# Supplementary material for: Norovirus-Mediated Modification of the Translational Landscape via Virus and Host-Induced Cleavage of Translation Initiation Factors
Source: Mol Cell Proteomics. 2017 Jan 13;16(4 Suppl 1):S215–29. doi: 10.1074/mcp.M116.062448 (PMC5393397; doi:10.1074/mcp.M116.062448)
Supplement: Supplemental Data [file 10.1074_M116.062448_mcp.M116.062448-1.xlsx]

## Sheet: GO Biological Process
Pathway ID	Pathway Description	Observed Gene Count	FDR	Proteins in Pathway
GO.0006412	translation	44	4.9e-55	Eif1,Eif1ax,Eif2s1,Eif2s2,Eif2s3x,Eif3a,Eif3b,Eif3c,Eif3d,Eif3e,Eif3f,Eif3g,Eif3h,Eif3i,Eif3j1,Eif3k,Eif3l,Eif3m,Eif4a2,Eif4b,Eif4g2,Eif5b,Rpl17,Rps11,Rps13-ps2,Rps14,Rps15a,Rps16,Rps17,Rps18,Rps19,Rps2,Rps20,Rps21,Rps23,Rps24,Rps26-ps1,Rps27l,Rps3a,Rps5,Rps6,Rps8,Rps9,Rpsa
GO.1901566	organonitrogen compound biosynthetic process	45	1.83e-39	Eif1,Eif1ax,Eif2s1,Eif2s2,Eif2s3x,Eif3a,Eif3b,Eif3c,Eif3d,Eif3e,Eif3f,Eif3g,Eif3h,Eif3i,Eif3j1,Eif3k,Eif3l,Eif3m,Eif4a2,Eif4b,Eif4g2,Eif5b,Got2,Rpl17,Rps11,Rps13-ps2,Rps14,Rps15a,Rps16,Rps17,Rps18,Rps19,Rps2,Rps20,Rps21,Rps23,Rps24,Rps26-ps1,Rps27l,Rps3a,Rps5,Rps6,Rps8,Rps9,Rpsa
GO.0006413	translational initiation	23	1.33e-37	Eif1,Eif1ax,Eif2s1,Eif2s2,Eif2s3x,Eif3a,Eif3b,Eif3c,Eif3d,Eif3e,Eif3f,Eif3g,Eif3h,Eif3i,Eif3j1,Eif3k,Eif3l,Eif3m,Eif4a2,Eif4b,Eif4g2,Eif5b,Rps24
GO.0001731	formation of translation preinitiation complex	13	5.75e-25	Eif3a,Eif3b,Eif3c,Eif3d,Eif3e,Eif3f,Eif3g,Eif3h,Eif3i,Eif3j1,Eif3k,Eif3l,Eif3m
GO.0006417	regulation of translation	25	1.61e-24	Eif1,Eif2s1,Eif3a,Eif3b,Eif3c,Eif3d,Eif3e,Eif3f,Eif3g,Eif3i,Eif3j1,Eif3k,Eif3l,Eif3m,Eif4g2,Eif5b,Gnb2l1,Rps14,Rps18,Rps23,Rps27l,Rps3,Rps4x,Rps5,Rps9
GO.0022613	ribonucleoprotein complex biogenesis	25	3.22e-23	Eif3a,Eif3b,Eif3c,Eif3d,Eif3e,Eif3f,Eif3g,Eif3h,Eif3i,Eif3j1,Eif3k,Eif3l,Eif3m,Rps10,Rps14,Rps16,Rps17,Rps19,Rps21,Rps24,Rps25,Rps28,Rps6,Rps8,Rpsa
GO.0022618	ribonucleoprotein complex assembly	20	3.78e-23	Eif3a,Eif3b,Eif3c,Eif3d,Eif3e,Eif3f,Eif3g,Eif3h,Eif3i,Eif3j1,Eif3k,Eif3l,Eif3m,Rps10,Rps14,Rps17,Rps19,Rps25,Rps6,Rpsa
GO.0006446	regulation of translational initiation	16	5.06e-23	Eif1,Eif2s1,Eif3a,Eif3b,Eif3c,Eif3d,Eif3e,Eif3f,Eif3g,Eif3i,Eif3j1,Eif3k,Eif3l,Eif3m,Eif4g2,Eif5b
GO.0034622	cellular macromolecular complex assembly	25	1.94e-18	Ap2b1,Eif3a,Eif3b,Eif3c,Eif3d,Eif3e,Eif3f,Eif3g,Eif3h,Eif3i,Eif3j1,Eif3k,Eif3l,Eif3m,Gsn,H3f3b,Hist1h2bk,Hist2h2aa1,Rps10,Rps14,Rps17,Rps19,Rps25,Rps6,Rpsa
GO.0044267	cellular protein metabolic process	48	4.86e-18	Cdc42bpb,Csnk2a1,Ctsk,Eif1,Eif1ax,Eif2s1,Eif2s2,Eif2s3x,Eif3a,Eif3b,Eif3c,Eif3d,Eif3e,Eif3f,Eif3g,Eif3h,Eif3i,Eif3j1,Eif3k,Eif3l,Eif3m,Eif4a2,Eif4b,Eif4g2,Eif5b,Ppp1cb,Rpl17,Rps11,Rps13-ps2,Rps14,Rps15a,Rps16,Rps17,Rps18,Rps19,Rps2,Rps20,Rps21,Rps23,Rps24,Rps26-ps1,Rps27l,Rps3a,Rps5,Rps6,Rps8,Rps9,Rpsa
GO.0042274	ribosomal small subunit biogenesis	12	2.22e-17	Rps10,Rps14,Rps16,Rps17,Rps19,Rps21,Rps24,Rps25,Rps28,Rps6,Rps8,Rpsa
GO.0019538	protein metabolic process	50	1.16e-16	Cdc42bpb,Csnk2a1,Ctsk,Eif1,Eif1ax,Eif2s1,Eif2s2,Eif2s3x,Eif3a,Eif3b,Eif3c,Eif3d,Eif3e,Eif3f,Eif3g,Eif3h,Eif3i,Eif3j1,Eif3k,Eif3l,Eif3m,Eif4a2,Eif4b,Eif4g2,Eif5b,Gsn,Myh9,Ppp1cb,Rpl17,Rps11,Rps13-ps2,Rps14,Rps15a,Rps16,Rps17,Rps18,Rps19,Rps2,Rps20,Rps21,Rps23,Rps24,Rps26-ps1,Rps27l,Rps3a,Rps5,Rps6,Rps8,Rps9,Rpsa
GO.0044085	cellular component biogenesis	37	2.28e-16	Actg1,Actn1,Ap2b1,Capzb,Coro1c,Eif3a,Eif3b,Eif3c,Eif3d,Eif3e,Eif3f,Eif3g,Eif3h,Eif3i,Eif3j1,Eif3k,Eif3l,Eif3m,Gsn,H3f3b,Hist1h2bk,Hist2h2aa1,Lima1,Myh10,Rps10,Rps14,Rps16,Rps17,Rps19,Rps21,Rps24,Rps25,Rps28,Rps6,Rps8,Rpsa,Tpm1
GO.0044271	cellular nitrogen compound biosynthetic process	45	2.28e-16	Csnk2a1,Eif1,Eif1ax,Eif2s1,Eif2s2,Eif2s3x,Eif3a,Eif3b,Eif3c,Eif3d,Eif3e,Eif3f,Eif3g,Eif3h,Eif3i,Eif3j1,Eif3k,Eif3l,Eif3m,Eif4a2,Eif4b,Eif4g2,Eif5b,Rpl17,Rps11,Rps13-ps2,Rps14,Rps15a,Rps16,Rps17,Rps18,Rps19,Rps2,Rps20,Rps21,Rps23,Rps24,Rps26-ps1,Rps27l,Rps3a,Rps5,Rps6,Rps8,Rps9,Rpsa
GO.0034645	cellular macromolecule biosynthetic process	45	1.17e-15	Csnk2a1,Eif1,Eif1ax,Eif2s1,Eif2s2,Eif2s3x,Eif3a,Eif3b,Eif3c,Eif3d,Eif3e,Eif3f,Eif3g,Eif3h,Eif3i,Eif3j1,Eif3k,Eif3l,Eif3m,Eif4a2,Eif4b,Eif4g2,Eif5b,Rpl17,Rps11,Rps13-ps2,Rps14,Rps15a,Rps16,Rps17,Rps18,Rps19,Rps2,Rps20,Rps21,Rps23,Rps24,Rps26-ps1,Rps27l,Rps3a,Rps5,Rps6,Rps8,Rps9,Rpsa
GO.0022607	cellular component assembly	32	3.23e-13	Actg1,Actn1,Ap2b1,Capzb,Coro1c,Eif3a,Eif3b,Eif3c,Eif3d,Eif3e,Eif3f,Eif3g,Eif3h,Eif3i,Eif3j1,Eif3k,Eif3l,Eif3m,Gsn,H3f3b,Hist1h2bk,Hist2h2aa1,Lima1,Myh10,Rps10,Rps14,Rps17,Rps19,Rps25,Rps6,Rpsa,Tpm1
GO.0044249	cellular biosynthetic process	46	8.27e-13	Csnk2a1,Eif1,Eif1ax,Eif2s1,Eif2s2,Eif2s3x,Eif3a,Eif3b,Eif3c,Eif3d,Eif3e,Eif3f,Eif3g,Eif3h,Eif3i,Eif3j1,Eif3k,Eif3l,Eif3m,Eif4a2,Eif4b,Eif4g2,Eif5b,Got2,Rpl17,Rps11,Rps13-ps2,Rps14,Rps15a,Rps16,Rps17,Rps18,Rps19,Rps2,Rps20,Rps21,Rps23,Rps24,Rps26-ps1,Rps27l,Rps3a,Rps5,Rps6,Rps8,Rps9,Rpsa
GO.0010467	gene expression	43	8.48e-13	Csnk2a1,Eif1,Eif1ax,Eif2s1,Eif2s2,Eif2s3x,Eif3a,Eif3b,Eif3c,Eif3d,Eif3e,Eif3f,Eif3g,Eif3h,Eif3i,Eif3j1,Eif3k,Eif3l,Eif3m,Eif4a2,Eif4b,Eif4g2,Eif5b,Rpl17,Rps11,Rps13-ps2,Rps14,Rps15a,Rps17,Rps18,Rps2,Rps20,Rps21,Rps23,Rps24,Rps26-ps1,Rps27l,Rps3a,Rps5,Rps6,Rps8,Rps9,Rpsa
GO.1901576	organic substance biosynthetic process	46	1.66e-12	Csnk2a1,Eif1,Eif1ax,Eif2s1,Eif2s2,Eif2s3x,Eif3a,Eif3b,Eif3c,Eif3d,Eif3e,Eif3f,Eif3g,Eif3h,Eif3i,Eif3j1,Eif3k,Eif3l,Eif3m,Eif4a2,Eif4b,Eif4g2,Eif5b,Got2,Rpl17,Rps11,Rps13-ps2,Rps14,Rps15a,Rps16,Rps17,Rps18,Rps19,Rps2,Rps20,Rps21,Rps23,Rps24,Rps26-ps1,Rps27l,Rps3a,Rps5,Rps6,Rps8,Rps9,Rpsa
GO.0000028	ribosomal small subunit assembly	7	1.24e-11	Rps10,Rps14,Rps17,Rps19,Rps25,Rps6,Rpsa
GO.0071840	cellular component organization or biogenesis	47	4.17e-11	Actb,Actg1,Ap2b1,Capza1,Capza2,Capzb,Cdc42bpb,Coro1c,Eif3a,Eif3b,Eif3c,Eif3d,Eif3e,Eif3f,Eif3g,Eif3h,Eif3i,Eif3j1,Eif3k,Eif3l,Eif3m,H3f3b,Hist1h2bk,Hist2h2aa1,Lima1,Lmna,Myh10,Myh14,Myh9,Myo1c,Myo1e,Myo9b,Rps10,Rps14,Rps16,Rps17,Rps19,Rps21,Rps24,Rps25,Rps28,Rps3,Rps6,Rps8,Rpsa,Tpm1,Vim
GO.0006807	nitrogen compound metabolic process	46	1.13e-09	Csnk2a1,Eif1,Eif1ax,Eif2s1,Eif2s2,Eif2s3x,Eif3a,Eif3b,Eif3c,Eif3d,Eif3e,Eif3f,Eif3g,Eif3h,Eif3i,Eif3j1,Eif3k,Eif3l,Eif3m,Eif4a2,Eif4b,Eif4g2,Eif5b,Got2,Myo1e,Rpl17,Rps11,Rps13-ps2,Rps14,Rps15a,Rps17,Rps18,Rps2,Rps20,Rps21,Rps23,Rps24,Rps26-ps1,Rps27l,Rps3,Rps3a,Rps5,Rps6,Rps8,Rps9,Rpsa
GO.0034641	cellular nitrogen compound metabolic process	44	2.45e-09	Csnk2a1,Eif1,Eif1ax,Eif2s1,Eif2s2,Eif2s3x,Eif3a,Eif3b,Eif3c,Eif3d,Eif3e,Eif3f,Eif3g,Eif3h,Eif3i,Eif3j1,Eif3k,Eif3l,Eif3m,Eif4a2,Eif4b,Eif4g2,Eif5b,Rpl17,Rps11,Rps13-ps2,Rps14,Rps15a,Rps17,Rps18,Rps2,Rps20,Rps21,Rps23,Rps24,Rps26-ps1,Rps27l,Rps3,Rps3a,Rps5,Rps6,Rps8,Rps9,Rpsa
GO.0043933	macromolecular complex subunit organization	28	4.08e-09	Actb,Ap2b1,Eif3a,Eif3b,Eif3c,Eif3d,Eif3e,Eif3f,Eif3g,Eif3h,Eif3i,Eif3j1,Eif3k,Eif3l,Eif3m,H3f3b,Hist1h2bk,Hist2h2aa1,Lima1,Myh9,Rps10,Rps14,Rps17,Rps19,Rps25,Rps6,Rpsa,Vim
GO.0042254	ribosome biogenesis	12	7.9e-09	Rps10,Rps14,Rps16,Rps17,Rps19,Rps21,Rps24,Rps25,Rps28,Rps6,Rps8,Rpsa
GO.0042255	ribosome assembly	7	8.95e-09	Rps10,Rps14,Rps17,Rps19,Rps25,Rps6,Rpsa
GO.0016043	cellular component organization	42	2.22e-08	Actb,Actg1,Ap2b1,Capza1,Capza2,Capzb,Cdc42bpb,Coro1c,Eif3a,Eif3b,Eif3c,Eif3d,Eif3e,Eif3f,Eif3g,Eif3h,Eif3i,Eif3j1,Eif3k,Eif3l,Eif3m,H3f3b,Hist1h2bk,Hist2h2aa1,Lima1,Lmna,Myh10,Myh14,Myh9,Myo1c,Myo1e,Myo9b,Rps10,Rps14,Rps17,Rps19,Rps25,Rps3,Rps6,Rpsa,Tpm1,Vim
GO.0006364	rRNA processing	10	8.89e-08	Rps14,Rps16,Rps17,Rps19,Rps21,Rps24,Rps28,Rps6,Rps8,Rpsa
GO.0009987	cellular process	71	3.34e-07	Actb,Actg1,Ap2b1,Capza1,Capza2,Capzb,Coro1c,Csnk2a1,Ctsk,Eif1,Eif1ax,Eif2s1,Eif2s2,Eif2s3x,Eif3a,Eif3b,Eif3c,Eif3d,Eif3e,Eif3f,Eif3g,Eif3h,Eif3i,Eif3j1,Eif3k,Eif3l,Eif3m,Eif4a2,Eif4b,Eif4g2,Eif5b,Emd,Got2,Hist1h2bk,Hist2h2aa1,Lima1,Lmna,Myh10,Myh14,Myh9,Myl12b,Myl6,Myo1c,Myo1e,Myo1f,Myo9b,Ppp1cb,Rpl17,Rps10,Rps13-ps2,Rps14,Rps15a,Rps17,Rps18,Rps19,Rps20,Rps21,Rps23,Rps24,Rps25,Rps26-ps1,Rps27l,Rp…
GO.0030490	maturation of SSU-rRNA	6	3.87e-07	Rps14,Rps19,Rps21,Rps24,Rps8,Rpsa
GO.0032268	regulation of cellular protein metabolic process	28	8.11e-07	Coro1c,Csnk2a1,Eif1,Eif2s1,Eif3a,Eif3b,Eif3c,Eif3d,Eif3e,Eif3f,Eif3g,Eif3i,Eif3j1,Eif3k,Eif3l,Eif3m,Eif4g2,Eif5b,Gsn,Myh9,Rps14,Rps18,Rps23,Rps27l,Rps3,Rps4x,Rps5,Rps9
GO.0010468	regulation of gene expression	36	8.37e-07	Actc1,Csnk2a1,Eif2s1,Eif3a,Eif3b,Eif3c,Eif3d,Eif3e,Eif3f,Eif3g,Eif3i,Eif3j1,Eif3k,Eif3l,Eif3m,Eif4a2,Eif4g2,Eif5b,Gnb2l1,Gsn,H3f3b,Hist2h4,Lmna,Myh9,Ppp1cb,Rps13-ps2,Rps14,Rps18,Rps23,Rps26-ps1,Rps27l,Rps3,Rps4x,Rps5,Rps9,Vim
GO.0044260	cellular macromolecule metabolic process	47	9.55e-07	Cdc42bpb,Csnk2a1,Ctsk,Eif1,Eif1ax,Eif2s1,Eif2s2,Eif2s3x,Eif3a,Eif3b,Eif3c,Eif3d,Eif3e,Eif3f,Eif3g,Eif3h,Eif3i,Eif3j1,Eif3k,Eif3l,Eif3m,Eif4a2,Eif4b,Eif4g2,Eif5b,Ppp1cb,Rpl17,Rps11,Rps13-ps2,Rps14,Rps15a,Rps17,Rps18,Rps2,Rps20,Rps21,Rps23,Rps24,Rps26-ps1,Rps27l,Rps3,Rps3a,Rps5,Rps6,Rps8,Rps9,Rpsa
GO.0043170	macromolecule metabolic process	49	1.5e-06	Cdc42bpb,Csnk2a1,Ctsk,Eif1,Eif1ax,Eif2s1,Eif2s2,Eif2s3x,Eif3a,Eif3b,Eif3c,Eif3d,Eif3e,Eif3f,Eif3g,Eif3h,Eif3i,Eif3j1,Eif3k,Eif3l,Eif3m,Eif4a2,Eif4b,Eif4g2,Eif5b,Gsn,Myh9,Ppp1cb,Rpl17,Rps11,Rps13-ps2,Rps14,Rps15a,Rps17,Rps18,Rps2,Rps20,Rps21,Rps23,Rps24,Rps26-ps1,Rps27l,Rps3,Rps3a,Rps5,Rps6,Rps8,Rps9,Rpsa
GO.0030048	actin filament-based movement	6	1.84e-06	Myh10,Myh14,Myh9,Myl6,Myo9b,Tpm1
GO.0000462	maturation of SSU-rRNA from tricistronic rRNA transcript (SSU-rRNA, 5.8S rRNA, LSU-rRNA)	5	3.47e-06	Rps19,Rps21,Rps24,Rps8,Rpsa
GO.0051016	barbed-end actin filament capping	4	5.14e-05	Capza1,Capza2,Capzb,Gsn
GO.0030029	actin filament-based process	11	6.03e-05	Actg1,Capzb,Cdc42bpb,Coro1c,Lima1,Myh10,Myh14,Myh9,Myl6,Myo9b,Tpm1
GO.0030835	negative regulation of actin filament depolymerization	5	6.12e-05	Capza1,Capza2,Capzb,Lima1,Tpm1
GO.0008152	metabolic process	55	6.94e-05	Abce1,Cdc42bpb,Csnk2a1,Ctsk,Eif1,Eif1ax,Eif2s1,Eif2s2,Eif3a,Eif3b,Eif3c,Eif3d,Eif3e,Eif3f,Eif3g,Eif3h,Eif3i,Eif3j1,Eif3k,Eif3l,Eif3m,Eif4a2,Eif4b,Eif4g2,Got2,Gsn,Myh10,Myh14,Myh9,Myl6,Myo1c,Myo1f,Myo9b,Ppp1cb,Rpl17,Rps11,Rps13-ps2,Rps14,Rps15a,Rps17,Rps18,Rps2,Rps20,Rps21,Rps23,Rps24,Rps26-ps1,Rps27l,Rps3,Rps3a,Rps5,Rps6,Rps8,Rps9,Rpsa

## Sheet: GO Molecular Function
Pathway ID	Pathway Description	Observed Gene Count	FDR	Proteins in Pathway
GO.0003743	translation initiation factor activity	22	2.79e-37	Eif1,Eif1ax,Eif2s1,Eif2s2,Eif2s3x,Eif3a,Eif3b,Eif3c,Eif3d,Eif3e,Eif3f,Eif3g,Eif3h,Eif3i,Eif3j1,Eif3k,Eif3l,Eif3m,Eif4a2,Eif4b,Eif4g2,Eif5b
GO.0003723	RNA binding	50	7.36e-33	Actn1,Eif1,Eif1ax,Eif2s1,Eif2s2,Eif2s3x,Eif3a,Eif3b,Eif3c,Eif3d,Eif3e,Eif3f,Eif3g,Eif3h,Eif3i,Eif3j1,Eif3k,Eif3l,Eif3m,Eif4a2,Eif4b,Eif4g2,Eif5b,Got2,Hist2h4,Myh9,Rpl17,Rps10,Rps13-ps2,Rps14,Rps15a,Rps16,Rps17,Rps19,Rps2,Rps21,Rps23,Rps24,Rps25,Rps26-ps1,Rps27l,Rps28,Rps3,Rps3a,Rps4x,Rps5,Rps6,Rps9,Rpsa,Vim
GO.0003735	structural constituent of ribosome	25	3.19e-31	Rpl17,Rps10,Rps11,Rps13-ps2,Rps14,Rps15a,Rps16,Rps17,Rps18,Rps19,Rps2,Rps20,Rps21,Rps23,Rps25,Rps26-ps1,Rps27l,Rps28,Rps29,Rps3,Rps3a,Rps5,Rps8,Rps9,Rpsa
GO.0044822	poly(A) RNA binding	42	2.73e-28	Eif1,Eif1ax,Eif2s1,Eif2s2,Eif3a,Eif3c,Eif3d,Eif3e,Eif3g,Eif3h,Eif3l,Eif4a2,Eif4b,Eif4g2,Eif5b,Got2,Hist2h4,Myh9,Rpl17,Rps10,Rps13-ps2,Rps14,Rps15a,Rps16,Rps17,Rps19,Rps2,Rps20,Rps21,Rps23,Rps24,Rps25,Rps26-ps1,Rps27l,Rps28,Rps3,Rps3a,Rps4x,Rps5,Rps6,Rps9,Rpsa
GO.0005198	structural molecule activity	30	4.66e-26	Actg1,Lmna,Myl6,Rpl17,Rps10,Rps11,Rps13-ps2,Rps14,Rps15a,Rps16,Rps17,Rps18,Rps19,Rps2,Rps20,Rps21,Rps23,Rps25,Rps26-ps1,Rps27l,Rps28,Rps29,Rps3,Rps3a,Rps5,Rps8,Rps9,Rpsa,Tpm1,Vim
GO.0003676	nucleic acid binding	53	1.15e-20	Actb,Actn1,Eif1,Eif1ax,Eif2s1,Eif2s2,Eif2s3x,Eif3a,Eif3b,Eif3c,Eif3d,Eif3e,Eif3f,Eif3g,Eif3h,Eif3i,Eif3j1,Eif3k,Eif3l,Eif3m,Eif4a2,Eif4b,Eif4g2,Eif5b,Got2,H3f3b,Hist1h2bk,Hist2h2aa1,Myh9,Rpl17,Rps10,Rps13-ps2,Rps14,Rps15a,Rps16,Rps17,Rps19,Rps2,Rps21,Rps23,Rps24,Rps25,Rps26-ps1,Rps27l,Rps28,Rps3,Rps3a,Rps4x,Rps5,Rps6,Rps9,Rpsa,Vim
GO.1901363	heterocyclic compound binding	59	6.04e-17	Abce1,Actb,Actc1,Actg1,Actn1,Cdc42bpb,Csnk2a1,Eif1,Eif1ax,Eif2s1,Eif2s2,Eif2s3x,Eif3a,Eif3c,Eif3d,Eif3e,Eif3f,Eif3h,Eif3i,Eif3j1,Eif3k,Eif3l,Eif3m,Eif4a2,Eif4g2,Eif5b,H3f3b,Hist1h2bk,Hist2h2aa1,Myh10,Myh14,Myh9,Myo1c,Myo1e,Myo1f,Myo9b,Rpl17,Rps10,Rps13-ps2,Rps14,Rps15a,Rps16,Rps17,Rps19,Rps2,Rps21,Rps23,Rps25,Rps26-ps1,Rps27l,Rps28,Rps3,Rps3a,Rps4x,Rps5,Rps6,Rps9,Rpsa,Vim
GO.0097159	organic cyclic compound binding	59	9.84e-17	Abce1,Actb,Actc1,Actg1,Actn1,Cdc42bpb,Csnk2a1,Eif1,Eif1ax,Eif2s1,Eif2s2,Eif2s3x,Eif3a,Eif3c,Eif3d,Eif3e,Eif3f,Eif3h,Eif3i,Eif3j1,Eif3k,Eif3l,Eif3m,Eif4a2,Eif4g2,Eif5b,H3f3b,Hist1h2bk,Hist2h2aa1,Myh10,Myh14,Myh9,Myo1c,Myo1e,Myo1f,Myo9b,Rpl17,Rps10,Rps13-ps2,Rps14,Rps15a,Rps16,Rps17,Rps19,Rps2,Rps21,Rps23,Rps25,Rps26-ps1,Rps27l,Rps28,Rps3,Rps3a,Rps4x,Rps5,Rps6,Rps9,Rpsa,Vim
GO.0030898	actin-dependent ATPase activity	6	1.59e-09	Myh10,Myh14,Myh9,Myl6,Myo1c,Myo9b
GO.0005488	binding	68	3.69e-09	Abce1,Actc1,Actg1,Ap2b1,Capzb,Cdc42bpb,Coro1c,Csnk2a1,Ctsk,Eif1,Eif1ax,Eif2s1,Eif2s2,Eif2s3x,Eif3a,Eif3c,Eif3d,Eif3e,Eif3f,Eif3h,Eif3i,Eif3j1,Eif3k,Eif3l,Eif3m,Eif4a2,Eif4g2,Eif5b,Emd,Gsn,H3f3b,Hist1h2bk,Hist2h2aa1,Myh10,Myh14,Myh9,Myl6,Myo1c,Myo1e,Myo1f,Myo9b,Ppp1cb,Rpl17,Rps10,Rps13-ps2,Rps14,Rps15a,Rps16,Rps17,Rps19,Rps2,Rps21,Rps23,Rps25,Rps26-ps1,Rps27l,Rps28,Rps29,Rps3,Rps3a,Rps4x,Rps5,Rps6…
GO.0003779	actin binding	12	4.25e-09	Actn1,Coro1c,Emd,Gsn,Lima1,Myh10,Myh14,Myh9,Myo1c,Myo1e,Myo9b,Tpm1
GO.0051015	actin filament binding	9	1.39e-08	Actn1,Coro1c,Lima1,Myh10,Myh14,Myh9,Myo1e,Myo9b,Tpm1
GO.0008092	cytoskeletal protein binding	16	7.59e-08	Actb,Actc1,Actn1,Capzb,Coro1c,Emd,Gsn,Lima1,Myh10,Myh14,Myh9,Myl12b,Myo1c,Myo1e,Myo9b,Tpm1
GO.0003774	motor activity	8	5.83e-06	Myh10,Myh14,Myh9,Myl6,Myo1c,Myo1e,Myo1f,Myo9b
GO.0043022	ribosome binding	5	7.06e-05	Eif2s1,Eif3c,Eif3k,Rps21,Rpsa

## Sheet: GO Cellular Component
Pathway ID	Pathway Description	Observed Gene Count	FDR	Proteins in Pathway
GO.0022627	cytosolic small ribosomal subunit	23	1.05e-46	Rps10,Rps11,Rps13-ps2,Rps14,Rps16,Rps17,Rps18,Rps19,Rps2,Rps20,Rps21,Rps23,Rps24,Rps25,Rps28,Rps29,Rps3,Rps3a,Rps5,Rps6,Rps8,Rps9,Rpsa
GO.0015935	small ribosomal subunit	23	5.42e-38	Gnb2l1,Rps10,Rps11,Rps13-ps2,Rps14,Rps16,Rps17,Rps18,Rps19,Rps2,Rps20,Rps21,Rps24,Rps25,Rps28,Rps29,Rps3,Rps3a,Rps5,Rps6,Rps8,Rps9,Rpsa
GO.0022626	cytosolic ribosome	24	7.68e-36	Rpl17,Rps10,Rps11,Rps13-ps2,Rps14,Rps16,Rps17,Rps18,Rps19,Rps2,Rps20,Rps21,Rps23,Rps24,Rps25,Rps28,Rps29,Rps3,Rps3a,Rps5,Rps6,Rps8,Rps9,Rpsa
GO.0030529	ribonucleoprotein complex	40	2.62e-35	Actb,Eif2s1,Eif3a,Eif3b,Eif3c,Eif3d,Eif3e,Eif3f,Eif3g,Eif3h,Eif3i,Eif3j1,Eif3k,Eif3l,Eif3m,Gnb2l1,Rpl17,Rps10,Rps11,Rps13-ps2,Rps14,Rps16,Rps17,Rps18,Rps19,Rps2,Rps20,Rps21,Rps24,Rps25,Rps27l,Rps28,Rps29,Rps3,Rps3a,Rps5,Rps6,Rps8,Rps9,Rpsa
GO.0033290	eukaryotic 48S preinitiation complex	14	7.62e-31	Eif2s1,Eif3a,Eif3b,Eif3c,Eif3d,Eif3e,Eif3f,Eif3g,Eif3h,Eif3i,Eif3j1,Eif3k,Eif3l,Eif3m
GO.0044391	ribosomal subunit	24	1.85e-30	Gnb2l1,Rpl17,Rps10,Rps11,Rps13-ps2,Rps14,Rps16,Rps17,Rps18,Rps19,Rps2,Rps20,Rps21,Rps24,Rps25,Rps28,Rps29,Rps3,Rps3a,Rps5,Rps6,Rps8,Rps9,Rpsa
GO.0005840	ribosome	26	5.35e-30	Eif2s1,Gnb2l1,Rpl17,Rps10,Rps11,Rps13-ps2,Rps14,Rps16,Rps17,Rps18,Rps19,Rps2,Rps20,Rps21,Rps24,Rps25,Rps27l,Rps28,Rps29,Rps3,Rps3a,Rps5,Rps6,Rps8,Rps9,Rpsa
GO.0005852	eukaryotic translation initiation factor 3 complex	13	6.76e-28	Eif3a,Eif3b,Eif3c,Eif3d,Eif3e,Eif3f,Eif3g,Eif3h,Eif3i,Eif3j1,Eif3k,Eif3l,Eif3m
GO.0016282	eukaryotic 43S preinitiation complex	13	6.76e-28	Eif3a,Eif3b,Eif3c,Eif3d,Eif3e,Eif3f,Eif3g,Eif3h,Eif3i,Eif3j1,Eif3k,Eif3l,Eif3m
GO.0032991	macromolecular complex	65	3.05e-26	Actb,Actg1,Ap2b1,Capza1,Capza2,Capzb,Coro1c,Eif2s1,Eif3a,Eif3b,Eif3c,Eif3d,Eif3e,Eif3f,Eif3g,Eif3h,Eif3i,Eif3j1,Eif3k,Eif3l,Eif3m,Eif4g2,Emd,Got2,Gsn,H3f3b,Hist1h2bk,Hist2h2aa1,Hist2h4,Lmna,Myh10,Myh14,Myl12b,Myl6,Myo1c,Myo1e,Myo1f,Myo9b,Rpl17,Rps10,Rps11,Rps13-ps2,Rps14,Rps16,Rps17,Rps18,Rps19,Rps2,Rps20,Rps21,Rps24,Rps25,Rps27l,Rps28,Rps29,Rps3a,Rps5,Rps6,Rps8,Rps9,Rpsa,Tpm1,Tpm3,Tpm4,Vim
GO.0043232	intracellular non-membrane-bounded organelle	56	9.46e-23	Actb,Actg1,Actn1,Capza1,Capza2,Capzb,Cdc42bpb,Coro1c,Eif2s1,Eif3a,Eif3l,Emd,Gnb2l1,Gsn,Hist1h2bk,Hist2h2aa1,Lima1,Lmna,Mprip,Myh10,Myh14,Myh9,Myl12b,Myl6,Myo1c,Myo1e,Myo1f,Myo9b,Ppp1cb,Rai14,Rpl17,Rps10,Rps13-ps2,Rps14,Rps16,Rps17,Rps18,Rps19,Rps2,Rps20,Rps21,Rps24,Rps25,Rps27l,Rps28,Rps29,Rps3,Rps3a,Rps5,Rps6,Rps8,Rps9,Rpsa,Tpm3,Tpm4,Vim
GO.0070062	extracellular exosome	48	1.28e-20	Actb,Actg1,Actn1,Capza1,Capza2,Capzb,Cdc42bpb,Eif2s1,Eif2s3x,Eif3b,Eif3e,Eif3h,Eif3i,Eif3k,Got2,Gsn,H3f3b,Hist2h2aa1,Hist2h4,Myh10,Myh14,Myh9,Myl12b,Myl6,Myo1c,Myo1e,Rps10,Rps13-ps2,Rps14,Rps15a,Rps16,Rps17,Rps19,Rps2,Rps20,Rps25,Rps26-ps1,Rps28,Rps29,Rps3,Rps3a,Rps4x,Rps5,Rps9,Rpsa,Tpm3,Tpm4,Vim
GO.0005912	adherens junction	24	3.69e-19	Actb,Actg1,Actn1,Coro1c,Gsn,Lima1,Mprip,Myh9,Myo1e,Rps10,Rps13-ps2,Rps14,Rps16,Rps17,Rps19,Rps2,Rps29,Rps3,Rps3a,Rps4x,Rps5,Rps9,Tpm4,Vim
GO.0015629	actin cytoskeleton	22	2.63e-18	Actg1,Actn1,Capza1,Capza2,Capzb,Cdc42bpb,Coro1c,Gsn,Lima1,Mprip,Myh10,Myh14,Myh9,Myl12b,Myl6,Myo1c,Myo1e,Myo1f,Myo9b,Rai14,Tpm3,Tpm4
GO.0005925	focal adhesion	22	2.84e-18	Actb,Actg1,Actn1,Coro1c,Gsn,Lima1,Mprip,Rps10,Rps13-ps2,Rps14,Rps16,Rps17,Rps19,Rps2,Rps29,Rps3,Rps3a,Rps4x,Rps5,Rps9,Tpm4,Vim
GO.0071541	eukaryotic translation initiation factor 3 complex, eIF3m	8	4.25e-18	Eif3a,Eif3b,Eif3c,Eif3d,Eif3f,Eif3h,Eif3i,Eif3m
GO.0044421	extracellular region part	49	2.54e-16	Actb,Actg1,Actn1,Capza1,Capza2,Capzb,Cdc42bpb,Ctsk,Eif2s1,Eif2s3x,Eif3b,Eif3e,Eif3h,Eif3i,Eif3k,Got2,Gsn,H3f3b,Hist1h2bk,Hist2h2aa1,Hist2h4,Myh10,Myh14,Myh9,Myl12b,Myl6,Myo1c,Myo1e,Rps10,Rps13-ps2,Rps14,Rps15a,Rps16,Rps17,Rps19,Rps2,Rps20,Rps25,Rps26-ps1,Rps28,Rps29,Rps3,Rps3a,Rps4x,Rps5,Rps9,Tpm3,Tpm4,Vim
GO.0031988	membrane-bounded vesicle	47	5.04e-16	Actb,Actg1,Actn1,Capza1,Capza2,Capzb,Cdc42bpb,Eif2s1,Eif2s3x,Eif3b,Eif3e,Eif3h,Eif3i,Eif3k,Got2,Gsn,H3f3b,Hist2h2aa1,Hist2h4,Myh10,Myh14,Myh9,Myl12b,Myl6,Myo1c,Rps10,Rps13-ps2,Rps14,Rps15a,Rps16,Rps17,Rps19,Rps2,Rps20,Rps25,Rps26-ps1,Rps28,Rps29,Rps3,Rps3a,Rps4x,Rps5,Rps9,Rpsa,Tpm3,Tpm4,Vim
GO.0044444	cytoplasmic part	63	2.44e-15	Abce1,Actb,Actg1,Actn1,Capza1,Capza2,Capzb,Ctsk,Eif2s1,Eif3a,Eif3b,Eif3c,Eif3d,Eif3e,Eif3f,Eif3g,Eif3h,Eif3i,Eif3j1,Eif3k,Eif3l,Eif3m,Eif4a2,Eif4g2,Emd,Got2,Lmna,Myh10,Myh9,Myl12b,Myo1c,Myo1e,Myo1f,Myo9b,Rai14,Rpl17,Rps10,Rps11,Rps13-ps2,Rps14,Rps16,Rps17,Rps18,Rps19,Rps2,Rps20,Rps21,Rps24,Rps25,Rps27l,Rps28,Rps29,Rps3,Rps3a,Rps5,Rps6,Rps8,Rps9,Rpsa,Tpm1,Tpm3,Tpm4,Vim
GO.0005576	extracellular region	49	9.94e-14	Actb,Actg1,Actn1,Capza1,Capza2,Capzb,Cdc42bpb,Ctsk,Eif2s1,Eif2s3x,Eif3b,Eif3e,Eif3h,Eif3i,Eif3k,Got2,Gsn,H3f3b,Hist1h2bk,Hist2h2aa1,Hist2h4,Myh10,Myh14,Myh9,Myl12b,Myl6,Myo1c,Myo1e,Rps10,Rps13-ps2,Rps14,Rps15a,Rps16,Rps17,Rps19,Rps2,Rps20,Rps25,Rps26-ps1,Rps28,Rps29,Rps3,Rps3a,Rps4x,Rps5,Rps9,Tpm3,Tpm4,Vim
GO.0005903	brush border	12	2.63e-13	Actn1,Capza1,Capza2,Capzb,Lima1,Myh10,Myh14,Myh9,Myl12b,Myl6,Myo1c,Myo1e
GO.0030054	cell junction	27	2.81e-13	Actb,Actg1,Actn1,Capza1,Capzb,Cdc42bpb,Coro1c,Gsn,Lima1,Mprip,Myh9,Myo1e,Rps10,Rps13-ps2,Rps14,Rps16,Rps17,Rps19,Rps2,Rps29,Rps3,Rps3a,Rps4x,Rps5,Rps9,Tpm4,Vim
GO.0005829	cytosol	32	1.09e-12	Actb,Actg1,Gsn,Myh10,Myh9,Myo1c,Ppp1cb,Rpl17,Rps10,Rps11,Rps13-ps2,Rps14,Rps16,Rps17,Rps18,Rps19,Rps2,Rps20,Rps21,Rps23,Rps24,Rps25,Rps28,Rps29,Rps3,Rps3a,Rps5,Rps6,Rps8,Rps9,Rpsa,Vim
GO.0005737	cytoplasm	72	1.16e-12	Abce1,Actb,Actc1,Actg1,Actn1,Capza1,Capza2,Capzb,Cdc42bpb,Coro1c,Ctsk,Eif1,Eif2s1,Eif2s2,Eif2s3x,Eif3a,Eif3b,Eif3c,Eif3d,Eif3e,Eif3f,Eif3g,Eif3h,Eif3i,Eif3j1,Eif3k,Eif3l,Eif3m,Eif4a2,Eif4g2,Eif5b,Emd,Got2,Lima1,Lmna,Mprip,Myh10,Myh14,Myh9,Myl12b,Myo1c,Myo1f,Myo9b,Rai14,Rpl17,Rps10,Rps11,Rps13-ps2,Rps14,Rps16,Rps17,Rps18,Rps19,Rps2,Rps20,Rps21,Rps24,Rps25,Rps27l,Rps28,Rps29,Rps3,Rps3a,Rps5,Rps6,Rp…
GO.0042641	actomyosin	10	2.21e-12	Actn1,Cdc42bpb,Lima1,Myh10,Myh14,Myh9,Myl12b,Tpm1,Tpm3,Tpm4
GO.0030863	cortical cytoskeleton	10	4.31e-12	Actb,Actn1,Capza1,Capza2,Capzb,Gsn,Myh9,Myo1f,Tpm3,Tpm4
GO.0001725	stress fiber	9	2.69e-11	Actn1,Lima1,Myh10,Myh14,Myh9,Myl12b,Tpm1,Tpm3,Tpm4
GO.0016459	myosin complex	9	2.69e-11	Myh10,Myh14,Myh9,Myl12b,Myl6,Myo1c,Myo1e,Myo1f,Myo9b
GO.0043234	protein complex	43	4.11e-11	Actb,Actg1,Ap2b1,Capza1,Capza2,Capzb,Coro1c,Eif2s1,Eif3a,Eif3b,Eif3c,Eif3d,Eif3e,Eif3f,Eif3g,Eif3h,Eif3i,Eif3j1,Eif3k,Eif3l,Eif3m,Eif4g2,Emd,Got2,Gsn,H3f3b,Hist1h2bk,Hist2h2aa1,Hist2h4,Lmna,Myh10,Myh14,Myl12b,Myl6,Myo1c,Myo1e,Myo1f,Myo9b,Rps3,Tpm1,Tpm3,Tpm4,Vim
GO.0005938	cell cortex	13	5.23e-11	Actb,Actn1,Capza1,Capza2,Capzb,Gsn,Myh10,Myh9,Myo1f,Myo9b,Rai14,Tpm3,Tpm4
GO.0005856	cytoskeleton	29	3.58e-10	Actb,Actg1,Actn1,Capza1,Capza2,Capzb,Cdc42bpb,Coro1c,Eif3a,Emd,Gnb2l1,Gsn,Lima1,Lmna,Mprip,Myh10,Myh14,Myh9,Myl12b,Myl6,Myo1c,Myo1e,Myo1f,Myo9b,Rai14,Rps3,Tpm3,Tpm4,Vim
GO.0044430	cytoskeletal part	24	1.43e-09	Actg1,Actn1,Capza1,Capza2,Capzb,Cdc42bpb,Eif3a,Emd,Gsn,Lima1,Lmna,Myh10,Myh14,Myh9,Myl12b,Myl6,Myo1c,Myo1e,Myo1f,Myo9b,Rps3,Tpm3,Tpm4,Vim
GO.0044446	intracellular organelle part	53	6.66e-08	Actb,Actg1,Actn1,Ap2b1,Capza1,Capza2,Capzb,Cdc42bpb,Eif3a,Eif3b,Eif3e,Eif3l,Emd,Gnb2l1,Got2,Gsn,Hist1h2bk,Hist2h2aa1,Lima1,Myh10,Myh14,Myl12b,Myl6,Myo1c,Myo1e,Myo1f,Myo9b,Rai14,Rpl17,Rps10,Rps13-ps2,Rps14,Rps16,Rps17,Rps18,Rps19,Rps2,Rps20,Rps21,Rps24,Rps25,Rps28,Rps29,Rps3,Rps3a,Rps5,Rps6,Rps8,Rps9,Rpsa,Tpm3,Tpm4,Vim
GO.0031252	cell leading edge	12	2.2e-07	Actc1,Actn1,Capzb,Cdc42bpb,Coro1c,Myh10,Myh9,Myo1c,Myo9b,Rps3,Tpm1,Vim
GO.0097513	myosin II filament	3	2.27e-06	Myh10,Myh14,Myh9
GO.0044424	intracellular part	69	2.74e-06	Abce1,Actb,Actc1,Actg1,Actn1,Capza1,Capza2,Capzb,Cdc42bpb,Coro1c,Csnk2a1,Ctsk,Eif1,Eif2s1,Eif2s2,Eif2s3x,Eif3a,Eif3b,Eif3c,Eif3d,Eif3e,Eif3f,Eif3g,Eif3h,Eif3i,Eif3j1,Eif3k,Eif3l,Eif3m,Eif4a2,Eif4g2,Eif5b,Emd,Got2,Hist1h2bk,Hist2h2aa1,Lima1,Lmna,Mprip,Myh10,Myh14,Myl12b,Myl6,Myo1c,Myo1f,Myo9b,Rai14,Rpl17,Rps10,Rps13-ps2,Rps14,Rps16,Rps17,Rps19,Rps2,Rps20,Rps21,Rps24,Rps25,Rps27l,Rps28,Rps29,Rps5,R…
GO.0016460	myosin II complex	4	2.83e-06	Myh10,Myh14,Myh9,Myl12b
GO.0005622	intracellular	69	8.1e-06	Abce1,Actb,Actc1,Actg1,Actn1,Capza1,Capza2,Capzb,Cdc42bpb,Coro1c,Csnk2a1,Ctsk,Eif1,Eif2s1,Eif2s2,Eif2s3x,Eif3a,Eif3b,Eif3c,Eif3d,Eif3e,Eif3f,Eif3g,Eif3h,Eif3i,Eif3j1,Eif3k,Eif3l,Eif3m,Eif4a2,Eif4g2,Eif5b,Emd,Got2,Hist1h2bk,Hist2h2aa1,Lima1,Lmna,Mprip,Myh10,Myh14,Myl12b,Myl6,Myo1c,Myo1f,Myo9b,Rai14,Rpl17,Rps10,Rps13-ps2,Rps14,Rps16,Rps17,Rps19,Rps2,Rps20,Rps21,Rps24,Rps25,Rps27l,Rps28,Rps29,Rps5,R…
GO.0005730	nucleolus	15	1.76e-05	Eif3a,Eif3l,Myo1c,Ppp1cb,Rps10,Rps13-ps2,Rps14,Rps19,Rps23,Rps25,Rps26-ps1,Rps3,Rps3a,Rps6,Rps9
GO.0031941	filamentous actin	4	2.42e-05	Actg1,Myo1c,Myo1f,Myo9b
GO.0042995	cell projection	21	2.63e-05	Actc1,Actn1,Capza1,Capza2,Capzb,Coro1c,Gnb2l1,Lima1,Myh10,Myh14,Myh9,Myl12b,Myl6,Myo1c,Myo1e,Myo9b,Rps3,Rps6,Tpm1,Tpm3,Vim
GO.0008290	F-actin capping protein complex	3	6.86e-05	Capza1,Capza2,Capzb
GO.0001726	ruffle	7	6.88e-05	Actn1,Gsn,Myh9,Myo1c,Myo9b,Rps3,Tpm1
GO.0016020	membrane	51	7.59e-05	Abce1,Actb,Actg1,Actn1,Ap2b1,Capza1,Capza2,Capzb,Cdc42bpb,Coro1c,Eif2s1,Eif3a,Eif3d,Eif3e,Eif3f,Eif3h,Eif3k,Eif3l,Eif4g2,Emd,Gnb2l1,Got2,Gsn,Hist2h4,Lima1,Lmna,Myh14,Myl6,Myo1c,Myo9b,Rps10,Rps11,Rps13-ps2,Rps14,Rps15a,Rps16,Rps17,Rps19,Rps2,Rps20,Rps23,Rps24,Rps26-ps1,Rps3,Rps5,Rps6,Rps9,Rpsa,Tpm1,Tpm4,Vim
GO.0005884	actin filament	5	9.7e-05	Actg1,Capzb,Myo1c,Myo1f,Myo9b
