# Supplementary material for: Norovirus-Mediated Modification of the Translational Landscape via Virus and Host-Induced Cleavage of Translation Initiation Factors
Source: Mol Cell Proteomics. 2017 Jan 13;16(4 Suppl 1):S215–29. doi: 10.1074/mcp.M116.062448 (PMC5393397; doi:10.1074/mcp.M116.062448)
Supplement: Supplemental Data [file 10.1074_M116.062448_mcp.M116.062448-2.xlsx]

## Sheet: Supplementary  Table 2 - WCL
Protein IDs	Protein names	Gene names	Peptides	Peptides 1	Peptides 2	Peptides 3	Unique peptides	Sequence coverage [%]	Score	Ratio M/L 1	Ratio M/L 2	Ratio M/L 3	Ratio M/L variability [%] 1	Ratio M/L variability [%] 2	Ratio M/L variability [%] 3	Ratio M/L count 1	Ratio M/L count 2	Ratio M/L count 3	Ratio H/L 1	Ratio H/L 2	Ratio H/L 3	Ratio H/L variability [%] 1	Ratio H/L variability [%] 2	Ratio H/L variability [%] 3	Ratio H/L count 1	Ratio H/L count 2	Ratio H/L count 3	Ratio H/M 1	Ratio H/M 2	Ratio H/M 3	Ratio H/M variability [%] 1	Ratio H/M variability [%] 2	Ratio H/M variability [%] 3	Ratio H/M count 1	Ratio H/M count 2	Ratio H/M count 3	GOBP name	GOMF name	GOCC name
Q9JHU4;F6ZX84	Cytoplasmic dynein 1 heavy chain 1	Dync1h1	207	129	144	112	207	52.4	323.31	0.69113	0.60763	0.82091	11.566	14.29	9.3947	271	192	141	0.70532	0.6998	0.53259	11.512	13.144	11.684	271	192	141	1.0152	1.1396	0.65636	13.473	13.487	16.415	271	192	141	cellular component assembly;cellular component assembly at cellular level;cellular component movement;cellular component organization;cellular component organization at cellular level;cellular component organization or biogenesis;cellular component organization or biogenesis at cellular level;cellular macromolecular complex assembly;cellular macromolecular complex subunit organization;cellular pr…	adenyl nucleotide binding;adenyl ribonucleotide binding;ATP binding;ATPase activity;binding;catalytic activity;dynein binding;dynein light intermediate chain binding;hydrolase activity;hydrolase activity, acting on acid anhydrides;hydrolase activity, acting on acid anhydrides, in phosphorus-containing anhydrides;microtubule motor activity;motor activity;nucleoside-triphosphatase activity;nucleoti…	cell part;cell projection;centrosome;cytoplasm;cytoplasmic dynein complex;cytoplasmic part;cytoskeletal part;dynein complex;extracellular membrane-bounded organelle;extracellular organelle;extracellular region part;extracellular vesicular exosome;filopodium;intracellular non-membrane-bounded organelle;intracellular organelle;intracellular organelle part;intracellular part;macromolecular complex;m…
Q9QXS1;E9Q3W4;F6R059;A0A0R4J218;A0A0R4J223;E9Q9J6;A0A0R4J221;E9PW24	Plectin	Plec	201	139	113	123	198	47.8	323.31	0.66183	0.55382	1.6243	15.514	13.038	16.711	266	134	133	0.73936	0.69742	0.61598	15.895	12.936	18.635	266	134	133	1.1452	1.2882	0.37602	14.814	12.52	14.189	266	134	133	cell junction assembly;cell junction organization;cell-substrate junction assembly;cellular component assembly;cellular component assembly at cellular level;cellular component organization;cellular component organization at cellular level;cellular component organization or biogenesis;cellular component organization or biogenesis at cellular level;cellular process;hemidesmosome assembly	ankyrin binding;binding;cytoskeletal protein binding;protein binding;structural constituent of muscle;structural molecule activity	adherens junction;anchoring junction;brush border;cell junction;cell part;cell projection;cell-substrate adherens junction;cell-substrate junction;contractile fiber;cytoplasm;cytoplasmic part;cytoskeleton;extracellular membrane-bounded organelle;extracellular organelle;extracellular region part;extracellular vesicular exosome;focal adhesion;hemidesmosome;intermediate filament cytoskeleton;intrace…
Q8VDD5;F2Z494	Myosin-9	Myh9	139	91	87	86	114	61.8	323.31	0.75275	0.64804	0.77996	10.976	11.357	20.146	231	129	113	0.81016	0.75929	0.55588	11.716	11.503	37.711	231	129	113	1.084	1.1768	0.68459	13.503	12.234	45.113	231	129	113	actin cytoskeleton organization;actin cytoskeleton reorganization;actin filament-based movement;actin filament-based process;actomyosin structure organization;anatomical structure formation involved in morphogenesis;anatomical structure morphogenesis;angiogenesis;biological adhesion;biological regulation;blood vessel endothelial cell migration;cell adhesion;cell cycle process;cell differentiation…	actin binding;actin filament binding;actin-dependent ATPase activity;adenyl nucleotide binding;adenyl ribonucleotide binding;ADP binding;ATP binding;ATPase activity;ATPase activity, coupled;binding;catalytic activity;cytoskeletal protein binding;hydrolase activity;hydrolase activity, acting on acid anhydrides;hydrolase activity, acting on acid anhydrides, in phosphorus-containing anhydrides;ident…	actin cytoskeleton;actin filament bundle;actomyosin;actomyosin contractile ring;adherens junction;anchoring junction;brush border;cell cortex;cell cortex part;cell division site part;cell junction;cell leading edge;cell part;cell projection;cell-cell adherens junction;cell-cell junction;cleavage furrow;contractile ring;cortical cytoskeleton;cytoplasm;cytoplasmic part;cytoskeletal part;cytoskeleto…
E9Q616;G5E8K8		Ahnak	133	93	93	29	133	50.8	323.31	0.47235	0.42476	1.076	15.048	22.977	22.662	182	119	26	0.47814	0.65092	0.38234	13.578	14.766	23.239	181	119	26	1.043	1.5357	0.35577	16.077	19.208	7.4398	181	119	26	biological regulation;cellular component assembly;cellular component organization;cellular component organization or biogenesis;macromolecular complex assembly;macromolecular complex subunit organization;protein complex assembly;protein complex subunit organization;protein oligomerization;regulation of biological process;regulation of cellular metabolic process;regulation of cellular process;regu…		actin cytoskeleton;adherens junction;anchoring junction;cell junction;cell part;cell-cell contact zone;cell-cell junction;cell-substrate adherens junction;cell-substrate junction;contractile fiber part;costamere;cytoplasm;cytoplasmic part;cytoskeleton;cytosol;extracellular membrane-bounded organelle;extracellular organelle;extracellular region part;extracellular vesicular exosome;focal adhesion;i…
Q80X90	Filamin-B	Flnb	115	87	77	75	107	57.2	323.31	0.82111	0.79535	0.76717	13.199	17.468	9.014	185	102	94	0.84979	0.7971	0.75581	15.375	14.265	8.3913	185	102	94	1.0861	1.0148	0.95735	17.409	15.541	10.25	185	102	94	actin cytoskeleton organization;actin filament-based process;anatomical structure development;anatomical structure morphogenesis;cell development;cell morphogenesis;cell morphogenesis involved in differentiation;cellular component morphogenesis;cellular component organization;cellular component organization at cellular level;cellular component organization or biogenesis;cellular component organiz…	binding;identical protein binding;protein binding	actin filament bundle;actomyosin;adherens junction;anchoring junction;brush border;cell cortex;cell junction;cell part;cell projection;cell-substrate adherens junction;cell-substrate junction;contractile fiber part;cytoplasm;cytoplasmic part;cytoskeletal part;extracellular membrane-bounded organelle;extracellular organelle;extracellular region part;extracellular vesicular exosome;focal adhesion;i…
B7FAU9;Q8BTM8;B7FAV1;F6XC15;J3JS91;F6Z2C0;F7AVL7	Filamin-A	Flna	112	101	82	68	104	56.7	323.31	0.56107	0.5398	1.1206	10.009	12.772	7.4153	238	115	78	0.6929	0.5871	0.54995	12.481	9.9537	10.682	238	114	78	1.2171	1.0881	0.48962	12.371	11.508	13.842	238	114	78	actin crosslink formation;actin cytoskeleton organization;actin cytoskeleton reorganization;actin filament organization;actin filament-based process;anatomical structure formation involved in morphogenesis;anatomical structure morphogenesis;biological adhesion;biological regulation;biosynthetic process;cAMP-mediated signaling;cell adhesion;cell cycle process;cell morphogenesis;cell morphogenesis …	actin binding;actin filament binding;binding;cytoskeletal protein binding;enzyme binding;Fc-gamma receptor I complex binding;glycoprotein binding;GTPase binding;identical protein binding;immunoglobulin receptor binding;kinase binding;molecular transducer activity;protein binding;protein dimerization activity;protein homodimerization activity;protein kinase binding;protein kinase C binding;Rac GTP…	actin cytoskeleton;actin filament;actin filament bundle;adherens junction;anchoring junction;brush border;cell body;cell cortex;cell cortex part;cell junction;cell part;cell projection;cell projection part;cell-substrate adherens junction;cell-substrate junction;chromosomal part;cortical cytoskeleton;cytoplasm;cytoplasmic part;cytoskeletal part;cytoskeleton;cytosol;dendritic shaft;extracellular m…
P19096;A0A0U1RNJ1;A0A0U1RPP5	Fatty acid synthase;[Acyl-carrier-protein] S-acetyltransferase;[Acyl-carrier-protein] S-malonyltransferase;3-oxoacyl-[acyl-carrier-protein] synthase;3-oxoacyl-[acyl-carrier-protein] reductase;3-hydroxyacyl-[acyl-carrier-protein] dehydratase;Enoyl-[acyl-carrier-protein] reductase;Oleoyl-[acyl-carrier-protein] hydrolase	Fasn	110	79	87	58	110	54.4	323.31	0.73021	0.65996	1.0206	10.415	13.741	9.1895	186	128	100	0.73716	0.65746	0.99788	10.75	10.102	20.541	186	128	100	0.98575	0.99165	0.97836	11.707	12.332	21.765	186	128	100	acetyl-CoA metabolic process;anatomical structure development;biosynthetic process;carboxylic acid biosynthetic process;carboxylic acid metabolic process;cell differentiation;cellular biosynthetic process;cellular developmental process;cellular ketone metabolic process;cellular lipid metabolic process;cellular metabolic process;cellular process;cellular response to chemical stimulus;cellular resp…	[acyl-carrier-protein] S-acetyltransferase activity;[acyl-carrier-protein] S-malonyltransferase activity;3-hydroxyacyl-[acyl-carrier-protein] dehydratase activity;3-hydroxyoctanoyl-[acyl-carrier-protein] dehydratase activity;3-hydroxypalmitoyl-[acyl-carrier-protein] dehydratase activity;3-oxoacyl-[acyl-carrier-protein] reductase (NADPH) activity;3-oxoacyl-[acyl-carrier-protein] synthase activity;…	cell part;cytoplasm;cytoplasmic membrane-bounded vesicle;cytoplasmic part;cytoplasmic vesicle;extracellular membrane-bounded organelle;extracellular organelle;extracellular region part;extracellular vesicular exosome;glycogen granule;Golgi apparatus;intracellular membrane-bounded organelle;intracellular organelle;intracellular part;melanosome;membrane;membrane-bounded organelle;membrane-bounded v…
Q8CGC7;A0A0A6YWA4;A0A0A6YWH3	Bifunctional glutamate/proline--tRNA ligase;Glutamate--tRNA ligase;Proline--tRNA ligase	Eprs	106	78	58	45	106	68.2	323.31	0.71109	0.62183	0.7313	12.91	10.08	10.584	143	133	98	0.67348	0.70732	0.50421	13.961	11.485	11.112	143	133	98	0.97917	1.1549	0.71467	13.034	12.966	11.379	143	133	98	amine metabolic process;amino acid activation;biological regulation;carboxylic acid metabolic process;cellular amine metabolic process;cellular amino acid metabolic process;cellular ketone metabolic process;cellular macromolecule metabolic process;cellular metabolic process;cellular nitrogen compound metabolic process;cellular process;cellular response to chemical stimulus;cellular response to cy…	adenyl nucleotide binding;adenyl ribonucleotide binding;aminoacyl-tRNA ligase activity;ATP binding;binding;catalytic activity;glutamate-tRNA ligase activity;ligase activity;ligase activity, forming aminoacyl-tRNA and related compounds;ligase activity, forming carbon-oxygen bonds;nucleic acid binding;nucleotide binding;proline-tRNA ligase activity;purine nucleotide binding;purine ribonucleoside tr…	aminoacyl-tRNA synthetase multienzyme complex;cell part;cytoplasm;intracellular part;macromolecular complex;membrane;protein complex;ribonucleoprotein complex
P26039;A2AIM2;F6S1V7;F6SX70	Talin-1	Tln1	94	68	69	50	83	47.9	323.31	0.65751	0.58579	1.3375	12.274	12.119	10.025	166	99	56	0.70391	0.68718	0.57915	13.363	18.639	14.543	166	99	56	1.1161	1.1954	0.41648	14.238	15.444	19.043	166	99	56	actin cytoskeleton organization;actin filament-based process;biological adhesion;biological regulation;cell adhesion;cell junction assembly;cell junction organization;cell-cell adhesion;cell-substrate junction assembly;cellular component assembly;cellular component assembly at cellular level;cellular component organization;cellular component organization at cellular level;cellular component organ…	binding;cytoskeletal protein binding;integrin binding;LIM domain binding;protein binding;protein complex binding;protein domain specific binding;receptor binding;structural constituent of cytoskeleton;structural molecule activity;vinculin binding	adherens junction;anchoring junction;cell junction;cell part;cell projection;cell projection membrane;cell projection part;cell surface;cell-substrate adherens junction;cell-substrate junction;cytoplasm;cytoplasmic part;cytoskeletal part;extracellular membrane-bounded organelle;extracellular organelle;extracellular region part;extracellular vesicular exosome;focal adhesion;intracellular organelle…
Q9JKF1;A0A0U1RNG5;Q3UQP1;A0A0U1RPI2;A0A0U1RPU3	Ras GTPase-activating-like protein IQGAP1	Iqgap1	92	58	63	49	86	69.4	323.31	0.57132	0.53739	0.9748	15.873	14.314	7.2903	139	89	74	0.61802	0.70014	0.45245	11.232	7.3107	18.607	139	90	74	1.0854	1.2972	0.46565	18.156	11.322	10.049	139	88	74	activation of MAPK activity;anatomical structure development;biological regulation;cell cycle process;cell development;cell surface receptor linked signaling pathway;cellular component organization;cellular component organization or biogenesis;cellular developmental process;cellular macromolecule metabolic process;cellular metabolic process;cellular process;cellular protein metabolic process;cell…	binding;calmodulin binding;cytoskeletal protein binding;enzyme activator activity;enzyme binding;enzyme regulator activity;GTPase binding;kinase activator activity;kinase binding;kinase regulator activity;lipid binding;myosin binding;myosin light chain binding;myosin VI binding;myosin VI light chain binding;phosphatase binding;phosphatidylinositol binding;phosphatidylinositol-3,4,5-trisphosphate …	adherens junction;anchoring junction;axon;cell junction;cell leading edge;cell part;cell projection;cell projection part;cell-cell junction;cell-substrate adherens junction;cell-substrate junction;cytoplasm;cytoskeletal part;extracellular membrane-bounded organelle;extracellular organelle;extracellular region part;extracellular vesicular exosome;extrinsic to internal side of plasma membrane;extri…
Q3U2W2;Q7TPV4	Myb-binding protein 1A	Mybbp1a	85	69	50	40	85	56.3	323.31	0.59118	0.55364	0.92959	12.253	10.419	6.2027	152	116	89	0.56555	0.72214	0.63041	12.637	11.562	17.564	153	116	89	0.9463	1.3331	0.68377	18.665	10.836	20.42	153	116	89	biological regulation;biosynthetic process;cell communication;cell differentiation;cellular biosynthetic process;cellular developmental process;cellular macromolecule biosynthetic process;cellular macromolecule metabolic process;cellular metabolic process;cellular nitrogen compound metabolic process;cellular process;cellular response to external stimulus;cellular response to extracellular stimulu…	binding;catalytic activity;cation binding;core promoter binding;DNA binding;DNA polymerase activity;DNA-directed DNA polymerase activity;ion binding;metal ion binding;nucleic acid binding;nucleotidyltransferase activity;protein binding;protein binding transcription factor activity;regulatory region DNA binding;regulatory region nucleic acid binding;sequence-specific DNA binding;transcription cofa…	cell part;cytoplasm;intracellular membrane-bounded organelle;intracellular non-membrane-bounded organelle;intracellular organelle;intracellular organelle part;intracellular part;macromolecular complex;membrane;membrane-bounded organelle;NLS-dependent protein nuclear import complex;non-membrane-bounded organelle;nuclear part;nucleocytoplasmic shuttling complex;nucleolus;nucleus;organelle;organelle…
Q5SXR6;Q68FD5;F6Z1R4	Clathrin heavy chain;Clathrin heavy chain 1	Cltc	84	43	70	49	84	52.2	323.31	0.66792	0.60041	0.84744	12.524	13.309	37.384	124	140	112	0.58688	0.68377	0.64477	11.923	8.7402	13.55	124	140	112	0.8654	1.1518	0.80063	12.63	10.105	31.025	124	140	112	cation transport;cell cycle phase;cell cycle process;cell differentiation;cellular component assembly;cellular component assembly at cellular level;cellular component organization;cellular component organization at cellular level;cellular component organization or biogenesis;cellular component organization or biogenesis at cellular level;cellular developmental process;cellular macromolecule metab…	binding;clathrin binding;clathrin light chain binding;double-stranded RNA binding;enzyme binding;kinase binding;nucleic acid binding;protein binding;protein kinase binding;RNA binding;structural molecule activity	adherens junction;anchoring junction;cell junction;cell part;cell-substrate adherens junction;cell-substrate junction;chromosomal part;clathrin coat;clathrin coat of coated pit;clathrin coat of trans-Golgi network vesicle;clathrin complex;clathrin vesicle coat;clathrin-coated vesicle;coated vesicle;cytoplasm;cytoplasmic membrane-bounded vesicle;cytoplasmic part;cytoplasmic vesicle;cytoplasmic ves…
P23116	Eukaryotic translation initiation factor 3 subunit A	Eif3a	78	55	45	38	78	50.2	323.31	0.673	0.60935	0.91998	11.863	13.383	9.9794	93	84	60	0.64282	0.65421	0.66119	12.948	10.904	8.3794	93	84	60	0.91606	1.077	0.73187	13.267	15.274	9.0695	93	84	60	biological regulation;cellular component assembly;cellular component assembly at cellular level;cellular component organization;cellular component organization at cellular level;cellular component organization or biogenesis;cellular component organization or biogenesis at cellular level;cellular macromolecular complex assembly;cellular macromolecular complex subunit organization;cellular process;…	binding;nucleic acid binding;RNA binding;translation factor activity, nucleic acid binding;translation initiation factor activity	cell part;cytoplasm;cytoplasmic part;cytoskeletal part;eukaryotic 43S preinitiation complex;eukaryotic 48S preinitiation complex;eukaryotic translation initiation factor 3 complex;eukaryotic translation initiation factor 3 complex, eIF3m;intracellular membrane-bounded organelle;intracellular non-membrane-bounded organelle;intracellular organelle;intracellular organelle part;intracellular part;mac…
Q6PB66;F6V2A3	Leucine-rich PPR motif-containing protein, mitochondrial	Lrpprc	77	35	45	47	77	57.8	323.31	0.66216	0.62459	0.59501	17.902	13.458	6.9289	46	54	78	0.63933	0.75881	0.59848	13.383	17.305	5.309	46	54	78	0.98042	1.2387	1.0277	13.904	11.156	6.8807	46	54	78	biological regulation;biosynthetic process;cellular biosynthetic process;cellular macromolecule biosynthetic process;cellular macromolecule metabolic process;cellular metabolic process;cellular nitrogen compound metabolic process;cellular process;establishment of localization;establishment of RNA localization;macromolecule biosynthetic process;macromolecule metabolic process;metabolic process;mRN…	beta-tubulin binding;binding;cytoskeletal protein binding;DNA binding;nucleic acid binding;protein binding;RNA binding;single-stranded DNA binding;structure-specific DNA binding;tubulin binding	cell part;chromosome;condensed chromosome;condensed nuclear chromosome;cytoplasm;cytoplasmic part;cytoskeletal part;cytoskeleton;intracellular membrane-bounded organelle;intracellular non-membrane-bounded organelle;intracellular organelle;intracellular organelle part;intracellular part;macromolecular complex;membrane;membrane part;membrane-bounded organelle;microtubule;mitochondrial nucleoid;mito…
Q71LX8;P11499;E9Q3D6;E9Q0C3;E9PX27;D3Z1R1	Heat shock protein HSP 90-beta	Hsp90ab1	76	33	53	63	52	73.8	323.31	0.78008	0.68631	1.0443	11.017	22.343	154.3	112	225	232	0.80074	0.72831	0.90632	14.313	10.278	80.776	111	225	232	1.0187	1.0584	0.8526	11.074	22.595	75.608	111	225	232	anatomical structure development;biological regulation;cellular component organization;cellular component organization or biogenesis;cellular macromolecule metabolic process;cellular metabolic process;cellular process;cellular protein metabolic process;cellular response to chemical stimulus;cellular response to cytokine stimulus;cellular response to interleukin-4;cellular response to organic cycl…	adenyl deoxyribonucleotide binding;adenyl nucleotide binding;adenyl ribonucleotide binding;antigen binding;ATP binding;binding;CTP binding;dATP binding;deoxyribonucleotide binding;double-stranded RNA binding;enzyme binding;enzyme regulator activity;GTP binding;guanyl nucleotide binding;guanyl ribonucleotide binding;kinase binding;MHC class II protein complex binding;MHC protein complex binding;ni…	apical plasma membrane;basolateral plasma membrane;brush border membrane;cell part;cell projection membrane;cell projection part;cell surface;cytoplasm;cytoplasmic membrane-bounded vesicle;cytoplasmic part;cytoplasmic vesicle;cytosol;extracellular membrane-bounded organelle;extracellular organelle;extracellular region part;extracellular vesicular exosome;inclusion body;intracellular;intracellular…
Q80Y52;P07901;B7ZC50;A2A6A2;B7ZC49	Heat shock protein HSP 90-alpha	Hsp90aa1	71	29	53	57	49	67.1	323.31	0.7246	0.66211	0.84779	10.05	8.0375	154.5	46	132	119	0.72935	0.69467	0.9065	10.201	4.2558	71.652	46	131	119	0.99816	1.0363	1.0295	10.36	9.3091	74.384	46	131	119	apoptosis;biological regulation;biosynthetic process;cardiac muscle cell apoptosis;cell death;cell migration;cell motility;cellular biosynthetic process;cellular component assembly;cellular component assembly at cellular level;cellular component movement;cellular component organization;cellular component organization at cellular level;cellular component organization or biogenesis;cellular compone…	adenyl deoxyribonucleotide binding;adenyl nucleotide binding;adenyl ribonucleotide binding;antigen binding;ATP binding;ATPase activity;binding;catalytic activity;CTP binding;dATP binding;deoxyribonucleotide binding;enzyme regulator activity;GTP binding;guanyl nucleotide binding;guanyl ribonucleotide binding;hydrolase activity;hydrolase activity, acting on acid anhydrides;hydrolase activity, actin…	apical plasma membrane;basolateral plasma membrane;brush border membrane;cell body;cell part;cell projection;cell projection membrane;cell projection part;cell surface;cytoplasm;cytoplasmic membrane-bounded vesicle;cytoplasmic part;cytoplasmic vesicle;cytosol;extracellular matrix;extracellular membrane-bounded organelle;extracellular organelle;extracellular region part;extracellular vesicular exo…
B2RQC6;E9QAI5;G3UWN2;E9QAT6;F6S3Z3;Q8C196	CAD protein;Glutamine-dependent carbamoyl-phosphate synthase;Aspartate carbamoyltransferase;Dihydroorotase	Cad	70	38	54	36	70	42.5	235.4	0.95882	0.75534	0.67322	18.108	16.534	16.652	69	65	55	0.74942	0.69595	0.72467	18.474	16.708	22.252	69	65	55	0.79829	0.93887	1.0822	13.939	15.083	32.477	68	64	55	acylglycerol catabolic process;acylglycerol metabolic process;amide biosynthetic process;amine biosynthetic process;amine catabolic process;amine metabolic process;anatomical structure development;anatomical structure morphogenesis;anion homeostasis;arginine biosynthetic process;arginine metabolic process;biological regulation;biosynthetic process;body fluid secretion;carbamoyl phosphate biosynth…	adenyl nucleotide binding;adenyl ribonucleotide binding;amine binding;amino acid binding;aspartate carbamoyltransferase activity;ATP binding;binding;calcium ion binding;carbamoyl-phosphate synthase (ammonia) activity;carbamoyl-phosphate synthase (glutamine-hydrolyzing) activity;carbon-nitrogen ligase activity, with glutamine as amido-N-donor;carboxyl- or carbamoyltransferase activity;carboxylic a…	axon part;cell body;cell part;cell projection part;cytoplasm;cytoplasmic part;cytosol;extracellular membrane-bounded organelle;extracellular organelle;extracellular region part;extracellular vesicular exosome;intracellular membrane-bounded organelle;intracellular non-membrane-bounded organelle;intracellular organelle;intracellular organelle part;intracellular part;macromolecular complex;membrane;…
P58252	Elongation factor 2	Eef2	69	29	53	43	68	70.2	323.31	0.72799	0.63393	0.77909	9.9456	10.652	15.355	82	183	119	0.72809	0.71725	0.68063	9.5817	9.3305	16.309	82	183	119	1.0139	1.1331	0.89236	8.5433	11.873	11.649	82	182	119	biological regulation;biosynthetic process;cell differentiation;cellular biosynthetic process;cellular developmental process;cellular macromolecule biosynthetic process;cellular macromolecule metabolic process;cellular metabolic process;cellular process;developmental process;hemopoietic progenitor cell differentiation;macromolecule biosynthetic process;macromolecule metabolic process;metabolic pr…	binding;catalytic activity;enzyme binding;GTP binding;GTPase activity;guanyl nucleotide binding;guanyl ribonucleotide binding;hydrolase activity;hydrolase activity, acting on acid anhydrides;hydrolase activity, acting on acid anhydrides, in phosphorus-containing anhydrides;kinase binding;nucleic acid binding;nucleoside-triphosphatase activity;nucleotide binding;protein binding;protein kinase bind…	aggresome;cell part;cytoplasm;extracellular membrane-bounded organelle;extracellular organelle;extracellular region part;extracellular vesicular exosome;inclusion body;intracellular part;macromolecular complex;membrane;membrane-bounded organelle;membrane-bounded vesicle;organelle;plasma membrane;polysome;ribonucleoprotein complex;vesicle
Q3UAD6;P08113;F7C312	Endoplasmin	Hsp90b1	64	14	52	45	62	62.7	323.31	0.60809	0.59978	0.92214	19.304	14.141	7.6423	19	101	93	0.67605	0.71011	0.68693	44.464	9.1802	11.756	19	101	93	1.0876	1.2249	0.73614	47.126	14.419	13.161	19	101	93	actin cytoskeleton organization;actin filament organization;actin filament-based process;actin rod assembly;biological regulation;catabolic process;cellular catabolic process;cellular component assembly;cellular component assembly at cellular level;cellular component organization;cellular component organization at cellular level;cellular component organization or biogenesis;cellular component org…	adenyl nucleotide binding;adenyl ribonucleotide binding;ATP binding;binding;enzyme binding;lipoprotein particle receptor binding;low-density lipoprotein particle receptor binding;nucleic acid binding;nucleotide binding;phosphatase binding;protein binding;protein phosphatase binding;purine nucleotide binding;purine ribonucleoside triphosphate binding;purine ribonucleotide binding;receptor binding;…	adherens junction;anchoring junction;cell junction;cell part;cell-substrate adherens junction;cell-substrate junction;cytoplasmic membrane-bounded vesicle;cytoplasmic part;cytoplasmic vesicle;cytosol;endoplasmic reticulum;endoplasmic reticulum chaperone complex;endoplasmic reticulum lumen;endoplasmic reticulum membrane;endoplasmic reticulum part;extracellular matrix;extracellular membrane-bounded…
A2AVJ7;Q99PL5	Ribosome-binding protein 1	Rrbp1	62	48	29	23	62	42.6	323.31	0.52964	0.47042	1.0211	14.917	23.055	22.486	90	52	41	0.4898	0.68875	0.62477	13.17	9.6088	16.8	90	52	41	0.93702	1.4151	0.62105	14.621	21.099	32.674	90	52	41	biological regulation;cell differentiation;cellular developmental process;cellular process;cellular response to stimulus;developmental process;establishment of localization;establishment of protein localization;osteoblast differentiation;protein transport;regulation of biological process;regulation of cellular process;response to stimulus;signal transduction;transport		cell part;cytoplasmic part;endoplasmic reticulum part;integral to endoplasmic reticulum membrane;integral to membrane;integral to organelle membrane;intracellular organelle part;intracellular part;intrinsic to endoplasmic reticulum membrane;intrinsic to membrane;intrinsic to organelle membrane;membrane part;organelle part
Q3U2G2;Q61316	Heat shock 70 kDa protein 4	Hspa4	61	28	39	43	58	71.5	323.31	0.67738	0.59921	0.88439	14.561	14.902	170.2	43	74	81	0.75091	0.72624	0.66174	15.954	10.174	86.023	43	74	81	1.0769	1.2133	0.73039	14.712	18.761	82.526	43	74	81	cellular component assembly;cellular component assembly at cellular level;cellular component organization;cellular component organization at cellular level;cellular component organization or biogenesis;cellular component organization or biogenesis at cellular level;cellular macromolecular complex assembly;cellular macromolecular complex subunit organization;cellular membrane organization;cellular…	adenyl nucleotide binding;adenyl ribonucleotide binding;ATP binding;binding;nucleotide binding;purine nucleotide binding;purine ribonucleoside triphosphate binding;purine ribonucleotide binding;ribonucleotide binding	cell part;cytoplasmic part;cytosol;extracellular membrane-bounded organelle;extracellular organelle;extracellular region part;extracellular vesicular exosome;intracellular membrane-bounded organelle;intracellular organelle;intracellular part;membrane-bounded organelle;membrane-bounded vesicle;mitochondrion;organelle;vesicle
P63038;D3Z2F2;D3Z7J9	60 kDa heat shock protein, mitochondrial	Hspd1	60	50	51	31	60	85.9	323.31	0.65505	0.62991	0.64412	10.599	12.605	8.0493	203	237	127	0.66721	0.71271	0.62088	12.277	11.076	17.536	203	237	127	1.0271	1.107	0.93723	14.09	13.402	24.035	203	237	127	activation of caspase activity;activation of immune response;activation of innate immune response;adaptive immune response;adaptive immune response based on somatic recombination of immune receptors built from immunoglobulin superfamily domains;B cell activation;B cell activation involved in immune response;B cell cytokine production;B cell mediated immunity;B cell proliferation;biological regula…	adenyl nucleotide binding;adenyl ribonucleotide binding;ATP binding;binding;chaperone binding;double-stranded RNA binding;enzyme binding;lipopolysaccharide binding;nucleic acid binding;nucleotide binding;p53 binding;protein binding;purine nucleotide binding;purine ribonucleoside triphosphate binding;purine ribonucleotide binding;ribonucleotide binding;RNA binding;ubiquitin protein ligase binding	cell part;cell surface;coated pit;coated vesicle;cyclin-dependent protein kinase activating kinase holoenzyme complex;cytoplasm;cytoplasmic membrane-bounded vesicle;cytoplasmic part;cytoplasmic vesicle;cytosol;early endosome;endosome;extracellular membrane-bounded organelle;extracellular organelle;extracellular region part;extracellular space;extracellular vesicular exosome;intracellular membrane…
P63017;Q504P4;D3Z5E2;D3YW43;Q3TU85;Q61696;P17879	Heat shock cognate 71 kDa protein	Hspa8	59	55	53	31	47	80.3	323.31	0.714	0.62085	1.188	11.074	11.976	149.61	193	236	170	0.71588	0.70176	0.94818	9.3986	6.6018	80.751	193	236	170	1.0118	1.1457	0.79234	10.868	10.815	63.422	193	236	170	biological regulation;biosynthetic process;catabolic process;cellular biosynthetic process;cellular catabolic process;cellular component disassembly;cellular component disassembly at cellular level;cellular component organization;cellular component organization at cellular level;cellular component organization or biogenesis;cellular component organization or biogenesis at cellular level;cellular …	adenyl nucleotide binding;adenyl ribonucleotide binding;antigen binding;ATP binding;ATPase activity;ATPase activity, coupled;binding;C3HC4-type RING finger domain binding;catalytic activity;enzyme binding;G-protein-coupled receptor binding;heat shock protein binding;hydrolase activity;hydrolase activity, acting on acid anhydrides;hydrolase activity, acting on acid anhydrides, in phosphorus-contai…	adherens junction;anchoring junction;blood microparticle;cell junction;cell part;cell-substrate adherens junction;cell-substrate junction;cytoplasm;cytoplasmic membrane-bounded vesicle;cytoplasmic part;cytoplasmic vesicle;cytosol;extracellular membrane-bounded organelle;extracellular organelle;extracellular region part;extracellular space;extracellular vesicular exosome;focal adhesion;intracellul…
Q8BU30;E9Q866;F6Q6R1	Isoleucine--tRNA ligase, cytoplasmic	Iars	59	38	39	27	59	49.3	323.31	0.65253	0.57307	0.70871	9.9271	8.6542	9.8258	56	61	47	0.62878	0.67067	0.54286	13.1	9.5403	10.191	56	61	47	1.0252	1.1252	0.75876	9.7881	9.4308	13.457	56	61	47	amine metabolic process;amino acid activation;carboxylic acid metabolic process;cell differentiation;cellular amine metabolic process;cellular amino acid metabolic process;cellular developmental process;cellular ketone metabolic process;cellular macromolecule metabolic process;cellular metabolic process;cellular nitrogen compound metabolic process;cellular process;developmental process;isoleucyl-…	adenyl nucleotide binding;adenyl ribonucleotide binding;aminoacyl-tRNA editing activity;aminoacyl-tRNA ligase activity;ATP binding;binding;carboxylic ester hydrolase activity;catalytic activity;hydrolase activity;hydrolase activity, acting on ester bonds;isoleucine-tRNA ligase activity;ligase activity;ligase activity, forming aminoacyl-tRNA and related compounds;ligase activity, forming carbon-ox…	cell part;cytoplasm;cytoplasmic part;cytosol;extracellular membrane-bounded organelle;extracellular organelle;extracellular region part;extracellular vesicular exosome;intracellular organelle part;intracellular part;membrane;membrane-bounded organelle;membrane-bounded vesicle;nuclear part;nucleoplasm;organelle;organelle part;vesicle
Q64514;A0A087WRC0;Q05DJ9;A0A087WP19;A0A087WQR6	Tripeptidyl-peptidase 2	Tpp2	56	33	39	28	56	48.4	323.31	0.69904	0.60906	0.78084	10.692	18.816	4.0035	43	57	31	0.68575	0.74778	0.65924	9.0943	11.73	4.8583	43	57	31	0.97618	1.1859	0.85266	15.201	20.116	5.2629	43	57	31	macromolecule metabolic process;metabolic process;primary metabolic process;protein metabolic process;proteolysis	aminopeptidase activity;binding;catalytic activity;endopeptidase activity;exopeptidase activity;hydrolase activity;peptidase activity;peptidase activity, acting on L-amino acid peptides;peptide binding;serine hydrolase activity;serine-type endopeptidase activity;serine-type peptidase activity;tripeptidyl-peptidase activity	cell part;cytoplasm;intracellular membrane-bounded organelle;intracellular organelle;intracellular organelle part;intracellular part;membrane-bounded organelle;nuclear part;nucleoplasm;nucleus;organelle;organelle part
Q3U4Z7;Q8VDJ3;A0A087WP83;A0A087WS92;A0A087WQY9;A0A087WPC5;A0A087WNQ4;A0A087WPH2	Vigilin	Hdlbp	56	48	30	20	56	49.9	323.31	0.70811	0.64762	1.1975	15.141	7.9356	6.6224	63	50	28	0.7557	0.75332	0.77928	16.465	12.69	36.889	62	50	28	1.0117	1.1669	0.63816	17.344	11.709	36.768	63	50	28	alcohol metabolic process;cholesterol metabolic process;establishment of localization;lipid metabolic process;lipid transport;metabolic process;organic substance transport;primary metabolic process;small molecule metabolic process;steroid metabolic process;sterol metabolic process;transport		cell part;cytoplasm;extracellular region part;high-density lipoprotein particle;intracellular membrane-bounded organelle;intracellular organelle;intracellular part;macromolecular complex;membrane-bounded organelle;nucleus;organelle;plasma lipoprotein particle;protein-lipid complex
Q61233;D3YZ25;D3YVW8;D3Z7D9;D3Z311	Plastin-2	Lcp1	55	43	53	29	48	88.4	323.31	0.73219	0.65001	0.93787	11.271	11.651	7.9248	119	144	111	0.78216	0.73589	0.62502	7.8253	5.1351	6.4484	120	144	111	1.1324	1.1364	0.63049	8.1607	12.109	8.9123	119	144	111	actin cytoskeleton organization;actin filament bundle assembly;actin filament organization;actin filament-based process;anatomical structure morphogenesis;biological regulation;cell activation;cell activation involved in immune response;cell migration;cell motility;cellular component assembly;cellular component assembly at cellular level;cellular component disassembly;cellular component disassemb…	actin binding;actin filament binding;binding;calcium ion binding;cation binding;cytoskeletal protein binding;identical protein binding;ion binding;metal ion binding;protein binding	actin cytoskeleton;actin filament;actin filament bundle;actomyosin;adherens junction;anchoring junction;cell junction;cell part;cell projection;cell projection membrane;cell projection part;cell-substrate adherens junction;cell-substrate junction;cytoplasm;cytoplasmic part;cytoskeletal part;cytoskeleton;cytosol;extracellular membrane-bounded organelle;extracellular organelle;extracellular region …
P52480;E9Q509;G3X925;P53657	Pyruvate kinase PKM	Pkm	55	48	51	34	55	84.2	323.31	0.7271	0.64124	0.8081	8.3825	7.3299	7.0233	293	328	165	0.80796	0.71059	0.82131	9.5055	9.0301	8.8175	293	328	165	1.1096	1.1152	1.0641	11.023	8.6741	7.4093	293	328	165	alcohol catabolic process;alcohol metabolic process;anatomical structure development;ATP biosynthetic process;ATP metabolic process;biosynthetic process;carbohydrate catabolic process;carbohydrate metabolic process;carboxylic acid biosynthetic process;carboxylic acid metabolic process;catabolic process;cell death;cellular biosynthetic process;cellular carbohydrate catabolic process;cellular carbo…	adenyl nucleotide binding;adenyl ribonucleotide binding;alkali metal ion binding;antigen binding;ATP binding;binding;catalytic activity;cation binding;ion binding;kinase activity;magnesium ion binding;metal ion binding;MHC class II protein complex binding;MHC protein complex binding;nucleotide binding;phosphotransferase activity, alcohol group as acceptor;potassium ion binding;purine nucleotide b…	cell part;cell projection;cilium;cytoplasm;cytoplasmic part;cytosol;extracellular matrix;extracellular membrane-bounded organelle;extracellular organelle;extracellular region part;extracellular vesicular exosome;intracellular membrane-bounded organelle;intracellular organelle;intracellular part;membrane;membrane-bounded organelle;membrane-bounded vesicle;mitochondrion;myelin sheath;nucleus;organe…
Q790I0;Q9Z1Q9;G3UY93;G3UZ22;G3UZX1	Valine--tRNA ligase	Vars	55	40	35	33	50	48.9	291.9	0.70163	0.62256	0.76688	10.129	17.095	9.225	64	61	56	0.67168	0.67431	0.72659	9.5735	11.449	9.6674	64	61	56	0.93169	1.1046	0.93335	10.638	17.561	6.0683	64	61	56	amine metabolic process;amino acid activation;carboxylic acid metabolic process;cellular amine metabolic process;cellular amino acid metabolic process;cellular ketone metabolic process;cellular macromolecule metabolic process;cellular metabolic process;cellular nitrogen compound metabolic process;cellular process;macromolecule metabolic process;metabolic process;ncRNA metabolic process;nitrogen c…	adenyl nucleotide binding;adenyl ribonucleotide binding;aminoacyl-tRNA editing activity;aminoacyl-tRNA ligase activity;ATP binding;binding;carboxylic ester hydrolase activity;catalytic activity;hydrolase activity;hydrolase activity, acting on ester bonds;ligase activity;ligase activity, forming aminoacyl-tRNA and related compounds;ligase activity, forming carbon-oxygen bonds;nucleotide binding;pu…	cell part;cytoplasmic part;intracellular membrane-bounded organelle;intracellular organelle;intracellular part;membrane-bounded organelle;mitochondrion;organelle
Q8BMJ2	Leucine--tRNA ligase, cytoplasmic	Lars	54	32	33	34	54	49.5	300.3	0.65574	0.58604	0.73773	11.659	10.569	11.725	40	47	45	0.63803	0.68107	0.49292	11.413	9.2759	9.8361	40	47	45	1.0061	1.2143	0.66235	13.335	11.376	9.3426	40	47	45	amine metabolic process;amino acid activation;carboxylic acid metabolic process;cellular amine metabolic process;cellular amino acid metabolic process;cellular ketone metabolic process;cellular macromolecule metabolic process;cellular metabolic process;cellular nitrogen compound metabolic process;cellular process;leucyl-tRNA aminoacylation;macromolecule metabolic process;metabolic process;ncRNA m…	adenyl nucleotide binding;adenyl ribonucleotide binding;aminoacyl-tRNA editing activity;aminoacyl-tRNA ligase activity;ATP binding;binding;carboxylic ester hydrolase activity;catalytic activity;hydrolase activity;hydrolase activity, acting on ester bonds;leucine-tRNA ligase activity;ligase activity;ligase activity, forming aminoacyl-tRNA and related compounds;ligase activity, forming carbon-oxyge…	cell part;cytoplasm;cytoplasmic part;cytosol;intracellular membrane-bounded organelle;intracellular organelle;intracellular part;membrane-bounded organelle;nucleus;organelle
Q8CIH5	1-phosphatidylinositol 4,5-bisphosphate phosphodiesterase gamma-2	Plcg2	54	26	26	30	54	47	323.31	0.67312	0.63832	0.89878	9.2646	10.516	6.2292	35	40	36	0.69414	0.67871	0.68311	9.1551	9.495	5.7691	35	40	36	1.0164	1.0725	0.7494	22.755	8.7554	8.3283	35	39	36	activation of immune response;activation of store-operated calcium channel activity;antigen receptor-mediated signaling pathway;B cell activation;B cell activation involved in immune response;B cell differentiation;B cell receptor signaling pathway;biological regulation;biosynthetic process;calcium ion homeostasis;calcium ion transport;calcium ion transport into cytosol;catabolic process;cation h…	catalytic activity;hydrolase activity;hydrolase activity, acting on ester bonds;lipase activity;molecular transducer activity;phosphatidylinositol phospholipase C activity;phospholipase activity;phospholipase C activity;phosphoric diester hydrolase activity;phosphoric ester hydrolase activity;signal transducer activity	cell part;cytoplasmic part;cytosol;extracellular membrane-bounded organelle;extracellular organelle;extracellular region part;extracellular vesicular exosome;intracellular part;membrane;membrane-bounded organelle;membrane-bounded vesicle;organelle;plasma membrane;vesicle
Q7M739;F6ZDS4;F6RX08	Nucleoprotein TPR	Tpr	54	10	6	51	54	27.1	323.31	0.63687	0.72407	0.81975	8.893	12.576	6.2042	14	7	70	0.59849	0.57653	0.73619	29.278	6.5845	7.4794	14	7	70	0.92393	0.74807	0.90354	16.899	23.468	9.278	14	7	70	biological regulation;cell cycle checkpoint;cell cycle phase;cell cycle process;cell division;cellular component organization;cellular component organization at cellular level;cellular component organization or biogenesis;cellular component organization or biogenesis at cellular level;cellular macromolecular complex subunit organization;cellular process;cellular response to chemical stimulus;cell…	binding;chromatin binding;cytoskeletal protein binding;dynein complex binding;enzyme binding;heat shock protein binding;identical protein binding;kinase binding;mitogen-activated protein kinase binding;mRNA binding;nucleic acid binding;nucleocytoplasmic transporter activity;protein binding;protein complex binding;protein dimerization activity;protein homodimerization activity;protein kinase bindi…	cell part;chromosomal part;cytoplasm;cytoplasmic dynein complex;cytoplasmic part;cytoskeletal part;dynein complex;envelope;extrinsic to membrane;inclusion body;intracellular membrane-bounded organelle;intracellular non-membrane-bounded organelle;intracellular organelle;intracellular organelle part;intracellular part;kinetochore;macromolecular complex;membrane;membrane part;membrane-bounded organe…
P20029	78 kDa glucose-regulated protein	Hspa5	53	47	48	38	51	63.8	323.31	0.5953	0.57233	1.0258	11.76	11.808	110.76	118	153	146	0.62596	0.69556	0.61711	9.2939	10.756	24.144	117	153	146	1.061	1.251	0.59364	9.5657	10.623	95.126	117	153	146	activation of signaling protein activity involved in unfolded protein response;anatomical structure arrangement;anatomical structure development;biological regulation;cell communication;cellular process;cellular response to antibiotic;cellular response to biotic stimulus;cellular response to chemical stimulus;cellular response to cytokine stimulus;cellular response to external stimulus;cellular r…	adenyl nucleotide binding;adenyl ribonucleotide binding;ATP binding;ATPase activity;binding;catalytic activity;enzyme binding;glycoprotein binding;hydrolase activity;hydrolase activity, acting on acid anhydrides;hydrolase activity, acting on acid anhydrides, in phosphorus-containing anhydrides;misfolded protein binding;nucleoside-triphosphatase activity;nucleotide binding;protein binding;protein …	adherens junction;anchoring junction;cell junction;cell part;cell surface;cell-substrate adherens junction;cell-substrate junction;cytoplasmic membrane-bounded vesicle;cytoplasmic part;cytoplasmic vesicle;endoplasmic reticulum;endoplasmic reticulum chaperone complex;endoplasmic reticulum lumen;endoplasmic reticulum membrane;endoplasmic reticulum part;endoplasmic reticulum-Golgi intermediate compa…
Q7TPR4;A1BN54;Q9JI91;D3YY95	Alpha-actinin-1	Actn1	52	3	38	39	35	66.8	323.31	0.7384	0.99258	0.97486	12.942	14.32	10.073	3	69	56	0.59993	1.0313	0.67216	17.579	15.454	12.776	3	69	56	0.85959	1.0559	0.68104	7.0306	12.378	13.042	3	69	56	actin crosslink formation;actin cytoskeleton organization;actin filament bundle assembly;actin filament organization;actin filament-based process;biological regulation;cell junction assembly;cell junction organization;cell projection assembly;cell projection organization;cell-substrate junction assembly;cellular chemical homeostasis;cellular component assembly;cellular component assembly at cellu…	actin binding;actin filament binding;binding;binding, bridging;calcium ion binding;cation binding;cytoskeletal protein binding;double-stranded RNA binding;FATZ binding;identical protein binding;integrin binding;ion binding;ion channel binding;ligand-dependent nuclear receptor transcription coactivator activity;LIM domain binding;metal ion binding;nucleic acid binding;protein binding;protein bindi…	actin filament bundle;actomyosin;adherens junction;anchoring junction;brush border;cell cortex part;cell junction;cell part;cell projection;cell projection part;cell-cell adherens junction;cell-cell junction;cell-substrate adherens junction;cell-substrate junction;contractile fiber part;cortical actin cytoskeleton;cortical cytoskeleton;cytoplasm;cytoplasmic membrane-bounded vesicle;cytoplasmic pa…
E9PVA8		Gcn1l1	52	29	33	25	52	24.8	178.46	0.72255	0.64436	0.70972	25.61	9.4904	16.513	45	39	27	0.69255	0.68295	0.62186	24.633	11.29	8.1547	45	39	27	0.90997	1.0461	0.86571	11.968	10.133	11.279	45	39	27			cell part;cytoplasm;intracellular part;membrane
P40142;E0CY51;A0A0R4J2A3;Q9D4D4	Transketolase	Tkt	51	42	49	17	51	77.4	323.31	0.64088	0.57877	0.94797	12.086	13.464	4.9751	143	166	67	0.71375	0.72624	0.67806	6.3076	13.211	4.8399	143	166	67	1.1022	1.2929	0.73079	15.772	12.89	2.3065	143	165	67	alcohol metabolic process;aldehyde biosynthetic process;biological regulation;biosynthetic process;carbohydrate metabolic process;cellular aldehyde metabolic process;cellular biosynthetic process;cellular carbohydrate metabolic process;cellular metabolic process;cellular process;glyceraldehyde-3-phosphate biosynthetic process;glyceraldehyde-3-phosphate metabolic process;metabolic process;monosacc…	binding;catalytic activity;cation binding;cofactor binding;identical protein binding;ion binding;metal ion binding;protein binding;protein dimerization activity;protein homodimerization activity;transferase activity;transferase activity, transferring aldehyde or ketonic groups;transketolase activity	cell part;cytoplasm;extracellular membrane-bounded organelle;extracellular organelle;extracellular region part;extracellular vesicular exosome;intracellular membrane-bounded organelle;intracellular organelle;intracellular organelle part;intracellular part;membrane-bounded organelle;membrane-bounded vesicle;myelin sheath;nuclear part;nucleoplasm;nucleus;organelle;organelle part;vesicle
Q78PY7;Q3TJ56;E9Q3E9	Staphylococcal nuclease domain-containing protein 1	Snd1	51	15	39	30	51	65.5	286.21	0.61312	0.59202	1.0452	7.9387	10.122	6.4923	18	64	47	0.59878	0.70599	0.64842	10.366	11.314	11.845	18	64	47	1.0324	1.1885	0.6314	14.621	11.063	8.0976	18	64	47	biological regulation;biosynthetic process;cell differentiation;cellular biosynthetic process;cellular developmental process;cellular macromolecule biosynthetic process;cellular macromolecule metabolic process;cellular metabolic process;cellular nitrogen compound metabolic process;cellular process;developmental process;gene silencing;gene silencing by RNA;macromolecule biosynthetic process;macrom…	catalytic activity;hydrolase activity;hydrolase activity, acting on ester bonds;nuclease activity;protein binding transcription factor activity;transcription cofactor activity;transcription factor binding transcription factor activity	cell part;cytoplasm;cytoplasmic membrane-bounded vesicle;cytoplasmic part;cytoplasmic vesicle;extracellular membrane-bounded organelle;extracellular organelle;extracellular region part;extracellular vesicular exosome;intracellular membrane-bounded organelle;intracellular organelle;intracellular part;macromolecular complex;melanosome;membrane;membrane-bounded organelle;membrane-bounded vesicle;mit…
P26041	Moesin	Msn	50	41	41	31	39	71.8	323.31	0.71183	0.62249	0.73135	17.147	9.2994	16.041	87	137	63	0.69732	0.75876	0.40079	8.3675	7.7147	13.611	87	137	63	0.97644	1.1983	0.56711	15.192	10.028	30.726	87	137	63	anatomical structure development;biological adhesion;biological regulation;cell adhesion;cell development;cell migration;cell motility;cell-cell adhesion;cellular component movement;cellular developmental process;cellular process;developmental process;endothelial cell development;epithelial cell development;establishment of endothelial barrier;immune system process;leukocyte cell-cell adhesion;le…	binding;cell adhesion molecule binding;double-stranded RNA binding;enzyme binding;kinase binding;nucleic acid binding;protein binding;protein kinase binding;receptor binding;RNA binding	adherens junction;anchoring junction;apical part of cell;apical plasma membrane;basolateral plasma membrane;blood microparticle;cell junction;cell part;cell periphery;cell projection;cell projection membrane;cell projection part;cell-substrate adherens junction;cell-substrate junction;cytoplasm;cytoskeleton;extracellular membrane-bounded organelle;extracellular organelle;extracellular region part…
Q01853	Transitional endoplasmic reticulum ATPase	Vcp	50	6	37	33	50	65.8	323.31	0.60779	0.6357	1.0129	19.871	10.043	66.086	7	75	52	0.63071	0.73135	0.65617	5.4041	9.1604	22.226	7	75	52	1.0665	1.1484	0.63459	26.017	10.995	63.395	7	75	52	activation of caspase activity;aggresome assembly;biological regulation;biosynthetic process;carbohydrate metabolic process;catabolic process;cellular biosynthetic process;cellular carbohydrate metabolic process;cellular catabolic process;cellular component assembly;cellular component assembly at cellular level;cellular component organization;cellular component organization at cellular level;cell…	adenyl nucleotide binding;adenyl ribonucleotide binding;ADP binding;ATP binding;binding;catalytic activity;enzyme activator activity;enzyme binding;enzyme regulator activity;hydrolase activity;lipid binding;nucleotide binding;peptidase activator activity;peptidase regulator activity;phosphatase binding;polyubiquitin binding;protein binding;protein domain specific binding;protein phosphatase bindi…	cell part;chromosomal part;cytoplasm;cytoplasmic part;cytoplasmic ubiquitin ligase complex;cytosol;endoplasmic reticulum;endoplasmic reticulum membrane;endoplasmic reticulum part;ER ubiquitin ligase complex;extracellular membrane-bounded organelle;extracellular organelle;extracellular region part;extracellular vesicular exosome;Hrd1p ubiquitin ligase complex;intracellular membrane-bounded organel…
E9Q9E1;E9PVC5;Q6NZJ6;E9PVC6;A0A0J9YUS5;A0A0J9YUC1;E9Q770;A0A0J9YVC1;A0A0J9YUL1;D3YWM1;D3Z439;A0A0J9YU44;A0A0J9YTV0;D3YWY7;D6RCH1;D3YWC6	Eukaryotic translation initiation factor 4 gamma 1	Eif4g1	50	37	36	25	48	32.1	323.31	0.75092	0.56176	1.2314	9.3001	16.034	8.5964	88	54	34	0.61733	0.66821	0.8131	10.365	10.495	9.5318	88	54	34	0.82721	1.1587	0.68841	10.158	12.399	7.4259	88	54	34	anatomical structure development;behavior;behavioral defense response;behavioral fear response;biological regulation;defense response;developmental process;fear response;lung development;multicellular organismal process;multicellular organismal response to stress;organ development;positive regulation of biological process;positive regulation of cell differentiation;positive regulation of cellular…	binding;nucleic acid binding;RNA binding;translation factor activity, nucleic acid binding;translation initiation factor activity	cell part;cytoplasm;cytoplasmic part;eukaryotic translation initiation factor 4F complex;intracellular part;macromolecular complex;membrane;protein complex
Q5FW97;P17182;Q6PHC1;B0QZL1;B1ARR7;B1ARR6;D3Z2S4;A0A0N4SUI6;D3YVD3;A0A0N4SUW8	Alpha-enolase	EG433182;Eno1	49	32	45	26	43	91.7	323.31	0.77115	0.66439	0.80234	7.969	8.5783	4.2254	289	288	138	0.87254	0.75322	0.67376	10.11	9.0262	3.7817	289	289	138	1.1297	1.1455	0.84791	9.4056	9.9569	0.89573	289	288	138	alcohol catabolic process;alcohol metabolic process;carbohydrate catabolic process;carbohydrate metabolic process;catabolic process;cellular carbohydrate catabolic process;cellular carbohydrate metabolic process;cellular metabolic process;cellular process;generation of precursor metabolites and energy;glucose catabolic process;glucose metabolic process;glycolysis;hexose catabolic process;hexose m…	binding;carbon-oxygen lyase activity;catalytic activity;cation binding;hydro-lyase activity;ion binding;lyase activity;magnesium ion binding;metal ion binding;phosphopyruvate hydratase activity	cell body;cell part;cytoplasm;cytoplasmic part;cytosolic part;extracellular membrane-bounded organelle;extracellular organelle;extracellular region part;extracellular space;extracellular vesicular exosome;intracellular;intracellular part;macromolecular complex;membrane;membrane-bounded organelle;membrane-bounded vesicle;myelin sheath;neuronal cell body;organelle;perikaryon;phosphopyruvate hydrata…
Q922D8	C-1-tetrahydrofolate synthase, cytoplasmic;Methylenetetrahydrofolate dehydrogenase;Methenyltetrahydrofolate cyclohydrolase;Formyltetrahydrofolate synthetase;C-1-tetrahydrofolate synthase, cytoplasmic, N-terminally processed	Mthfd1	49	3	39	29	48	61.9	207.89	0.71767	0.63462	0.70133	13.024	11.634	5.9433	4	66	43	0.61856	0.6953	0.70232	16.304	12.284	68.669	4	66	43	0.89764	1.0771	1.0166	25.875	10.019	62.412	4	66	43	10-formyltetrahydrofolate biosynthetic process;10-formyltetrahydrofolate metabolic process;amine biosynthetic process;amine metabolic process;anatomical structure development;anatomical structure formation involved in morphogenesis;aromatic compound biosynthetic process;aspartate family amino acid biosynthetic process;aspartate family amino acid metabolic process;biological regulation;biosyntheti…	adenyl nucleotide binding;adenyl ribonucleotide binding;ATP binding;binding;catalytic activity;cyclohydrolase activity;formate-tetrahydrofolate ligase activity;hydrolase activity;hydrolase activity, acting on carbon-nitrogen (but not peptide) bonds;hydrolase activity, acting on carbon-nitrogen (but not peptide) bonds, in cyclic amidines;ligase activity;ligase activity, forming carbon-nitrogen bon…	cell part;cytoplasmic part;cytosol;extracellular membrane-bounded organelle;extracellular organelle;extracellular region part;extracellular vesicular exosome;intracellular membrane-bounded organelle;intracellular organelle;intracellular part;membrane;membrane-bounded organelle;membrane-bounded vesicle;mitochondrion;organelle;vesicle
P27773;F6Q404	Protein disulfide-isomerase A3	Pdia3	49	42	35	30	49	74.5	323.31	0.61188	0.55541	0.99384	14.119	8.158	2.2483	97	93	87	0.62901	0.68133	0.78726	12.323	8.1058	4.4373	97	93	87	0.99962	1.2087	0.78335	12.351	9.6391	7.1615	97	93	87	biological regulation;cell redox homeostasis;cellular homeostasis;cellular macromolecule metabolic process;cellular metabolic process;cellular process;cellular protein metabolic process;cellular response to stimulus;cellular response to stress;homeostatic process;macromolecule metabolic process;metabolic process;primary metabolic process;protein folding;protein metabolic process;regulation of bio…	catalytic activity;intramolecular oxidoreductase activity;intramolecular oxidoreductase activity, interconverting keto- and enol-groups;intramolecular oxidoreductase activity, transposing S-S bonds;isomerase activity;protein disulfide isomerase activity	adherens junction;anchoring junction;cell junction;cell part;cell surface;cell-substrate adherens junction;cell-substrate junction;cytoplasmic membrane-bounded vesicle;cytoplasmic part;cytoplasmic vesicle;endoplasmic reticulum;endoplasmic reticulum lumen;endoplasmic reticulum part;extracellular membrane-bounded organelle;extracellular organelle;extracellular region part;extracellular vesicular ex…
Q8BKC5;A3KMD2;Q8BIV3	Importin-5	Ipo5	49	20	35	33	49	53.1	323.31	0.70748	0.64023	0.81221	10.977	15.274	3.4204	31	56	57	0.76686	0.72836	0.69394	7.4666	13.333	4.0783	31	56	57	1.0378	1.1451	0.83571	13.792	12.149	6.8147	31	56	57	biological regulation;cellular process;cellular response to acid;cellular response to amine stimulus;cellular response to amino acid stimulus;cellular response to chemical stimulus;cellular response to endogenous stimulus;cellular response to organic nitrogen;cellular response to organic substance;cellular response to stimulus;establishment of localization;establishment of localization in cell;es…	protein transporter activity;substrate-specific transporter activity;transporter activity	cell part;cytoplasm;cytoplasmic part;Golgi apparatus;intracellular membrane-bounded organelle;intracellular organelle;intracellular organelle part;intracellular part;membrane;membrane-bounded organelle;nuclear membrane;nuclear part;nucleoplasm;nucleus;organelle;organelle membrane;organelle part
F7ACR9		Macf1	49	20	33	24	0	12.9	300.77	0.69284	0.60322	1.1172	14.233	15.141	21.261	27	34	17	0.66111	0.70376	0.66486	12.571	13.534	33.435	27	34	17	0.97532	1.1196	0.5432	14.699	16.448	27.818	27	34	17	anatomical structure formation involved in morphogenesis;biological regulation;cell cycle arrest;cell cycle process;cell surface receptor linked signaling pathway;cellular process;cellular response to stimulus;developmental process;establishment of localization;establishment of localization in cell;establishment of protein localization;establishment of protein localization in endoplasmic reticulu…	actin binding;ATPase activity;binding;calcium ion binding;catalytic activity;cation binding;cytoskeletal protein binding;hydrolase activity;hydrolase activity, acting on acid anhydrides;hydrolase activity, acting on acid anhydrides, in phosphorus-containing anhydrides;ion binding;metal ion binding;microtubule binding;nucleoside-triphosphatase activity;protein binding;pyrophosphatase activity;tubu…	actin cytoskeleton;cell cortex;cell part;cytoplasmic part;cytoskeleton;intracellular non-membrane-bounded organelle;intracellular organelle;intracellular part;microtubule cytoskeleton;non-membrane-bounded organelle;organelle
A0A0R4J140;Q5SW19;Z4YLI8	Clustered mitochondria protein homolog	Cluh	49	31	28	25	49	40.7	323.31	0.79456	0.6486	1.0997	12.447	13.753	5.6066	44	36	27	0.73863	0.67267	0.93175	11.221	11.531	8.4841	44	36	27	0.96071	1.0241	0.84357	11.653	13.823	10.533	44	36	27	cellular component organization;cellular component organization at cellular level;cellular component organization or biogenesis;cellular component organization or biogenesis at cellular level;cellular localization;cellular process;intracellular distribution of mitochondria;localization;mitochondrion distribution;mitochondrion localization;mitochondrion organization;organelle localization;organell…	binding;mRNA binding;nucleic acid binding;RNA binding	cell part;cytoplasm;intracellular part
P09405	Nucleolin	Ncl	48	30	37	31	48	42.4	323.31	0.6621	0.69537	1.0231	14.572	13.039	2.3558	73	105	93	0.63564	0.8263	0.76673	13.605	13.139	6.6894	73	105	93	0.96607	1.2058	0.73313	15.014	12.652	2.3026	73	105	93	anatomical structure formation involved in morphogenesis;angiogenesis;biological regulation;developmental process;positive regulation of biological process;positive regulation of biosynthetic process;positive regulation of cellular biosynthetic process;positive regulation of cellular metabolic process;positive regulation of cellular process;positive regulation of gene expression;positive regulati…	binding;DNA binding;identical protein binding;nucleic acid binding;nucleotide binding;protein binding;protein C-terminus binding;RNA binding;sequence-specific DNA binding;telomeric DNA binding	cell cortex;cell part;cytoplasmic part;extracellular membrane-bounded organelle;extracellular organelle;extracellular region part;extracellular vesicular exosome;intracellular membrane-bounded organelle;intracellular non-membrane-bounded organelle;intracellular organelle;intracellular organelle part;intracellular part;macromolecular complex;membrane;membrane-bounded organelle;membrane-bounded ves…
Q9D0I9	Arginine--tRNA ligase, cytoplasmic	Rars	47	32	40	26	47	66.5	235.06	0.6404	0.56047	0.84739	11.052	14.455	6.1676	62	82	80	0.68591	0.6963	0.57726	10.95	17.91	11.474	62	82	80	1.0928	1.2343	0.69495	11.711	15.625	6.8058	62	82	80	amine metabolic process;amino acid activation;arginyl-tRNA aminoacylation;carboxylic acid metabolic process;cellular amine metabolic process;cellular amino acid metabolic process;cellular ketone metabolic process;cellular macromolecule metabolic process;cellular metabolic process;cellular nitrogen compound metabolic process;cellular process;macromolecule metabolic process;metabolic process;ncRNA …	adenyl nucleotide binding;adenyl ribonucleotide binding;amine binding;amino acid binding;aminoacyl-tRNA ligase activity;arginine binding;arginine-tRNA ligase activity;ATP binding;binding;carboxylic acid binding;catalytic activity;ligase activity;ligase activity, forming aminoacyl-tRNA and related compounds;ligase activity, forming carbon-oxygen bonds;nucleic acid binding;nucleotide binding;purine…	aminoacyl-tRNA synthetase multienzyme complex;cell part;cytoplasm;cytoplasmic part;extracellular membrane-bounded organelle;extracellular organelle;extracellular region part;extracellular vesicular exosome;intracellular membrane-bounded organelle;intracellular organelle;intracellular organelle part;intracellular part;macromolecular complex;membrane;membrane-bounded organelle;membrane-bounded vesi…
Q3ULT2;P57780;E9Q2W9;D3Z0L8;O88990;D3Z761;Q91ZE6;E9PX29	Alpha-actinin-4	Actn4	47	2	29	40	30	62.6	185.66	NaN	1.1142	0.94631	NaN	18.497	7.9985	0	18	37	NaN	1.142	0.68601	NaN	12.175	4.0151	0	18	37	NaN	1.0427	0.73653	NaN	15.431	9.6767	0	18	37	actin cytoskeleton organization;actin filament bundle assembly;actin filament organization;actin filament-based process;adult behavior;adult locomotory behavior;adult walking behavior;anatomical structure morphogenesis;axonogenesis;behavior;biological regulation;cardiac conduction;cell junction assembly;cell junction organization;cell part morphogenesis;cell projection morphogenesis;cell projecti…	actin binding;actin filament binding;ankyrin binding;binding;binding, bridging;calcium ion binding;cation binding;cytoskeletal protein binding;enzyme binding;hormone receptor binding;identical protein binding;ion binding;ligand-dependent nuclear receptor transcription coactivator activity;lipid binding;metal ion binding;nuclear hormone receptor binding;nucleoside binding;phosphatase binding;phosp…	actin filament bundle;actomyosin;adherens junction;anchoring junction;axon;axon hillock;axon part;brush border;cell body;cell body fiber;cell cortex part;cell junction;cell part;cell projection;cell projection part;cell-cell junction;cell-substrate adherens junction;cell-substrate junction;contractile fiber part;cortical cytoskeleton;cytoplasm;cytoplasmic part;cytoskeletal part;cytoskeleton;extra…
E9Q390;Q69ZN7;E9QL12;E9PXU9;A0A0N4SUJ2;E9Q423;A0A0N4SWH3;A0A0N4SWG7;A0A0N4SUN3;A0A0N4SVX9;A0A0N4SV63;Q9ESD7	Myoferlin	Myof	47	21	25	31	47	29.7	149.29	0.55887	0.5455	0.82658	12.64	27.23	15.898	40	35	35	0.61171	0.70734	0.42191	24.525	19.275	11.626	40	35	35	1.063	1.3638	0.52463	21.791	23.797	17.593	40	35	35	anatomical structure formation involved in morphogenesis;biological regulation;cellular component organization;cellular component organization at cellular level;cellular component organization or biogenesis;cellular component organization or biogenesis at cellular level;cellular membrane fusion;cellular membrane organization;cellular process;cellular response to heat;cellular response to stimulus…	binding;calcium ion binding;calcium-dependent phospholipid binding;cation binding;ion binding;lipid binding;metal ion binding;phospholipid binding	caveola;cell part;cell projection;cytoplasmic membrane-bounded vesicle;cytoplasmic part;cytoplasmic vesicle;cytoplasmic vesicle membrane;cytoplasmic vesicle part;early endosome;endocytic vesicle;endosome;extracellular membrane-bounded organelle;extracellular organelle;extracellular region part;extracellular vesicular exosome;integral to membrane;intracellular membrane-bounded organelle;intracellu…
P48678;D3YUF7	Prelamin-A/C;Lamin-A/C	Lmna	46	22	22	43	46	63.2	323.31	0.54646	0.58488	1.7608	12.031	9.2321	10.859	45	45	146	0.46144	0.66304	0.48724	15.149	7.8685	14.692	45	45	146	0.84389	1.1495	0.27882	16.772	8.8158	13.978	45	45	146	anatomical structure development;biological regulation;cardiac cell development;cardiac muscle cell development;cell development;cellular component organization;cellular component organization at cellular level;cellular component organization or biogenesis;cellular component organization or biogenesis at cellular level;cellular developmental process;cellular localization;cellular macromolecule lo…	structural molecule activity	cell part;cytoplasm;cytoplasmic part;cytoskeletal part;envelope;intermediate filament;intracellular membrane-bounded organelle;intracellular organelle;intracellular organelle part;intracellular part;lamin filament;macromolecular complex;membrane;membrane-bounded organelle;nuclear envelope;nuclear membrane;nuclear part;nucleoplasm;nucleus;organelle;organelle envelope;organelle membrane;organelle p…
Q99KI0	Aconitate hydratase, mitochondrial	Aco2	45	4	37	27	45	64.4	323.31	0.64195	0.55555	0.67496	15.596	9.4493	46.228	6	64	56	0.5338	0.61799	0.59956	18.518	9.1601	13.661	6	64	56	0.96208	1.1419	0.87302	8.3191	9.5925	59.601	6	64	56	acetyl-CoA catabolic process;acetyl-CoA metabolic process;carboxylic acid metabolic process;catabolic process;cellular catabolic process;cellular ketone metabolic process;cellular metabolic process;cellular process;citrate metabolic process;coenzyme catabolic process;coenzyme metabolic process;cofactor catabolic process;cofactor metabolic process;isocitrate metabolic process;metabolic process;org…	3 iron, 4 sulfur cluster binding;4 iron, 4 sulfur cluster binding;aconitate hydratase activity;binding;carbon-oxygen lyase activity;catalytic activity;cation binding;hydro-lyase activity;ion binding;iron ion binding;iron-sulfur cluster binding;lyase activity;metal cluster binding;metal ion binding;transition metal ion binding	cell part;cytoplasmic part;intracellular membrane-bounded organelle;intracellular organelle;intracellular part;membrane-bounded organelle;mitochondrion;myelin sheath;nucleus;organelle
Q5FWJ3;P20152;A0A0A6YWC8;A2AKJ2;Q3V1K9;P31001;D3YZ35;A0A0R4J036;P46660;P08551;P08553;P19246	Vimentin	Vim	45	8	7	45	41	72.3	323.31	0.32573	1.0542	2.5777	5.6363	107.28	12.474	9	6	184	0.42887	0.49231	0.48088	31.354	60.351	10.432	9	6	184	1.4841	0.39281	0.18475	37.49	115.3	17.124	9	6	184	anatomical structure development;anatomical structure morphogenesis;anterograde axon cargo transport;astrocyte development;astrocyte differentiation;axon cargo transport;axon regeneration;axon transport of mitochondrion;axonogenesis;Bergmann glial cell differentiation;biological regulation;cell development;cell differentiation;cell part morphogenesis;cell projection morphogenesis;cell projection …	binding;binding, bridging;cytoskeletal protein binding;double-stranded RNA binding;enzyme binding;glycoprotein binding;identical protein binding;kinase binding;nucleic acid binding;nutrient reservoir activity;protein binding;protein binding, bridging;protein C-terminus binding;protein kinase binding;RNA binding;scaffold protein binding;structural constituent of cytoskeleton;structural constituent…	adherens junction;anchoring junction;axon;axon part;cell junction;cell leading edge;cell part;cell projection;cell projection part;cell-cell adherens junction;cell-cell junction;cell-substrate adherens junction;cell-substrate junction;contractile fiber;contractile fiber part;cytoplasm;cytoplasmic part;cytoskeletal part;cytoskeleton;cytosol;cytosolic part;extracellular membrane-bounded organelle;e…
Q3U4U6;P80318;E9Q133;Q3U0I3;F6Q609;F6ZVG8	T-complex protein 1 subunit gamma	Cct3	44	29	34	31	44	74.5	323.31	0.74737	0.62751	0.80558	8.7584	11.946	16.088	56	73	80	0.74273	0.70607	0.63472	7.397	5.6195	17.693	56	73	80	1.0124	1.1165	0.78436	11.737	9.868	6.2395	56	73	80	binding of sperm to zona pellucida;cell recognition;cell-cell recognition;cellular component assembly;cellular component assembly at cellular level;cellular component organization;cellular component organization at cellular level;cellular component organization or biogenesis;cellular component organization or biogenesis at cellular level;cellular macromolecule metabolic process;cellular metabolic…	adenyl nucleotide binding;adenyl ribonucleotide binding;ATP binding;binding;nucleotide binding;purine nucleotide binding;purine ribonucleoside triphosphate binding;purine ribonucleotide binding;ribonucleotide binding	cell body;cell part;chaperonin-containing T-complex;cytoplasm;cytoplasmic part;cytoskeletal part;cytosolic part;extracellular membrane-bounded organelle;extracellular organelle;extracellular region part;extracellular vesicular exosome;intracellular organelle part;intracellular part;macromolecular complex;membrane;membrane-bounded organelle;membrane-bounded vesicle;microtubule;myelin sheath;organe…
B9EHN0;Q02053;P31254	Ubiquitin-like modifier-activating enzyme 1	Uba1	44	12	33	26	44	50.8	323.31	0.74641	0.65583	0.8414	12.734	10.159	5.825	15	65	60	0.70904	0.75817	0.61973	12.333	8.1104	8.5709	15	65	60	1.0749	1.1604	0.71501	21.786	13.88	8.6291	15	65	60	catabolic process;cellular catabolic process;cellular macromolecule catabolic process;cellular macromolecule metabolic process;cellular metabolic process;cellular process;cellular protein metabolic process;cellular response to stimulus;cellular response to stress;macromolecule catabolic process;macromolecule metabolic process;macromolecule modification;metabolic process;modification-dependent mac…	acid-amino acid ligase activity;adenyl nucleotide binding;adenyl ribonucleotide binding;ATP binding;binding;catalytic activity;ligase activity;ligase activity, forming carbon-nitrogen bonds;nucleotide binding;purine nucleotide binding;purine ribonucleoside triphosphate binding;purine ribonucleotide binding;ribonucleotide binding;small conjugating protein ligase activity;small protein activating e…	anchoring junction;cell junction;cell part;cell-cell junction;chromatin;chromosomal part;cytoplasm;cytoplasmic part;cytosol;desmosome;endoplasmic reticulum membrane;endoplasmic reticulum part;endosomal part;endosome membrane;extracellular membrane-bounded organelle;extracellular organelle;extracellular region part;extracellular vesicular exosome;heterochromatin;intracellular membrane-bounded orga…
G3X922;D4AFX7;A0A087WRC9;A0A087WS25		Dnajc13	44	16	31	20	44	24.7	159.8	0.6222	0.59257	0.83865	14.943	15.617	12.145	24	34	24	0.63285	0.67881	0.66297	13.405	19.524	28.067	24	34	24	1.0988	1.1643	0.86504	18.169	18.048	38.093	24	34	24	biological regulation;cell differentiation;cellular component organization;cellular component organization at cellular level;cellular component organization or biogenesis;cellular component organization or biogenesis at cellular level;cellular developmental process;cellular process;developmental process;endosome organization;organelle organization;osteoblast differentiation;regulation of biologic…		cell part;cytoplasmic part;early endosome membrane;endosomal part;endosome membrane;extracellular membrane-bounded organelle;extracellular organelle;extracellular region part;extracellular vesicular exosome;intracellular organelle part;intracellular part;lysosomal membrane;macromolecular complex;membrane;membrane-bounded organelle;membrane-bounded vesicle;organelle;organelle membrane;organelle pa…
Q3V117;Q91V92;Q3TS02	ATP-citrate synthase	Acly	44	26	26	23	44	48.9	266.8	0.74174	0.67003	1.1605	14.693	12.275	18.679	42	39	27	0.82123	0.8006	0.77074	13.912	10.326	15.349	42	38	27	1.0614	1.1773	0.67764	12.052	10.703	4.9632	42	38	27	acetyl-CoA biosynthetic process;acetyl-CoA metabolic process;biosynthetic process;carbohydrate metabolic process;cellular biosynthetic process;cellular carbohydrate metabolic process;cellular metabolic process;cellular process;coenzyme biosynthetic process;coenzyme metabolic process;cofactor biosynthetic process;cofactor metabolic process;lipid biosynthetic process;lipid metabolic process;metabol…	acid-thiol ligase activity;adenyl nucleotide binding;adenyl ribonucleotide binding;ATP binding;ATP citrate synthase activity;binding;catalytic activity;cation binding;CoA-ligase activity;cofactor binding;ion binding;ligase activity;ligase activity, forming carbon-sulfur bonds;metal ion binding;nucleotide binding;purine nucleotide binding;purine ribonucleoside triphosphate binding;purine ribonucle…	cell part;cytoplasm;cytoplasmic part;extracellular membrane-bounded organelle;extracellular organelle;extracellular region part;extracellular vesicular exosome;intracellular;intracellular membrane-bounded organelle;intracellular organelle;intracellular organelle part;intracellular part;membrane;membrane-bounded organelle;membrane-bounded vesicle;mitochondrion;nuclear part;nucleoplasm;organelle;or…
Q6P5E4;G3UYG7;G3UZU8;G3UY73;G3UY35;E9Q4X2	UDP-glucose:glycoprotein glucosyltransferase 1	Uggt1	44	25	22	23	44	36.8	313.01	0.6377	0.61633	0.72752	9.7518	14.78	188.29	33	37	32	0.65953	0.68581	0.52776	12.108	10.435	101.57	33	37	32	1.0381	1.1154	0.71833	15.862	18.42	98.441	33	37	32	carbohydrate metabolic process;cellular carbohydrate metabolic process;cellular macromolecule metabolic process;cellular metabolic process;cellular process;cellular protein metabolic process;glycosylation;macromolecule glycosylation;macromolecule metabolic process;macromolecule modification;metabolic process;primary metabolic process;protein glycosylation;protein metabolic process;protein modific…	binding;catalytic activity;glucosyltransferase activity;protein binding;transferase activity;transferase activity, transferring glycosyl groups;transferase activity, transferring hexosyl groups;UDP-glucose:glycoprotein glucosyltransferase activity;UDP-glucosyltransferase activity;UDP-glycosyltransferase activity;unfolded protein binding	cell part;cytoplasmic part;endoplasmic reticulum;endoplasmic reticulum lumen;endoplasmic reticulum part;endoplasmic reticulum-Golgi intermediate compartment;extracellular membrane-bounded organelle;extracellular organelle;extracellular region part;extracellular vesicular exosome;intracellular membrane-bounded organelle;intracellular organelle;intracellular organelle lumen;intracellular organelle …
Q99PV0;B7ZC27	Pre-mRNA-processing-splicing factor 8	Prpf8	44	12	22	28	44	23.3	83.971	0.81043	0.82238	1.0304	15.108	21.734	16.5	14	25	27	0.62235	0.7474	0.96759	14.505	17.497	9.836	15	25	27	0.70233	0.85461	0.89457	11.465	20.675	16.74	15	25	27	assembly of spliceosomal tri-snRNP;cellular component assembly;cellular component assembly at cellular level;cellular component organization;cellular component organization at cellular level;cellular component organization or biogenesis;cellular component organization or biogenesis at cellular level;cellular macromolecular complex assembly;cellular macromolecular complex subunit organization;cell…	binding;catalytic activity;K63-linked polyubiquitin binding;nucleic acid binding;polyubiquitin binding;protein binding;RNA binding;second spliceosomal transesterification activity;small conjugating protein binding;snRNA binding;U1 snRNA binding;U2 snRNA binding;U5 snRNA binding;U6 snRNA binding;ubiquitin binding	catalytic step 2 spliceosome;cell part;intracellular membrane-bounded organelle;intracellular organelle;intracellular organelle part;intracellular part;macromolecular complex;membrane;membrane-bounded organelle;nuclear body;nuclear part;nuclear speck;nucleoplasm part;nucleus;organelle;organelle part;ribonucleoprotein complex;small nuclear ribonucleoprotein complex;spliceosomal complex;U5 snRNP
P38647	Stress-70 protein, mitochondrial	Hspa9	43	36	41	33	43	63.5	323.31	0.65921	0.64148	0.60125	9.4235	11.919	7.0782	88	118	121	0.64936	0.75827	0.53619	6.5433	8.1758	6.2998	88	118	121	0.99881	1.2025	0.88497	8.0765	9.4549	6.3134	87	118	121	cellular macromolecule metabolic process;cellular metabolic process;cellular process;cellular protein metabolic process;establishment of localization;establishment of localization in cell;establishment of protein localization;intracellular protein transport;intracellular transport;macromolecule metabolic process;metabolic process;nuclear export;nuclear transport;nucleocytoplasmic transport;primar…	adenyl nucleotide binding;adenyl ribonucleotide binding;ATP binding;binding;enzyme binding;nucleotide binding;protein binding;purine nucleotide binding;purine ribonucleoside triphosphate binding;purine ribonucleotide binding;ribonucleotide binding;ubiquitin protein ligase binding	adherens junction;anchoring junction;cell junction;cell part;cell-substrate adherens junction;cell-substrate junction;cytoplasm;cytoplasmic part;extracellular membrane-bounded organelle;extracellular organelle;extracellular region part;extracellular vesicular exosome;focal adhesion;intracellular membrane-bounded organelle;intracellular non-membrane-bounded organelle;intracellular organelle;intrac…
Q9CWJ9	Bifunctional purine biosynthesis protein PURH;Phosphoribosylaminoimidazolecarboxamide formyltransferase;IMP cyclohydrolase	Atic	43	31	40	18	43	77.5	323.31	0.74729	0.63569	0.71278	9.8305	12.221	8.2073	78	97	40	0.73957	0.69176	0.74793	7.5628	12.587	6.1874	78	97	40	1.0203	1.069	1.0059	9.2715	15.74	4.7619	78	97	40	anatomical structure development;anatomical structure morphogenesis;aromatic compound biosynthetic process;biosynthetic process;brainstem development;cellular aromatic compound metabolic process;cellular biosynthetic process;cellular metabolic process;cellular nitrogen compound biosynthetic process;cellular nitrogen compound metabolic process;cellular process;cerebellum development;cerebral corte…	binding;catalytic activity;cyclohydrolase activity;hydrolase activity;hydrolase activity, acting on carbon-nitrogen (but not peptide) bonds;hydrolase activity, acting on carbon-nitrogen (but not peptide) bonds, in cyclic amidines;hydroxymethyl-, formyl- and related transferase activity;identical protein binding;IMP cyclohydrolase activity;phosphoribosylaminoimidazolecarboxamide formyltransferase …	cell part;cytoplasmic part;extracellular membrane-bounded organelle;extracellular organelle;extracellular region part;extracellular vesicular exosome;intracellular membrane-bounded organelle;intracellular organelle;intracellular part;membrane;membrane-bounded organelle;membrane-bounded vesicle;mitochondrion;organelle;vesicle
Q61598	Rab GDP dissociation inhibitor beta	Gdi2	43	32	39	26	35	84.5	323.31	0.65284	0.58393	0.84206	10.61	11.772	15.186	63	85	61	0.69367	0.68191	0.63617	11.631	10.61	10.509	63	85	61	1.1125	1.1657	0.7887	11.778	15.016	9.6844	63	85	61	biological regulation;cellular process;cellular response to stimulus;establishment of localization;establishment of protein localization;intracellular signal transduction;positive regulation of catalytic activity;positive regulation of GTPase activity;positive regulation of hydrolase activity;positive regulation of molecular function;protein transport;regulation of biological process;regulation o…	enzyme activator activity;enzyme regulator activity;GDP-dissociation inhibitor activity;GTPase activator activity;GTPase regulator activity;nucleoside-triphosphatase regulator activity;Rab GDP-dissociation inhibitor activity;small GTPase regulator activity	adherens junction;anchoring junction;cell junction;cell part;cell-substrate adherens junction;cell-substrate junction;cytoplasmic part;extracellular membrane-bounded organelle;extracellular organelle;extracellular region part;extracellular vesicular exosome;focal adhesion;Golgi apparatus;intracellular membrane-bounded organelle;intracellular organelle;intracellular part;membrane;membrane-bounded …
Q03265;D3Z6F5;D6RJ16	ATP synthase subunit alpha, mitochondrial;ATP synthase subunit alpha	Atp5a1	43	34	37	23	43	63.3	323.31	0.6031	0.57309	0.66921	8.1221	8.7277	7.4486	112	101	74	0.58895	0.65566	0.67322	8.3385	6.3614	4.6392	112	101	74	1.0433	1.1098	1.0043	7.8202	10.902	4.1259	112	101	74	ATP biosynthetic process;ATP hydrolysis coupled proton transport;ATP metabolic process;ATP synthesis coupled proton transport;biological regulation;biosynthetic process;cation transport;cellular biosynthetic process;cellular metabolic process;cellular nitrogen compound biosynthetic process;cellular nitrogen compound metabolic process;cellular process;energy coupled proton transport, against elect…	active transmembrane transporter activity;adenyl nucleotide binding;adenyl ribonucleotide binding;ATP binding;ATPase activity;ATPase activity, coupled;ATPase activity, coupled to movement of substances;ATPase activity, coupled to transmembrane movement of ions;ATPase activity, coupled to transmembrane movement of substances;binding;catalytic activity;cation transmembrane transporter activity;cati…	cell part;cytoplasmic part;extracellular membrane-bounded organelle;extracellular organelle;extracellular region part;extracellular vesicular exosome;intracellular membrane-bounded organelle;intracellular organelle;intracellular organelle part;intracellular part;macromolecular complex;membrane;membrane part;membrane-bounded organelle;membrane-bounded vesicle;mitochondrial inner membrane;mitochond…
Q8VDN2;Q9WV27	Sodium/potassium-transporting ATPase subunit alpha-1	Atp1a1	43	31	34	24	30	46.1	323.31	0.59699	0.58546	0.70763	8.7124	13.224	84.814	70	54	60	0.56135	0.66518	1.075	26.069	14.858	82.232	70	54	60	0.90589	1.1163	1.5733	21.096	14.684	12.744	70	54	60	biological regulation;cation homeostasis;cation transport;cell motility;cellular cation homeostasis;cellular chemical homeostasis;cellular component movement;cellular homeostasis;cellular ion homeostasis;cellular metabolic process;cellular metal ion homeostasis;cellular monovalent inorganic cation homeostasis;cellular potassium ion homeostasis;cellular potassium ion transport;cellular process;cel…	active transmembrane transporter activity;adenyl nucleotide binding;adenyl ribonucleotide binding;ADP binding;alkali metal ion binding;ATP binding;ATPase activity;ATPase activity, coupled;ATPase activity, coupled to movement of substances;ATPase activity, coupled to transmembrane movement of ions;ATPase activity, coupled to transmembrane movement of ions, phosphorylative mechanism;ATPase activity…	apical plasma membrane;basolateral plasma membrane;caveola;cell part;cytoplasmic membrane-bounded vesicle;cytoplasmic part;cytoplasmic vesicle;endoplasmic reticulum;endosome;extracellular membrane-bounded organelle;extracellular organelle;extracellular region part;extracellular vesicular exosome;Golgi apparatus;integral to membrane;intracellular membrane-bounded organelle;intracellular organelle;…
P09103;E9Q8G8	Protein disulfide-isomerase	P4hb	43	39	31	22	43	66.8	323.31	0.54556	0.52164	0.95525	11.78	10.963	1.5286	85	87	67	0.66592	0.71009	0.61923	9.8853	12.846	2.1052	85	87	67	1.2273	1.3677	0.65909	12.534	12.895	1.844	85	87	67	4-hydroxyproline metabolic process;amine metabolic process;biological regulation;carboxylic acid metabolic process;cell redox homeostasis;cellular amine metabolic process;cellular amino acid metabolic process;cellular homeostasis;cellular ketone metabolic process;cellular macromolecule metabolic process;cellular metabolic process;cellular modified amino acid metabolic process;cellular nitrogen co…	catalytic activity;intramolecular oxidoreductase activity;intramolecular oxidoreductase activity, interconverting keto- and enol-groups;intramolecular oxidoreductase activity, transposing S-S bonds;isomerase activity;oxidoreductase activity;oxidoreductase activity, acting on paired donors, with incorporation or reduction of molecular oxygen;oxidoreductase activity, acting on paired donors, with i…	adherens junction;anchoring junction;cell junction;cell part;cell-substrate adherens junction;cell-substrate junction;cytoplasmic membrane-bounded vesicle;cytoplasmic part;cytoplasmic vesicle;endoplasmic reticulum;endoplasmic reticulum chaperone complex;endoplasmic reticulum lumen;endoplasmic reticulum part;endoplasmic reticulum-Golgi intermediate compartment;extracellular membrane-bounded organe…
G5E866;Q99NB9;A0A087WNS2	Splicing factor 3B subunit 1	Sf3b1	43	23	19	24	43	38.3	239.68	0.71471	0.75197	0.9368	13.98	14.301	7.3229	26	23	30	0.60685	0.81823	0.64519	14.557	8.7354	10.783	26	23	30	0.83088	1.0875	0.71175	17.063	16.333	9.2009	26	23	30	anatomical structure formation involved in morphogenesis;anterior/posterior pattern specification;blastocyst formation;cellular macromolecule metabolic process;cellular metabolic process;cellular nitrogen compound metabolic process;cellular process;developmental process;macromolecule metabolic process;metabolic process;mRNA metabolic process;mRNA processing;nitrogen compound metabolic process;nuc…	binding;chromatin binding	catalytic step 2 spliceosome;cell part;chromatin;chromosomal part;intracellular membrane-bounded organelle;intracellular organelle;intracellular organelle part;intracellular part;macromolecular complex;membrane-bounded organelle;nuclear matrix;nuclear part;nucleoplasm;nucleus;organelle;organelle part;ribonucleoprotein complex;small nuclear ribonucleoprotein complex;spliceosomal complex;U12-type s…
Q5SUR0;F6RUL9;G3UY86	Phosphoribosylformylglycinamidine synthase	Pfas	42	26	29	20	42	53.1	323.31	0.71945	0.66213	0.80264	12.775	9.243	10.751	31	39	28	0.69193	0.71989	0.62372	9.1828	10.269	9.2911	31	39	28	0.94211	1.1011	0.7785	14.45	14.04	9.4258	31	39	28	amine metabolic process;biosynthetic process;carboxylic acid metabolic process;cellular amine metabolic process;cellular amino acid metabolic process;cellular biosynthetic process;cellular ketone metabolic process;cellular metabolic process;cellular nitrogen compound biosynthetic process;cellular nitrogen compound metabolic process;cellular process;'de novo' IMP biosynthetic process;glutamine fam…	adenyl nucleotide binding;adenyl ribonucleotide binding;ATP binding;binding;carbon-nitrogen ligase activity, with glutamine as amido-N-donor;catalytic activity;cation binding;ion binding;ligase activity;ligase activity, forming carbon-nitrogen bonds;metal ion binding;nucleotide binding;phosphoribosylformylglycinamidine synthase activity;purine nucleotide binding;purine ribonucleoside triphosphate…	cell part;cytoplasm;extracellular membrane-bounded organelle;extracellular organelle;extracellular region part;extracellular vesicular exosome;intracellular part;membrane-bounded organelle;membrane-bounded vesicle;organelle;vesicle
Q9ERK4;E9Q1T9;F6ZEW4;E9QAX7;F7D1H9	Exportin-2	Cse1l	41	1	40	22	41	50.5	323.31	NaN	0.65746	0.9837	NaN	13.589	6.0459	1	57	36	NaN	0.69316	0.89087	NaN	8.4337	10.716	1	57	35	NaN	1.0422	0.88084	NaN	14.088	10.906	1	57	35	establishment of localization;establishment of localization in cell;establishment of protein localization;intracellular protein transport;intracellular transport;protein transport;transport		cell part;cytoplasm;extracellular membrane-bounded organelle;extracellular organelle;extracellular region part;extracellular vesicular exosome;intracellular organelle part;intracellular part;membrane;membrane-bounded organelle;membrane-bounded vesicle;nuclear part;nucleoplasm;organelle;organelle part;vesicle
P37040;Q05DV1;E9Q997;E9PVT9;F6R7H8	NADPH--cytochrome P450 reductase	Por	41	37	35	18	41	62.8	323.31	0.5046	0.50226	1.2027	15.803	16.165	5.6153	56	66	27	0.51629	0.60047	0.63223	13.859	11.405	6.1738	56	66	27	1.0111	1.1851	0.51773	13.926	13.321	6.7067	56	66	27	amine metabolic process;betaine metabolic process;biological regulation;carboxylic acid metabolic process;carnitine metabolic process;catabolic process;cellular amine metabolic process;cellular amino acid metabolic process;cellular aromatic compound metabolic process;cellular catabolic process;cellular ketone metabolic process;cellular lipid metabolic process;cellular macromolecule metabolic proc…	binding;catalytic activity;cation binding;coenzyme binding;cofactor binding;cytochrome-b5 reductase activity;dioxygenase activity;electron carrier activity;flavin adenine dinucleotide binding;FMN binding;hydrolase activity;ion binding;iron ion binding;iron-cytochrome-c reductase activity;metal ion binding;monooxygenase activity;NADP binding;NADPH-hemoprotein reductase activity;nitric oxide dioxyg…	cell part;cytoplasmic part;cytosol;endoplasmic reticulum membrane;endoplasmic reticulum part;intracellular membrane-bounded organelle;intracellular organelle;intracellular organelle part;intracellular part;membrane;membrane part;membrane-bounded organelle;mitochondrion;organelle;organelle membrane;organelle part
Q3UL22;P42932;H3BL49;H3BJB6;H3BKG2;H3BLL1;H3BKR8	T-complex protein 1 subunit theta	Cct8	41	29	34	30	41	74.5	294.94	0.74273	0.62007	0.74516	8.7651	10.16	135.05	47	70	67	0.74563	0.6931	0.63286	13.385	7.9591	92.118	47	70	67	0.98892	1.1116	0.81425	15.764	11.19	53.757	47	70	67	binding of sperm to zona pellucida;cell recognition;cell-cell recognition;cellular component assembly;cellular component assembly at cellular level;cellular component organization;cellular component organization at cellular level;cellular component organization or biogenesis;cellular component organization or biogenesis at cellular level;cellular macromolecule metabolic process;cellular metabolic…	adenyl nucleotide binding;adenyl ribonucleotide binding;ATP binding;binding;nucleotide binding;purine nucleotide binding;purine ribonucleoside triphosphate binding;purine ribonucleotide binding;ribonucleotide binding	aggresome;cell body;cell part;centrosome;chaperonin-containing T-complex;cytoplasm;cytoplasmic part;cytoskeletal part;cytoskeleton;cytosol;cytosolic part;extracellular membrane-bounded organelle;extracellular organelle;extracellular region part;extracellular vesicular exosome;inclusion body;intermediate filament cytoskeleton;intracellular non-membrane-bounded organelle;intracellular organelle;int…
Q9EPU0	Regulator of nonsense transcripts 1	Upf1	41	23	29	25	41	41.2	183.35	0.71687	0.62386	1.0895	11.988	11.945	5.7652	31	38	31	0.64528	0.63003	1.0118	9.7585	12.574	7.8703	31	38	31	0.90737	1.0944	0.88039	10.681	19.975	5.3615	31	38	31	biological regulation;biosynthetic process;catabolic process;cellular biosynthetic process;cellular catabolic process;cellular macromolecule biosynthetic process;cellular macromolecule catabolic process;cellular macromolecule metabolic process;cellular metabolic process;cellular nitrogen compound metabolic process;cellular process;cellular response to stimulus;cellular response to stress;DNA meta…	adenyl nucleotide binding;adenyl ribonucleotide binding;ATP binding;ATPase activity;ATPase activity, coupled;ATP-dependent helicase activity;ATP-dependent RNA helicase activity;binding;catalytic activity;cation binding;chromatin binding;DNA binding;helicase activity;hydrolase activity;hydrolase activity, acting on acid anhydrides;hydrolase activity, acting on acid anhydrides, in phosphorus-contai…	cell part;chromatin;chromosomal part;cytoplasmic mRNA processing body;cytoplasmic part;exon-exon junction complex;intracellular membrane-bounded organelle;intracellular non-membrane-bounded organelle;intracellular organelle;intracellular organelle part;intracellular part;macromolecular complex;membrane-bounded organelle;non-membrane-bounded organelle;nuclear part;nucleoplasm;nucleus;organelle;org…
Q9JKR6;F6TRP3;E0CYZ2	Hypoxia up-regulated protein 1	Hyou1	41	22	23	21	41	39.5	323.31	0.59815	0.61131	0.7919	10.005	15.366	7.7458	40	41	30	0.58768	0.70438	0.67811	6.8318	9.9844	7.7663	40	41	30	0.99407	1.2465	0.86846	12.215	19.026	7.9645	40	41	30	biological regulation;cellular process;cellular response to chemical stimulus;cellular response to hypoxia;cellular response to oxygen levels;cellular response to stimulus;cellular response to stress;negative regulation of apoptosis;negative regulation of biological process;negative regulation of cell death;negative regulation of cellular process;negative regulation of programmed cell death;regul…	adenyl nucleotide binding;adenyl ribonucleotide binding;ATP binding;binding;nucleotide binding;purine nucleotide binding;purine ribonucleoside triphosphate binding;purine ribonucleotide binding;ribonucleotide binding	adherens junction;anchoring junction;cell junction;cell part;cell-substrate adherens junction;cell-substrate junction;cytoplasmic part;endoplasmic reticulum chaperone complex;endoplasmic reticulum lumen;endoplasmic reticulum part;extracellular membrane-bounded organelle;extracellular organelle;extracellular region;extracellular region part;extracellular vesicular exosome;focal adhesion;intracellu…
P50516;D3Z1B9;D3YWH3;D3YZ23	V-type proton ATPase catalytic subunit A	Atp6v1a	40	33	36	22	40	69.7	323.31	0.60903	0.54194	0.71384	9.2919	14.297	136.18	57	91	60	0.58949	0.60955	0.55008	14.134	12.92	78.528	57	92	60	0.98371	1.132	0.74384	12.059	10.968	66.54	57	91	60	ATP hydrolysis coupled proton transport;ATP metabolic process;cation transport;cellular metabolic process;cellular nitrogen compound metabolic process;cellular process;energy coupled proton transport, against electrochemical gradient;establishment of localization;heterocycle metabolic process;hydrogen transport;ion transmembrane transport;ion transport;metabolic process;monovalent inorganic catio…	active transmembrane transporter activity;adenyl nucleotide binding;adenyl ribonucleotide binding;ATP binding;ATPase activity;ATPase activity, coupled;ATPase activity, coupled to movement of substances;ATPase activity, coupled to transmembrane movement of ions;ATPase activity, coupled to transmembrane movement of substances;binding;catalytic activity;cation transmembrane transporter activity;cati…	apical plasma membrane;cell part;cell projection;cytoplasmic part;cytosol;extracellular membrane-bounded organelle;extracellular organelle;extracellular region part;extracellular vesicular exosome;intracellular membrane-bounded organelle;intracellular organelle;intracellular organelle part;intracellular part;lysosomal membrane;macromolecular complex;membrane;membrane part;membrane-bounded organel…
Q8BML9;D3Z158;Q8R1V9;A0A140LHZ5;A0A140LIS6;A0A140LHB3;A0A140LHJ3;A0A0A6YY08;A0A140LJK5;A0A140LIN2;A0A140LJH2;A0A140LID3;A0A140LIR0;F6TDS3;A0A140LJH1;A0A140LIZ4;A0A140LHC3;A0A140LII8		Qars	40	0	35	25	40	58.5	244.45	NaN	0.6217	0.71805	NaN	14.446	5.7337	0	44	32	NaN	0.73214	0.52798	NaN	14.191	6.5217	0	44	32	NaN	1.1389	0.74526	NaN	11.053	8.8575	0	44	32	amine metabolic process;amino acid activation;anatomical structure development;biological regulation;brain development;carboxylic acid metabolic process;cellular amine metabolic process;cellular amino acid metabolic process;cellular ketone metabolic process;cellular macromolecule metabolic process;cellular metabolic process;cellular nitrogen compound metabolic process;cellular process;development…	adenyl nucleotide binding;adenyl ribonucleotide binding;aminoacyl-tRNA ligase activity;ATP binding;binding;catalytic activity;enzyme binding;glutamine-tRNA ligase activity;kinase binding;ligase activity;ligase activity, forming aminoacyl-tRNA and related compounds;ligase activity, forming carbon-oxygen bonds;nucleic acid binding;nucleotide binding;protein binding;protein kinase binding;purine nuc…	aminoacyl-tRNA synthetase multienzyme complex;cell part;cytoplasm;intracellular part;macromolecular complex;protein complex
Q9CZN7	Serine hydroxymethyltransferase	Shmt2	40	25	32	26	39	82.5	323.31	0.61646	0.57979	0.55822	6.9354	10.737	6.0666	64	76	79	0.52493	0.60531	0.7147	11.081	11.715	9.6046	64	76	79	0.84294	1.0162	1.2487	7.4021	13.638	5.4041	64	76	79	amine biosynthetic process;amine metabolic process;biological regulation;biosynthetic process;carboxylic acid biosynthetic process;carboxylic acid metabolic process;cellular amine metabolic process;cellular amino acid biosynthetic process;cellular amino acid metabolic process;cellular aromatic compound metabolic process;cellular biosynthetic process;cellular component assembly;cellular component …	aldehyde-lyase activity;amine binding;amino acid binding;binding;carbon-carbon lyase activity;carboxylic acid binding;catalytic activity;chromatin binding;cofactor binding;glycine hydroxymethyltransferase activity;hydroxymethyl-, formyl- and related transferase activity;L-allo-threonine aldolase activity;lyase activity;pyridoxal phosphate binding;threonine aldolase activity;transferase activity;t…	cell part;cytoplasmic part;cytoskeleton;extracellular membrane-bounded organelle;extracellular organelle;extracellular region part;extracellular vesicular exosome;intracellular membrane-bounded organelle;intracellular non-membrane-bounded organelle;intracellular organelle;intracellular organelle lumen;intracellular organelle part;intracellular part;membrane;membrane-bounded organelle;membrane-bou…
P29341;Q9D4E6;F6ZAX1;A2A5N3;Q8C7D3	Polyadenylate-binding protein 1	Pabpc1	40	33	31	29	22	50	323.31	0.7243	0.57263	1.1401	15.216	7.5983	23.03	50	74	67	0.65799	0.69308	0.92874	11.142	4.6201	16.76	50	74	67	0.8957	1.1941	0.78475	7.131	6.6641	9.3038	50	74	67	biological regulation;catabolic process;cell maturation;cellular catabolic process;cellular developmental process;cellular macromolecule catabolic process;cellular macromolecule metabolic process;cellular metabolic process;cellular nitrogen compound metabolic process;cellular process;cellular process involved in reproduction;developmental maturation;developmental process;developmental process inv…	binding;mRNA binding;nucleic acid binding;nucleotide binding;poly(A) RNA binding;poly(U) RNA binding;poly-purine tract binding;poly-pyrimidine tract binding;protein binding;protein C-terminus binding;RNA binding;single-stranded RNA binding	adherens junction;anchoring junction;catalytic step 2 spliceosome;cell junction;cell part;cell-substrate adherens junction;cell-substrate junction;cytoplasm;cytoplasmic part;extracellular membrane-bounded organelle;extracellular organelle;extracellular region part;extracellular vesicular exosome;focal adhesion;intracellular membrane-bounded organelle;intracellular non-membrane-bounded organelle;i…
Q790Y8;Q00612;A3KG36;G3UWD6;P97324;REV__P46662	Glucose-6-phosphate 1-dehydrogenase;Glucose-6-phosphate 1-dehydrogenase X	G6pdx	40	29	27	20	40	75.3	243.78	0.57447	0.55068	0.89286	21.806	14.677	3.5816	50	57	51	0.6553	0.68175	0.79063	12.01	11.932	2.1947	50	57	51	1.1615	1.2042	0.88775	20.905	13.621	4.2677	50	57	51	alcohol biosynthetic process;alcohol catabolic process;alcohol metabolic process;amine metabolic process;anatomical structure development;angiotensin mediated vasoconstriction involved in regulation of systemic arterial blood pressure;biological regulation;biosynthetic process;carbohydrate biosynthetic process;carbohydrate catabolic process;carbohydrate metabolic process;carboxylic acid metabolic…	binding;carbohydrate binding;catalytic activity;coenzyme binding;cofactor binding;glucose binding;glucose-6-phosphate dehydrogenase activity;identical protein binding;monosaccharide binding;NADP binding;nucleotide binding;oxidoreductase activity;oxidoreductase activity, acting on CH-OH group of donors;oxidoreductase activity, acting on the CH-OH group of donors, NAD or NADP as acceptor;protein bi…	cell part;centrosome;cytoplasm;cytoplasmic part;cytoskeletal part;cytosol;extracellular membrane-bounded organelle;extracellular organelle;extracellular region part;extracellular vesicular exosome;internal side of plasma membrane;intracellular membrane-bounded organelle;intracellular non-membrane-bounded organelle;intracellular organelle;intracellular organelle part;intracellular part;membrane;me…
Q6ZQ38;D3YWC5	Cullin-associated NEDD8-dissociated protein 1	Cand1	40	24	27	20	40	38.3	225.48	0.67738	0.64646	0.83699	13.36	9.7117	4.6253	27	39	22	0.66938	0.72261	0.61819	13.039	12.43	7.9462	27	39	22	1.0407	1.1776	0.75081	19.181	12.854	15.483	27	39	22	biological regulation;cell differentiation;cellular component assembly;cellular component assembly at cellular level;cellular component organization;cellular component organization at cellular level;cellular component organization or biogenesis;cellular component organization or biogenesis at cellular level;cellular developmental process;cellular macromolecular complex assembly;cellular macromole…		cell part;cullin-RING ubiquitin ligase complex;cytoplasm;extracellular membrane-bounded organelle;extracellular organelle;extracellular region part;extracellular vesicular exosome;intracellular membrane-bounded organelle;intracellular organelle;intracellular organelle part;intracellular part;macromolecular complex;membrane;membrane-bounded organelle;membrane-bounded vesicle;nuclear part;nucleopla…
Q58E64;P10126;D3YZ68;D3Z3I8;P62631	Elongation factor 1-alpha;Elongation factor 1-alpha 1	Eef1a1	39	27	32	20	39	74.7	323.31	0.64769	0.54371	0.7498	14.064	13.361	0.89947	176	238	118	0.69601	0.69697	0.79144	13.138	23.649	0.013221	176	237	118	1.0755	1.1891	1.0512	11.82	10.485	4.304	176	238	118	biological regulation;biosynthetic process;cellular biosynthetic process;cellular macromolecule biosynthetic process;cellular macromolecule metabolic process;cellular metabolic process;cellular process;cellular response to chemical stimulus;cellular response to endogenous stimulus;cellular response to epidermal growth factor stimulus;cellular response to growth factor stimulus;cellular response t…	binding;catalytic activity;enzyme binding;GTP binding;GTPase activity;guanyl nucleotide binding;guanyl ribonucleotide binding;hydrolase activity;hydrolase activity, acting on acid anhydrides;hydrolase activity, acting on acid anhydrides, in phosphorus-containing anhydrides;kinase binding;nucleic acid binding;nucleoside-triphosphatase activity;nucleotide binding;protein binding;protein kinase bind…	cell body;cell cortex part;cell part;cell projection membrane;cell projection part;cortical actin cytoskeleton;cortical cytoskeleton;cytoplasm;cytoplasmic part;cytoskeletal part;cytoskeleton;cytosol;eukaryotic translation elongation factor 1 complex;extracellular membrane-bounded organelle;extracellular organelle;extracellular region part;extracellular space;extracellular vesicular exosome;intrac…
Q8JZQ9;A0A0G2JG48	Eukaryotic translation initiation factor 3 subunit B	Eif3b	39	14	28	27	39	56.9	323.31	0.71558	0.60545	0.96922	12.191	11.764	9.5955	31	68	58	0.65092	0.66291	0.74929	14.407	11.273	11.385	31	68	58	0.90171	1.0851	0.79798	13.428	12.51	12.504	31	68	58	biological regulation;cellular component assembly;cellular component assembly at cellular level;cellular component organization;cellular component organization at cellular level;cellular component organization or biogenesis;cellular component organization or biogenesis at cellular level;cellular macromolecular complex assembly;cellular macromolecular complex subunit organization;cellular process;…	binding;nucleic acid binding;nucleotide binding;RNA binding;translation factor activity, nucleic acid binding;translation initiation factor activity	cell part;cytoplasm;cytoplasmic part;eukaryotic 43S preinitiation complex;eukaryotic 48S preinitiation complex;eukaryotic translation initiation factor 3 complex;eukaryotic translation initiation factor 3 complex, eIF3m;extracellular membrane-bounded organelle;extracellular organelle;extracellular region part;extracellular vesicular exosome;intracellular organelle part;intracellular part;macromol…
Q91YQ5;A0A0N4SUJ8	Dolichyl-diphosphooligosaccharide--protein glycosyltransferase subunit 1	Rpn1	38	31	35	19	38	68.6	323.31	0.61806	0.55151	0.83424	11.238	10.361	6.2588	59	80	61	0.60113	0.66797	0.76898	7.063	8.6321	10.743	59	80	61	0.95486	1.1831	0.92145	9.9609	11.088	8.1282	59	80	61	carbohydrate metabolic process;cellular carbohydrate metabolic process;cellular macromolecule metabolic process;cellular metabolic process;cellular process;cellular protein metabolic process;glycosylation;macromolecule glycosylation;macromolecule metabolic process;macromolecule modification;metabolic process;peptidyl-amino acid modification;peptidyl-asparagine modification;primary metabolic proce…	catalytic activity;dolichyl-diphosphooligosaccharide-protein glycotransferase activity;oligosaccharyl transferase activity;transferase activity;transferase activity, transferring glycosyl groups;transferase activity, transferring hexosyl groups	cell part;cytoplasmic membrane-bounded vesicle;cytoplasmic part;cytoplasmic vesicle;endoplasmic reticulum;endoplasmic reticulum membrane;endoplasmic reticulum part;integral to membrane;intracellular membrane-bounded organelle;intracellular organelle;intracellular organelle part;intracellular part;intrinsic to membrane;melanosome;membrane;membrane part;membrane-bounded organelle;membrane-bounded v…
P09411;S4R2M7;P09041	Phosphoglycerate kinase 1;Phosphoglycerate kinase	Pgk1	38	28	32	23	38	88.7	323.31	0.7387	0.63439	1.0067	14.361	11.39	5.0221	120	132	83	0.90273	0.76859	0.54416	6.858	9.6774	16.096	120	132	83	1.2273	1.2528	0.54037	10.109	10.718	25.505	120	132	83	alcohol catabolic process;alcohol metabolic process;carbohydrate catabolic process;carbohydrate metabolic process;catabolic process;cell motility;cellular carbohydrate catabolic process;cellular carbohydrate metabolic process;cellular component movement;cellular metabolic process;cellular process;generation of precursor metabolites and energy;glucose catabolic process;glucose metabolic process;gl…	adenyl nucleotide binding;adenyl ribonucleotide binding;ATP binding;binding;catalytic activity;kinase activity;nucleotide binding;phosphoglycerate kinase activity;phosphotransferase activity, carboxyl group as acceptor;purine nucleotide binding;purine ribonucleoside triphosphate binding;purine ribonucleotide binding;ribonucleotide binding;transferase activity;transferase activity, transferring ph…	cell part;cell projection;cell projection part;cilium;cytoplasm;extracellular membrane-bounded organelle;extracellular organelle;extracellular region part;extracellular vesicular exosome;flagellar fibrous sheath;flagellum part;intracellular membrane-bounded organelle;intracellular organelle;intracellular organelle part;intracellular part;membrane-bounded organelle;membrane-bounded vesicle;microtu…
P13020;A0A0J9YUQ8;A0A0J9YUJ8	Gelsolin	Gsn	38	11	30	22	16	51.3	323.31	0.49464	0.41087	1.2674	7.6172	9.1303	5.5844	14	80	36	0.48321	0.54425	0.33161	14.367	9.1604	30.345	14	80	36	0.99002	1.2892	0.25736	18.012	9.7745	28.099	14	80	36	actin cytoskeleton organization;actin filament capping;actin filament organization;actin filament polymerization;actin filament severing;actin filament-based process;actin nucleation;actin polymerization or depolymerization;aging;anatomical structure development;anatomical structure morphogenesis;barbed-end actin filament capping;biological regulation;cell development;cell part morphogenesis;cell…	actin binding;binding;calcium ion binding;cation binding;cytoskeletal protein binding;ion binding;metal ion binding;myosin binding;myosin II binding;protein binding;protein domain specific binding	actin cap;adherens junction;anchoring junction;blood microparticle;cell cortex part;cell junction;cell part;cell projection;cell-substrate adherens junction;cell-substrate junction;cortical actin cytoskeleton;cortical cytoskeleton;cytoplasm;cytoplasmic part;cytoskeletal part;cytoskeleton;cytosol;extracellular membrane-bounded organelle;extracellular organelle;extracellular region;extracellular re…
F8WHL2;Q8CIE6;F6XJN3;D6RH55	Coatomer subunit alpha;Coatomer subunit alpha;Xenin;Proxenin	Copa	38	17	27	25	38	37.6	163.17	0.68304	0.57976	0.94262	19.02	13.419	12.095	31	41	39	0.71519	0.69506	0.56955	15.603	8.9684	7.693	31	41	39	1.0161	1.1904	0.54233	23.404	13.359	14.886	30	41	39	biological regulation;body fluid secretion;cellular process;digestive system process;establishment of localization;establishment of localization in cell;establishment of protein localization;intracellular protein transport;intracellular transport;multicellular organismal process;pancreatic juice secretion;protein transport;regulation of biological quality;regulation of body fluid levels;secretion…	structural molecule activity	cell part;COPI vesicle coat;cytoplasm;cytoplasmic part;cytoplasmic vesicle part;extracellular membrane-bounded organelle;extracellular organelle;extracellular region part;extracellular space;extracellular vesicular exosome;Golgi apparatus part;intracellular organelle part;intracellular part;macromolecular complex;membrane;membrane coat;membrane part;membrane-bounded organelle;membrane-bounded ves…
Q60864	Stress-induced-phosphoprotein 1	Stip1	38	20	26	26	38	61.9	300.39	0.71393	0.59132	0.82334	8.5028	10.472	4.958	52	57	57	0.71603	0.70698	0.70357	6.9533	7.9077	7.3689	52	57	57	1.0219	1.2304	0.83132	10.928	7.3852	5.9561	52	57	57			cell part;cytoplasmic part;cytosol;intracellular membrane-bounded organelle;intracellular organelle;intracellular part;membrane-bounded organelle;myelin sheath;nucleus;organelle
Q8CGK3	Lon protease homolog, mitochondrial	Lonp1	38	4	26	28	38	40	280.16	0.76548	0.64991	0.47049	7.6181	14.616	4.5414	4	46	56	0.71265	0.75588	0.42456	12.054	9.8624	8.2538	4	46	56	0.91389	1.1459	0.85622	19.913	19.556	12.927	4	46	56	aging;biological regulation;catabolic process;cellular catabolic process;cellular component assembly;cellular component assembly at cellular level;cellular component organization;cellular component organization at cellular level;cellular component organization or biogenesis;cellular component organization or biogenesis at cellular level;cellular macromolecular complex assembly;cellular macromolec…	adenyl nucleotide binding;adenyl ribonucleotide binding;ADP binding;ATP binding;ATPase activity;ATPase activity, coupled;ATP-dependent peptidase activity;binding;catalytic activity;DNA binding;DNA polymerase binding;endopeptidase activity;enzyme binding;G-quadruplex DNA binding;hydrolase activity;hydrolase activity, acting on acid anhydrides;hydrolase activity, acting on acid anhydrides, in phosp…	cell part;cytoplasm;cytoplasmic part;intracellular membrane-bounded organelle;intracellular non-membrane-bounded organelle;intracellular organelle;intracellular organelle lumen;intracellular organelle part;intracellular part;membrane;membrane-bounded organelle;membrane-enclosed lumen;mitochondrial matrix;mitochondrial nucleoid;mitochondrial part;mitochondrion;non-membrane-bounded organelle;nucleo…
A2A7S7;Q91WQ3;F6VXZ2	Tyrosine--tRNA ligase;Tyrosine--tRNA ligase, cytoplasmic;Tyrosine--tRNA ligase, cytoplasmic, N-terminally processed	Yars	38	25	25	29	38	65.1	186.76	0.62198	0.55381	0.66201	13.884	12.884	6.2101	28	35	35	0.65974	0.68966	0.4984	12.081	16.534	5.8685	28	35	35	1.0069	1.2248	0.7466	12.43	15.511	2.7947	28	35	35	amine metabolic process;amino acid activation;carboxylic acid metabolic process;cellular amine metabolic process;cellular amino acid metabolic process;cellular ketone metabolic process;cellular macromolecule metabolic process;cellular metabolic process;cellular nitrogen compound metabolic process;cellular process;macromolecule metabolic process;metabolic process;ncRNA metabolic process;nitrogen c…	adenyl nucleotide binding;adenyl ribonucleotide binding;aminoacyl-tRNA ligase activity;ATP binding;binding;catalytic activity;ligase activity;ligase activity, forming aminoacyl-tRNA and related compounds;ligase activity, forming carbon-oxygen bonds;nucleic acid binding;nucleotide binding;purine nucleotide binding;purine ribonucleoside triphosphate binding;purine ribonucleotide binding;ribonucleot…	cell part;cytoplasm;cytoplasmic part;cytosol;intracellular membrane-bounded organelle;intracellular organelle;intracellular part;membrane-bounded organelle;nucleus;organelle
Q8C3J5;Q5SRI3;D6RGU3;Q3TMS1	Dedicator of cytokinesis protein 2	Dock2	38	14	23	23	38	26.5	99.155	0.65061	0.57201	0.73473	11.093	17.212	83.825	18	26	30	0.66833	0.72725	0.51761	14.7	15.919	92.916	18	26	30	1.0559	1.2694	0.73358	11.833	14.807	18.562	18	26	30	alpha-beta T cell activation;alpha-beta T cell proliferation;biological regulation;cell activation;cell activation involved in immune response;cell proliferation;cell recognition;cell-cell recognition;cellular component organization;cellular component organization at cellular level;cellular component organization or biogenesis;cellular component organization or biogenesis at cellular level;cellul…	binding;enzyme activator activity;enzyme regulator activity;GTPase activator activity;GTPase regulator activity;guanyl-nucleotide exchange factor activity;nucleoside-triphosphatase regulator activity;protein binding;protein complex binding;Rac guanyl-nucleotide exchange factor activity;Ras guanyl-nucleotide exchange factor activity;receptor binding;Rho guanyl-nucleotide exchange factor activity;s…	cell part;cytoplasm;cytoskeleton;endomembrane system;extracellular membrane-bounded organelle;extracellular organelle;extracellular region part;extracellular vesicular exosome;intracellular non-membrane-bounded organelle;intracellular organelle;intracellular part;membrane;membrane-bounded organelle;membrane-bounded vesicle;non-membrane-bounded organelle;organelle;vesicle
Q8BL66	Early endosome antigen 1	Eea1	38	10	13	28	38	32.1	131.05	0.65783	0.63313	0.93181	20.815	17.437	6.4544	12	15	23	0.63846	0.77991	0.43454	9.3832	19.558	19.32	12	15	23	0.97779	1.347	0.48065	15.897	16.66	11.022	12	15	23	cellular component organization;cellular component organization at cellular level;cellular component organization or biogenesis;cellular component organization or biogenesis at cellular level;cellular membrane fusion;cellular membrane organization;cellular process;endocytosis;establishment of localization;membrane fusion;membrane invagination;membrane organization;organelle fusion;organelle organ…	1-phosphatidylinositol binding;binding;cation binding;GTP-dependent protein binding;identical protein binding;ion binding;lipid binding;metal ion binding;phosphatidylinositol binding;phospholipid binding;protein binding;protein dimerization activity;protein homodimerization activity	axon part;axonal spine;cell part;cell projection;cell projection part;cytoplasmic part;cytoplasmic vesicle;cytosol;early endosome;early endosome membrane;endosomal part;endosome;endosome membrane;extracellular membrane-bounded organelle;extracellular organelle;extracellular region part;extracellular vesicular exosome;extrinsic to membrane;extrinsic to plasma membrane;intracellular membrane-bounde…
Q5FWB7;P05064;A6ZI44;D3YWI1;Q9CPQ9;A6ZI46;A0A0U1RPN8;D3Z510;D3YV98;A0A0U1RPT5;A6ZI47;Q3UER1;Q91Y97	Fructose-bisphosphate aldolase;Fructose-bisphosphate aldolase A	Aldoa;Aldoart1	37	36	37	22	32	90.1	323.31	0.71747	0.60259	0.81162	8.6612	6.269	3.9647	177	184	92	0.80382	0.73156	0.57875	9.2988	7.9685	8.2425	178	187	92	1.1443	1.1992	0.71008	10.38	9.5431	7.0758	177	185	92	alcohol catabolic process;alcohol metabolic process;biological regulation;carbohydrate catabolic process;carbohydrate metabolic process;catabolic process;cellular carbohydrate catabolic process;cellular carbohydrate metabolic process;cellular component assembly;cellular component assembly at cellular level;cellular component organization;cellular component organization at cellular level;cellular …	aldehyde-lyase activity;ATPase binding;binding;carbohydrate binding;carbon-carbon lyase activity;catalytic activity;cytoskeletal protein binding;enzyme binding;fructose binding;fructose-bisphosphate aldolase activity;identical protein binding;lyase activity;monosaccharide binding;protease binding;protein binding;sugar binding	cell part;centriolar satellite;contractile fiber part;cytoplasmic part;cytoskeletal part;extracellular membrane-bounded organelle;extracellular organelle;extracellular region part;extracellular vesicular exosome;intracellular membrane-bounded organelle;intracellular organelle;intracellular organelle part;intracellular part;M band;macromolecular complex;membrane;membrane-bounded organelle;membrane…
Q542X7;P80314	T-complex protein 1 subunit beta	Cct2	37	28	34	21	37	76.6	323.31	0.73416	0.63776	0.84896	7.8598	8.3978	9.1097	70	81	44	0.72816	0.72844	0.67056	7.3152	10.553	7.5757	70	81	44	1.0604	1.1591	0.81272	9.3258	9.7398	8.0404	70	81	44	binding of sperm to zona pellucida;cell recognition;cell-cell recognition;cellular component assembly;cellular component assembly at cellular level;cellular component organization;cellular component organization at cellular level;cellular component organization or biogenesis;cellular component organization or biogenesis at cellular level;cellular macromolecular complex assembly;cellular macromole…	adenyl nucleotide binding;adenyl ribonucleotide binding;ATP binding;binding;enzyme binding;nucleotide binding;protein binding;purine nucleotide binding;purine ribonucleoside triphosphate binding;purine ribonucleotide binding;ribonucleotide binding;ubiquitin protein ligase binding	cell body;cell part;chaperonin-containing T-complex;cytoplasm;cytoplasmic part;cytoskeletal part;cytosolic part;extracellular membrane-bounded organelle;extracellular organelle;extracellular region part;extracellular vesicular exosome;intracellular organelle part;intracellular part;macromolecular complex;membrane-bounded organelle;membrane-bounded vesicle;microtubule;myelin sheath;organelle;organ…
Q64737;D6RCG1	Trifunctional purine biosynthetic protein adenosine-3;Phosphoribosylamine--glycine ligase;Phosphoribosylformylglycinamidine cyclo-ligase;Phosphoribosylglycinamide formyltransferase	Gart	37	6	33	16	37	45.4	235.39	0.77114	0.67482	0.97068	9.868	17.552	111.91	8	53	28	0.72165	0.61694	0.77361	12.391	15.24	90.477	8	53	28	0.93913	0.93305	0.88401	7.9899	10.64	26.938	8	53	28	amine metabolic process;anatomical structure development;aromatic compound biosynthetic process;biosynthetic process;brainstem development;carboxylic acid metabolic process;cellular amine metabolic process;cellular amino acid metabolic process;cellular aromatic compound metabolic process;cellular biosynthetic process;cellular ketone metabolic process;cellular metabolic process;cellular nitrogen c…	adenyl nucleotide binding;adenyl ribonucleotide binding;ATP binding;binding;catalytic activity;cation binding;cyclo-ligase activity;hydroxymethyl-, formyl- and related transferase activity;ion binding;ligase activity;ligase activity, forming carbon-nitrogen bonds;metal ion binding;methyltransferase activity;nucleotide binding;phosphoribosylamine-glycine ligase activity;phosphoribosylformylglycina…	cell part;cytoplasm;extracellular membrane-bounded organelle;extracellular organelle;extracellular region part;extracellular vesicular exosome;intracellular part;membrane-bounded organelle;membrane-bounded vesicle;organelle;vesicle
Q3TKV1;Q8VDM4;J3KMQ2;E9Q2S8	26S proteasome non-ATPase regulatory subunit 2	Psmd2	37	4	31	25	37	53.6	323.31	0.81086	0.62139	1.0501	22.606	10.117	5.555	7	55	37	0.61232	0.68145	0.75437	11.558	10.662	10.393	7	55	37	0.73947	1.0803	0.72927	16.163	12.507	6.9374	7	55	37	biological regulation;regulation of biological process;regulation of catabolic process;regulation of macromolecule metabolic process;regulation of metabolic process;regulation of primary metabolic process;regulation of protein catabolic process;regulation of protein metabolic process	enzyme regulator activity	cell part;extracellular membrane-bounded organelle;extracellular organelle;extracellular region part;extracellular vesicular exosome;intracellular part;macromolecular complex;membrane;membrane-bounded organelle;membrane-bounded vesicle;organelle;proteasome accessory complex;proteasome complex;proteasome regulatory particle;protein complex;vesicle
E9QB02;Q68FL6;F6W0G8	Methionine--tRNA ligase, cytoplasmic	Mars	37	0	29	26	37	47.9	323.31	NaN	0.61879	0.70074	NaN	10.445	7.4393	0	43	30	NaN	0.6779	0.66236	NaN	12.091	7.5573	0	43	30	NaN	1.0871	0.95636	NaN	11.558	9.4098	0	43	30	amine metabolic process;amino acid activation;biosynthetic process;carboxylic acid metabolic process;cellular amine metabolic process;cellular amino acid metabolic process;cellular biosynthetic process;cellular ketone metabolic process;cellular macromolecule biosynthetic process;cellular macromolecule metabolic process;cellular metabolic process;cellular nitrogen compound metabolic process;cellul…	adenyl nucleotide binding;adenyl ribonucleotide binding;aminoacyl-tRNA ligase activity;ATP binding;binding;catalytic activity;ligase activity;ligase activity, forming aminoacyl-tRNA and related compounds;ligase activity, forming carbon-oxygen bonds;methionine-tRNA ligase activity;nucleic acid binding;nucleotide binding;purine nucleotide binding;purine ribonucleoside triphosphate binding;purine ri…	cell part;cytoplasm;cytoplasmic part;cytosol;extracellular membrane-bounded organelle;extracellular organelle;extracellular region part;extracellular vesicular exosome;intracellular membrane-bounded organelle;intracellular non-membrane-bounded organelle;intracellular organelle;intracellular organelle part;intracellular part;membrane;membrane-bounded organelle;membrane-bounded vesicle;mitochondrio…
Q3TIJ7;P80313;A0A0N4SV00;A0A0N4SUI8;A0A0N4SV22	T-complex protein 1 subunit eta	Cct7	37	27	26	17	37	71	323.31	0.70887	0.64221	0.77866	8.5652	10.259	21.208	44	47	43	0.73524	0.73959	0.61466	7.265	6.8973	13.536	44	47	43	1.0384	1.1511	0.74159	9.5813	11.389	13.219	44	47	43	binding of sperm to zona pellucida;cell recognition;cell-cell recognition;cellular macromolecule metabolic process;cellular metabolic process;cellular process;cellular process involved in reproduction;cellular protein metabolic process;macromolecule metabolic process;metabolic process;primary metabolic process;protein folding;protein metabolic process;reproductive process;sperm-egg recognition	adenyl nucleotide binding;adenyl ribonucleotide binding;ATP binding;binding;identical protein binding;nucleotide binding;protein binding;purine nucleotide binding;purine ribonucleoside triphosphate binding;purine ribonucleotide binding;ribonucleotide binding	cell body;cell part;chaperonin-containing T-complex;cytoplasmic part;cytoskeletal part;cytosolic part;extracellular membrane-bounded organelle;extracellular organelle;extracellular region part;extracellular vesicular exosome;intracellular membrane-bounded organelle;intracellular organelle;intracellular organelle part;intracellular part;macromolecular complex;membrane-bounded organelle;membrane-bo…
Q8BMK4	Cytoskeleton-associated protein 4	Ckap4	37	26	26	23	37	66.1	323.31	0.59556	0.5646	1.0403	18.543	14.377	7.8191	59	44	42	0.61601	0.69811	0.70304	16.229	15.724	5.7298	59	44	42	1.0736	1.2432	0.65996	10.819	12.54	4.4582	59	44	42			cell part;cell surface;cytoplasmic part;cytoskeleton;endoplasmic reticulum;endoplasmic reticulum membrane;endoplasmic reticulum part;extracellular membrane-bounded organelle;extracellular organelle;extracellular region part;extracellular vesicular exosome;integral to membrane;intracellular membrane-bounded organelle;intracellular non-membrane-bounded organelle;intracellular organelle;intracellula…
Q564E8;Q9D8E6	60S ribosomal protein L4	Rpl4	36	33	33	21	36	53.7	314.84	0.64841	0.5674	0.92108	11.493	11.037	4.2866	87	78	57	0.7006	0.69748	0.76041	8.7209	7.7002	4.3303	87	78	57	1.0866	1.21	0.83881	11.042	10.472	5.2502	87	78	57	biosynthetic process;cellular biosynthetic process;cellular macromolecule biosynthetic process;cellular macromolecule metabolic process;cellular metabolic process;cellular process;cellular protein metabolic process;macromolecule biosynthetic process;macromolecule metabolic process;metabolic process;primary metabolic process;protein metabolic process;translation	structural constituent of ribosome;structural molecule activity	adherens junction;anchoring junction;cell junction;cell part;cell-substrate adherens junction;cell-substrate junction;cytoplasm;cytosolic large ribosomal subunit;extracellular membrane-bounded organelle;extracellular organelle;extracellular region part;extracellular vesicular exosome;focal adhesion;intracellular membrane-bounded organelle;intracellular non-membrane-bounded organelle;intracellular…
Q8C605;Q9WUA3;D3YUA3;F6YL81	ATP-dependent 6-phosphofructokinase;ATP-dependent 6-phosphofructokinase, platelet type	Pfkp	36	14	31	20	33	55.2	323.31	0.76585	0.70916	0.87297	9.2942	16.093	5.124	28	64	55	0.94525	0.83814	0.64594	9.7487	13.47	12.386	28	63	55	1.2746	1.2312	0.83427	8.1547	16.324	13.544	28	63	55	alcohol catabolic process;alcohol metabolic process;carbohydrate catabolic process;carbohydrate metabolic process;carbohydrate phosphorylation;catabolic process;cellular carbohydrate catabolic process;cellular carbohydrate metabolic process;cellular metabolic process;cellular process;fructose 6-phosphate metabolic process;fructose metabolic process;generation of precursor metabolites and energy;g…	6-phosphofructokinase activity;adenyl nucleotide binding;adenyl ribonucleotide binding;ATP binding;binding;carbohydrate kinase activity;catalytic activity;cation binding;ion binding;kinase activity;metal ion binding;nucleotide binding;phosphofructokinase activity;phosphotransferase activity, alcohol group as acceptor;protein binding;protein complex binding;purine nucleotide binding;purine ribonuc…	6-phosphofructokinase complex;cell part;cytoplasmic part;cytosol;cytosolic part;extracellular membrane-bounded organelle;extracellular organelle;extracellular region part;extracellular vesicular exosome;intracellular membrane-bounded organelle;intracellular organelle;intracellular part;macromolecular complex;membrane;membrane-bounded organelle;membrane-bounded vesicle;nucleus;organelle;protein co…
Q8BHN3	Neutral alpha-glucosidase AB	Ganab	36	10	30	22	36	49.7	323.31	0.62553	0.58631	0.68708	9.9634	9.8523	8.4248	11	50	47	0.56999	0.65345	0.62511	9.4622	11.075	12.25	11	50	47	0.88842	1.088	0.88627	12.848	12.658	12.859	11	50	47	carbohydrate metabolic process;metabolic process;N-glycan processing;oligosaccharide metabolic process;primary metabolic process	alpha-glucosidase activity;binding;carbohydrate binding;catalytic activity;glucan 1,3-alpha-glucosidase activity;glucosidase activity;hydrolase activity;hydrolase activity, acting on glycosyl bonds;hydrolase activity, hydrolyzing O-glycosyl compounds	cell part;cytoplasmic membrane-bounded vesicle;cytoplasmic part;cytoplasmic vesicle;endoplasmic reticulum;endoplasmic reticulum part;extracellular membrane-bounded organelle;extracellular organelle;extracellular region part;extracellular vesicular exosome;glucosidase II complex;Golgi apparatus;intracellular membrane-bounded organelle;intracellular organelle;intracellular organelle part;intracellu…
P70168	Importin subunit beta-1	Kpnb1	36	2	30	24	36	51.9	323.31	0.66045	0.64518	0.90351	23.204	13.444	122.94	3	54	44	0.70926	0.73032	0.77481	10.468	13.631	71.765	3	55	44	0.98689	1.0617	0.84858	9.2513	13.414	57.804	3	55	44	establishment of localization;establishment of localization in cell;establishment of protein localization;intracellular protein transport;intracellular transport;nuclear import;nuclear transport;nucleocytoplasmic transport;protein import;protein import into nucleus;protein targeting;protein transport;ribosomal protein import into nucleus;transport	binding;enzyme binding;protein binding;protein domain specific binding;protein transporter activity;substrate-specific transporter activity;transporter activity	cell part;cytoplasm;cytoplasmic part;endoplasmic reticulum part;endoplasmic reticulum tubular network;envelope;extracellular membrane-bounded organelle;extracellular organelle;extracellular region part;extracellular vesicular exosome;intracellular organelle part;intracellular part;macromolecular complex;membrane;membrane-bounded organelle;membrane-bounded vesicle;nuclear envelope;nuclear membrane…
Q543B9;Q9QUR6	Prolyl endopeptidase	Prep	36	26	29	20	36	72.4	323.31	0.76679	0.65134	0.82866	10.556	11.465	4.1823	37	57	32	0.755	0.71129	0.72953	6.2363	10.038	10.451	37	57	32	0.98106	1.1028	0.86357	12.06	9.7144	13.083	37	57	32	macromolecule metabolic process;metabolic process;primary metabolic process;protein metabolic process	catalytic activity;endopeptidase activity;exopeptidase activity;hydrolase activity;peptidase activity;peptidase activity, acting on L-amino acid peptides;serine hydrolase activity;serine-type endopeptidase activity;serine-type exopeptidase activity;serine-type peptidase activity	cell part;cytoplasm;intracellular membrane-bounded organelle;intracellular organelle;intracellular part;membrane;membrane-bounded organelle;nucleus;organelle
Q6P5F9;F6YA11;A2AKT6	Exportin-1	Xpo1	36	1	29	23	36	38.8	296.84	NaN	0.66542	0.95085	NaN	14.35	11.119	1	47	29	NaN	0.72616	0.82096	NaN	10.699	7.7458	1	47	29	NaN	1.053	0.83876	NaN	11.759	6.1424	1	47	29	biological regulation;cellular localization;cellular macromolecule localization;cellular process;cellular protein localization;establishment of localization;establishment of localization in cell;establishment of organelle localization;establishment of protein localization;establishment of ribosome localization;establishment of RNA localization;intracellular protein transport;intracellular transpo…	binding;nucleic acid binding;nucleocytoplasmic transporter activity;protein transporter activity;RNA binding;substrate-specific transporter activity;transporter activity	annulate lamellae;Cajal body;cell part;chromosomal part;cytoplasm;intracellular membrane-bounded organelle;intracellular non-membrane-bounded organelle;intracellular organelle;intracellular organelle part;intracellular part;kinetochore;macromolecular complex;membrane;membrane part;membrane-bounded organelle;non-membrane-bounded organelle;nuclear body;nuclear membrane;nuclear part;nucleolus;nucleo…
O54988	STE20-like serine/threonine-protein kinase	Slk	36	23	23	17	35	38.6	251.17	0.68506	0.65412	0.94236	16.423	21.083	18.769	45	29	17	0.66923	0.70689	0.53224	12.819	21.954	22.191	45	29	17	0.94146	1.1526	0.58504	15.127	11.972	17.528	45	29	17	activation of protein kinase activity;apoptosis;biological regulation;cell death;cellular macromolecule metabolic process;cellular metabolic process;cellular process;cellular protein metabolic process;cellular response to stimulus;cellular response to stress;death;intracellular protein kinase cascade;intracellular signal transduction;macromolecule metabolic process;macromolecule modification;meta…	adenyl nucleotide binding;adenyl ribonucleotide binding;ATP binding;binding;catalytic activity;identical protein binding;kinase activity;nucleotide binding;phosphotransferase activity, alcohol group as acceptor;protein binding;protein dimerization activity;protein homodimerization activity;protein kinase activity;protein serine/threonine kinase activity;purine nucleotide binding;purine ribonucleo…	cell part;cytoplasm;extracellular membrane-bounded organelle;extracellular organelle;extracellular region part;extracellular vesicular exosome;intracellular part;membrane-bounded organelle;membrane-bounded vesicle;organelle;vesicle
Q3U7Z6;Q9DBJ1	Phosphoglycerate mutase 1	Pgam1	35	23	34	13	28	95.7	323.31	0.73291	0.62689	0.79811	12.337	19.293	2.378	103	131	38	0.77175	0.69124	0.53944	8.8531	9.0189	4.4254	102	131	38	1.0389	1.0856	0.66084	8.9867	19.454	3.9851	102	130	38	alcohol catabolic process;alcohol metabolic process;biological regulation;carbohydrate catabolic process;carbohydrate metabolic process;catabolic process;cellular carbohydrate catabolic process;cellular carbohydrate metabolic process;cellular metabolic process;cellular process;generation of precursor metabolites and energy;glucose catabolic process;glucose metabolic process;glycolysis;hexose cata…	binding;bisphosphoglycerate 2-phosphatase activity;bisphosphoglycerate mutase activity;bisphosphoglycerate phosphatase activity;catalytic activity;enzyme binding;hydrolase activity;hydrolase activity, acting on ester bonds;intramolecular transferase activity;intramolecular transferase activity, phosphotransferases;isomerase activity;kinase binding;phosphatase activity;phosphoglycerate mutase acti…	cell part;cytoplasm;cytoplasmic part;cytosol;extracellular membrane-bounded organelle;extracellular organelle;extracellular region part;extracellular vesicular exosome;intracellular part;membrane;membrane-bounded organelle;membrane-bounded vesicle;myelin sheath;organelle;vesicle
P29351;G3UYY5;G3UXM2;G3UZU6	Tyrosine-protein phosphatase non-receptor type 6	Ptpn6	35	27	33	21	35	65.2	215.37	0.67614	0.59005	0.9654	12.988	17.353	13.213	49	63	26	0.74262	0.67624	0.6165	10.585	16.636	6.978	49	63	26	1.0933	1.0855	0.64129	10.711	13.694	9.3079	49	63	26	abortive mitotic cell cycle;activation of immune response;anatomical structure development;anatomical structure formation involved in morphogenesis;antigen receptor-mediated signaling pathway;B cell receptor signaling pathway;biological adhesion;biological regulation;cell adhesion;cell cycle;cell development;cell differentiation;cell killing;cell proliferation;cell surface receptor linked signali…	binding;catalytic activity;enzyme binding;hydrolase activity;hydrolase activity, acting on ester bonds;kinase binding;molecular transducer activity;phosphatase activity;phosphoprotein binding;phosphoprotein phosphatase activity;phosphoric ester hydrolase activity;phosphotyrosine binding;protein binding;protein domain specific binding;protein kinase binding;protein phosphorylated amino acid bindin…	alpha-beta T cell receptor complex;cell junction;cell part;cell-cell junction;cytoplasm;cytoplasmic part;cytosol;extracellular membrane-bounded organelle;extracellular organelle;extracellular region part;extracellular vesicular exosome;intracellular membrane-bounded organelle;intracellular non-membrane-bounded organelle;intracellular organelle;intracellular organelle part;intracellular part;macro…
Q3TRM8;E9Q3Z4;E9Q8S8;D6RFA3;D6RCV7;D3Z2E4	Hexokinase-3;Hexokinase	Hk3	35	2	31	22	33	50.4	304.38	0.78129	0.57017	0.96371	38.749	10.656	10.94	2	54	36	0.6019	0.73319	0.26453	13.267	10.614	35.325	2	54	36	0.75845	1.2445	0.27172	32.117	14.444	46.487	2	54	36	alcohol catabolic process;alcohol metabolic process;biological regulation;carbohydrate catabolic process;carbohydrate homeostasis;carbohydrate metabolic process;carbohydrate phosphorylation;catabolic process;cellular carbohydrate catabolic process;cellular carbohydrate metabolic process;cellular chemical homeostasis;cellular glucose homeostasis;cellular homeostasis;cellular metabolic process;cell…	adenyl nucleotide binding;adenyl ribonucleotide binding;ATP binding;binding;carbohydrate kinase activity;catalytic activity;fructokinase activity;glucokinase activity;hexokinase activity;hormone binding;kinase activity;mannokinase activity;nucleotide binding;phosphotransferase activity, alcohol group as acceptor;purine nucleotide binding;purine ribonucleoside triphosphate binding;purine ribonucle…	cell part;cytoplasmic part;cytosol;intracellular membrane-bounded organelle;intracellular organelle;intracellular part;macromolecular complex;membrane-bounded organelle;mitochondrion;organelle;protein complex
P05202	Aspartate aminotransferase, mitochondrial	Got2	35	30	28	19	35	79.1	323.31	0.62821	0.63177	0.59411	6.7889	19.207	6.4317	71	73	56	0.63752	0.71062	0.66568	9.9739	10.417	4.9304	71	73	56	0.99033	1.1042	1.1794	7.6471	18.034	4.9068	71	73	56	2-oxoglutarate metabolic process;amine biosynthetic process;amine catabolic process;amine metabolic process;aspartate biosynthetic process;aspartate catabolic process;aspartate family amino acid biosynthetic process;aspartate family amino acid catabolic process;aspartate family amino acid metabolic process;aspartate metabolic process;biosynthetic process;carboxylic acid biosynthetic process;carbo…	binding;catalytic activity;cofactor binding;kynurenine-oxoglutarate transaminase activity;L-aspartate:2-oxoglutarate aminotransferase activity;L-phenylalanine aminotransferase activity;L-phenylalanine:2-oxoglutarate aminotransferase activity;pyridoxal phosphate binding;transaminase activity;transferase activity;transferase activity, transferring nitrogenous groups;vitamin B6 binding;vitamin bindi…	cell part;cytoplasmic part;extracellular membrane-bounded organelle;extracellular organelle;extracellular region part;extracellular vesicular exosome;intracellular membrane-bounded organelle;intracellular organelle;intracellular organelle lumen;intracellular organelle part;intracellular part;membrane;membrane-bounded organelle;membrane-bounded vesicle;membrane-enclosed lumen;mitochondrial inner m…
Q61699;E9Q0U7;D3Z3I9;D3Z027;A0A0J9YTZ7	Heat shock protein 105 kDa	Hsph1	35	16	25	23	33	44.5	249.56	0.95862	0.65213	1.0322	8.9223	11.897	23.536	19	33	41	0.74114	0.71324	1.0385	11.512	8.8392	9.7083	19	33	41	0.77546	1.1117	1.0187	12.934	13.007	41.918	19	33	41	biological regulation;cellular macromolecule metabolic process;cellular metabolic process;cellular process;cellular protein metabolic process;chaperone mediated protein folding requiring cofactor;chaperone-mediated protein folding;'de novo' posttranslational protein folding;'de novo' protein folding;macromolecule metabolic process;metabolic process;negative regulation of apoptosis;negative regula…	adenyl nucleotide binding;adenyl ribonucleotide binding;alpha-tubulin binding;ATP binding;binding;cytoskeletal protein binding;nucleotide binding;protein binding;purine nucleotide binding;purine ribonucleoside triphosphate binding;purine ribonucleotide binding;ribonucleotide binding;tubulin binding	cell part;cytoplasm;cytoplasmic part;cytosol;extracellular membrane-bounded organelle;extracellular organelle;extracellular region;extracellular region part;extracellular vesicular exosome;intracellular membrane-bounded organelle;intracellular organelle;intracellular organelle part;intracellular part;membrane-bounded organelle;membrane-bounded vesicle;nuclear part;nucleoplasm;nucleus;organelle;or…
Q8R1B4;M0QWV3	Eukaryotic translation initiation factor 3 subunit C	Eif3c	35	22	23	22	35	30.4	292.91	0.66723	0.62556	0.9093	14.236	10.345	5.8526	31	37	39	0.60719	0.67721	0.64768	13.981	5.1372	10.688	31	37	39	0.9373	1.0736	0.70676	8.6693	8.8616	8.838	31	37	39	biological regulation;cellular component assembly;cellular component assembly at cellular level;cellular component organization;cellular component organization at cellular level;cellular component organization or biogenesis;cellular component organization or biogenesis at cellular level;cellular macromolecular complex assembly;cellular macromolecular complex subunit organization;cellular process;…	binding;nucleic acid binding;ribonucleoprotein binding;ribosome binding;RNA binding;translation factor activity, nucleic acid binding;translation initiation factor activity	cell part;cytoplasmic part;eukaryotic 43S preinitiation complex;eukaryotic 48S preinitiation complex;eukaryotic translation initiation factor 3 complex;eukaryotic translation initiation factor 3 complex, eIF3m;intracellular part;macromolecular complex;protein complex;ribonucleoprotein complex;translation preinitiation complex
P30416;F6S2D5;F7CAT1	Peptidyl-prolyl cis-trans isomerase FKBP4;Peptidyl-prolyl cis-trans isomerase FKBP4, N-terminally processed;Peptidyl-prolyl cis-trans isomerase	Fkbp4	35	20	23	27	35	73.1	278.28	0.76024	0.65689	0.93279	9.7772	13.361	14.157	30	41	55	0.76046	0.7305	0.85387	15.56	12.867	15.404	30	41	55	0.97145	1.1096	0.98512	12.646	14.272	9.278	30	41	55	anatomical structure development;androgen receptor signaling pathway;biological regulation;cation transport;cellular component assembly;cellular component assembly at cellular level;cellular component organization;cellular component organization at cellular level;cellular component organization or biogenesis;cellular component organization or biogenesis at cellular level;cellular macromolecular c…	adenyl nucleotide binding;adenyl ribonucleotide binding;ATP binding;binding;catalytic activity;cis-trans isomerase activity;drug binding;FK506 binding;glucocorticoid receptor binding;GTP binding;guanyl nucleotide binding;guanyl ribonucleotide binding;heat shock protein binding;hormone receptor binding;isomerase activity;macrolide binding;nuclear hormone receptor binding;nucleotide binding;peptidy…	axon part;axonal growth cone;cell body;cell part;cell projection part;cytoplasm;cytoplasmic part;cytoskeletal part;cytosol;endoplasmic reticulum membrane;endoplasmic reticulum part;extracellular membrane-bounded organelle;extracellular organelle;extracellular region part;extracellular vesicular exosome;growth cone;intracellular membrane-bounded organelle;intracellular organelle;intracellular orga…
Q9CQN1	Heat shock protein 75 kDa, mitochondrial	Trap1	35	25	20	23	35	56.1	258.27	0.57964	0.5588	0.78411	13.554	15.78	9.6533	31	38	49	0.57633	0.65316	0.66398	19.062	18.345	6.4195	31	38	49	0.98905	1.2144	0.8075	10.262	9.1882	12.03	31	38	49	biological regulation;cellular macromolecule metabolic process;cellular metabolic process;cellular process;cellular protein metabolic process;macromolecule metabolic process;metabolic process;posttranscriptional regulation of gene expression;primary metabolic process;protein folding;protein metabolic process;regulation of biological process;regulation of biosynthetic process;regulation of cellula…	adenyl nucleotide binding;adenyl ribonucleotide binding;ATP binding;binding;enzyme binding;kinase binding;nucleotide binding;protein binding;protein kinase binding;purine nucleotide binding;purine ribonucleoside triphosphate binding;purine ribonucleotide binding;ribonucleotide binding	cell part;cytoplasmic part;extracellular membrane-bounded organelle;extracellular organelle;extracellular region part;extracellular vesicular exosome;intracellular membrane-bounded organelle;intracellular organelle;intracellular organelle lumen;intracellular organelle part;intracellular part;lipid particle;membrane;membrane-bounded organelle;membrane-bounded vesicle;membrane-enclosed lumen;mitoch…
P97310;A0A0N4SVY2	DNA replication licensing factor MCM2	Mcm2	35	20	17	20	35	46.1	248.51	0.63615	0.65829	1.4813	8.7527	10.676	16.823	22	19	24	0.59863	0.64379	1.1436	11.346	14.485	16.46	22	19	24	0.92937	0.99046	0.78689	15.295	11.586	11.436	22	19	24	cell cycle;cellular component assembly;cellular component assembly at cellular level;cellular component organization;cellular component organization at cellular level;cellular component organization or biogenesis;cellular component organization or biogenesis at cellular level;cellular macromolecular complex assembly;cellular macromolecular complex subunit organization;cellular macromolecule metab…	adenyl nucleotide binding;adenyl ribonucleotide binding;ATP binding;binding;catalytic activity;cation binding;DNA binding;DNA helicase activity;DNA replication origin binding;helicase activity;histone binding;hydrolase activity;hydrolase activity, acting on acid anhydrides;hydrolase activity, acting on acid anhydrides, in phosphorus-containing anhydrides;ion binding;metal ion binding;nucleic acid…	cell part;chromatin;chromosomal part;cytoplasm;cytoskeleton;intracellular membrane-bounded organelle;intracellular non-membrane-bounded organelle;intracellular organelle;intracellular organelle part;intracellular part;macromolecular complex;MCM complex;membrane-bounded organelle;microtubule cytoskeleton;non-membrane-bounded organelle;nuclear chromosome part;nuclear origin of replication recogniti…
Q6P4T2	U5 small nuclear ribonucleoprotein 200 kDa helicase	Snrnp200	35	8	12	28	35	19.8	115.72	0.66983	0.82317	1.066	28.982	13.38	18.987	9	13	30	0.48761	0.77358	0.87631	19.993	11.023	21.195	9	13	30	0.72738	1.004	0.8615	30.648	17.103	8.5826	9	13	30	cell differentiation;cellular developmental process;cellular macromolecule metabolic process;cellular metabolic process;cellular nitrogen compound metabolic process;cellular process;developmental process;macromolecule metabolic process;metabolic process;mRNA metabolic process;mRNA processing;nitrogen compound metabolic process;nuclear mRNA splicing, via spliceosome;nucleic acid metabolic process;…	adenyl nucleotide binding;adenyl ribonucleotide binding;ATP binding;ATPase activity;ATPase activity, coupled;ATP-dependent helicase activity;ATP-dependent RNA helicase activity;binding;catalytic activity;helicase activity;hydrolase activity;hydrolase activity, acting on acid anhydrides;hydrolase activity, acting on acid anhydrides, in phosphorus-containing anhydrides;identical protein binding;nuc…	catalytic step 2 spliceosome;cell part;intracellular membrane-bounded organelle;intracellular organelle;intracellular organelle part;intracellular part;macromolecular complex;membrane;membrane-bounded organelle;nuclear part;nucleoplasm;nucleus;organelle;organelle part;ribonucleoprotein complex;small nuclear ribonucleoprotein complex;spliceosomal complex;U5 snRNP
Q542D9;Q62351;Q8C872	Transferrin receptor protein 1	Tfrc	34	5	32	18	34	50.2	246.98	0.62939	0.43142	0.83432	25.329	13.717	19.076	8	75	47	0.50865	0.47236	0.99443	24.81	10.457	12.025	8	75	47	0.89596	1.1265	1.2561	36.396	12.23	25.042	8	75	47	biological regulation;cation homeostasis;cation transport;cell differentiation;cellular cation homeostasis;cellular chemical homeostasis;cellular developmental process;cellular homeostasis;cellular ion homeostasis;cellular iron ion homeostasis;cellular metal ion homeostasis;cellular process;cellular response to chemical stimulus;cellular response to drug;cellular response to stimulus;chemical hom…	binding;cargo receptor activity;cation transmembrane transporter activity;double-stranded RNA binding;identical protein binding;inorganic cation transmembrane transporter activity;ion transmembrane transporter activity;iron ion transmembrane transporter activity;metal ion transmembrane transporter activity;nucleic acid binding;protein binding;receptor activity;RNA binding;substrate-specific trans…	blood microparticle;cell part;cell surface;coated pit;cytoplasmic membrane-bounded vesicle;cytoplasmic part;cytoplasmic vesicle;endosome;external side of plasma membrane;extracellular membrane-bounded organelle;extracellular organelle;extracellular region;extracellular region part;extracellular space;extracellular vesicular exosome;integral to membrane;intracellular membrane-bounded organelle;int…
P80317;Q497N0;Q61390;B1AT05	T-complex protein 1 subunit zeta	Cct6a	34	24	30	16	34	64	293.1	0.73233	0.62361	0.77053	12.745	12.986	5.684	47	64	22	0.77227	0.71548	0.62738	13.88	11.989	9.7736	47	64	22	1.0107	1.1413	0.80911	10.518	13.914	10.248	47	64	22	binding of sperm to zona pellucida;cell recognition;cell-cell recognition;cellular macromolecule metabolic process;cellular metabolic process;cellular process;cellular process involved in reproduction;cellular protein metabolic process;macromolecule metabolic process;metabolic process;primary metabolic process;protein folding;protein metabolic process;reproductive process;sperm-egg recognition	adenyl nucleotide binding;adenyl ribonucleotide binding;ATP binding;binding;nucleotide binding;purine nucleotide binding;purine ribonucleoside triphosphate binding;purine ribonucleotide binding;ribonucleotide binding	acrosomal vesicle;cell body;cell part;chaperonin-containing T-complex;cytoplasmic membrane-bounded vesicle;cytoplasmic part;cytoplasmic vesicle;cytoskeletal part;cytosolic part;extracellular membrane-bounded organelle;extracellular organelle;extracellular region part;extracellular vesicular exosome;intracellular membrane-bounded organelle;intracellular organelle;intracellular organelle part;intra…
B2RRX1;P60710;E9Q1F2;E9Q5F4;G3UZ07;E9Q606;F8WGM8;E9Q2D1;F6WX90;A0A0U1RQ96;V9GXQ2	Actin, cytoplasmic 1;Actin, cytoplasmic 1, N-terminally processed	Actb	34	32	29	22	2	82.4	323.31	0.59956	0.66385	1.0759	12.542	7.5019	7.5922	171	209	170	0.81727	0.56247	0.66912	9.377	9.5635	9.6849	171	209	170	1.3917	0.8505	0.63783	8.8445	9.8394	4.3217	171	209	170	actin cytoskeleton organization;actin filament organization;actin filament-based movement;actin filament-based process;actin-mediated cell contraction;actin-myosin filament sliding;actomyosin structure organization;anatomical structure development;anatomical structure formation involved in morphogenesis;anatomical structure homeostasis;anatomical structure morphogenesis;ATP-dependent chromatin re…	adenyl nucleotide binding;adenyl ribonucleotide binding;ATP binding;ATPase activity;binding;catalytic activity;core promoter proximal region DNA binding;core promoter proximal region sequence-specific DNA binding;cytoskeletal protein binding;DNA binding;enhancer binding;enhancer sequence-specific DNA binding;enzyme binding;hydrolase activity;hydrolase activity, acting on acid anhydrides;hydrolase…	actin cytoskeleton;actin filament;actomyosin, actin part;adherens junction;anchoring junction;axon;blood microparticle;cell cortex part;cell junction;cell part;cell projection;cell-substrate adherens junction;cell-substrate junction;chromatin;chromosomal part;contractile fiber;contractile fiber part;cortical cytoskeleton;costamere;cytoplasm;cytoplasmic part;cytoskeletal part;cytoskeleton;cytosol;…
P68372	Tubulin beta-4B chain	Tubb4b	34	29	29	25	2	84.9	323.31	0.8126	0.6931	0.95767	7.3742	11.661	13.962	127	140	139	0.75952	0.73484	0.86193	5.7885	6.1382	10.29	127	141	139	0.92414	1.0776	0.90894	6.0238	9.3563	11.902	127	139	139	cellular component assembly;cellular component assembly at cellular level;cellular component organization;cellular component organization at cellular level;cellular component organization or biogenesis;cellular component organization or biogenesis at cellular level;cellular macromolecular complex assembly;cellular macromolecular complex subunit organization;cellular process;cellular protein compl…	binding;catalytic activity;double-stranded RNA binding;GTP binding;GTPase activity;guanyl nucleotide binding;guanyl ribonucleotide binding;hydrolase activity;hydrolase activity, acting on acid anhydrides;hydrolase activity, acting on acid anhydrides, in phosphorus-containing anhydrides;nucleic acid binding;nucleoside-triphosphatase activity;nucleotide binding;purine nucleotide binding;purine ribo…	cell part;cytoplasm;cytoskeletal part;extracellular membrane-bounded organelle;extracellular organelle;extracellular region part;extracellular vesicular exosome;intracellular membrane-bounded organelle;intracellular organelle;intracellular organelle part;intracellular part;macromolecular complex;membrane-bounded organelle;membrane-bounded vesicle;microtubule;myelin sheath;nucleus;organelle;organe…
Q8BTS0;Q61656;S4R1I6;B1ARB9;B1ARC0;S4R1E3	Probable ATP-dependent RNA helicase DDX5	Ddx5	34	23	29	16	24	50.1	174.39	0.57397	0.62721	1.6786	8.5278	18.688	24.481	39	51	38	0.49706	0.68276	1.3725	8.2807	16.857	16.482	39	51	38	0.85238	1.0245	0.79087	8.349	11.098	4.7517	39	51	38	biological regulation;biosynthetic process;cellular biosynthetic process;cellular macromolecule biosynthetic process;cellular macromolecule metabolic process;cellular metabolic process;cellular nitrogen compound metabolic process;cellular process;cellular response to stimulus;chordate embryonic development;circadian rhythm;developmental process;embryo development;embryo development ending in birt…	adenyl nucleotide binding;adenyl ribonucleotide binding;androgen receptor binding;ATP binding;ATPase activity;ATPase activity, coupled;ATP-dependent helicase activity;ATP-dependent RNA helicase activity;binding;catalytic activity;estrogen receptor binding;helicase activity;hormone receptor binding;hydrolase activity;hydrolase activity, acting on acid anhydrides;hydrolase activity, acting on acid …	catalytic step 2 spliceosome;cell part;cytoplasm;extracellular membrane-bounded organelle;extracellular organelle;extracellular region part;extracellular vesicular exosome;intracellular membrane-bounded organelle;intracellular non-membrane-bounded organelle;intracellular organelle;intracellular organelle part;intracellular part;macromolecular complex;membrane;membrane-bounded organelle;membrane-b…
J3KMM5;O55143;Q8R429;B1ATS4;B1ATS5;E9Q559;Q64518	Calcium-transporting ATPase;Sarcoplasmic/endoplasmic reticulum calcium ATPase 2	Atp2a2	34	15	29	21	34	39.9	227.86	0.71222	0.60153	0.78615	12.496	18.252	11.561	29	38	46	0.63664	0.73991	0.66549	18.058	11.727	8.0511	29	38	46	0.90847	1.2143	0.86851	17.596	12.229	14.495	29	38	46	apoptosis;apoptosis in response to endoplasmic reticulum stress;apoptotic mitochondrial changes;biological regulation;calcium ion homeostasis;calcium ion import;calcium ion transmembrane transport;calcium ion transport;calcium-mediated signaling;cation homeostasis;cation transport;cell death;cellular calcium ion homeostasis;cellular cation homeostasis;cellular chemical homeostasis;cellular compon…	active transmembrane transporter activity;adenyl nucleotide binding;adenyl ribonucleotide binding;ATP binding;ATPase activity;ATPase activity, coupled;ATPase activity, coupled to movement of substances;ATPase activity, coupled to transmembrane movement of ions;ATPase activity, coupled to transmembrane movement of ions, phosphorylative mechanism;ATPase activity, coupled to transmembrane movement o…	cell junction;cell part;cell-cell contact zone;cell-cell junction;contractile fiber part;cytoplasmic part;endoplasmic reticulum;endoplasmic reticulum membrane;endoplasmic reticulum part;endoplasmic reticulum-Golgi intermediate compartment;H zone;I band;integral to membrane;intercalated disc;intracellular membrane-bounded organelle;intracellular organelle;intracellular organelle part;intracellular…
Q9QUJ7	Long-chain-fatty-acid--CoA ligase 4	Acsl4	34	22	28	12	33	55.1	220.71	0.63878	0.64848	0.92598	11.221	18.346	3.4414	33	44	16	0.7086	0.84378	0.59458	13.136	16.298	9.3661	33	45	16	1.1145	1.4022	0.63201	10.917	16.761	10.288	33	44	16	acylglycerol metabolic process;anatomical structure development;biological regulation;biosynthetic process;carboxylic acid metabolic process;carboxylic acid transport;cell differentiation;cellular developmental process;cellular ketone metabolic process;cellular lipid metabolic process;cellular metabolic process;cellular process;dendritic spine development;developmental process;embryonic process i…	acid-thiol ligase activity;adenyl nucleotide binding;adenyl ribonucleotide binding;arachidonate-CoA ligase activity;ATP binding;binding;catalytic activity;fatty acid ligase activity;ligase activity;ligase activity, forming carbon-sulfur bonds;long-chain fatty acid-CoA ligase activity;nucleotide binding;purine nucleotide binding;purine ribonucleoside triphosphate binding;purine ribonucleotide bind…	cell body;cell part;cytoplasm;cytoplasmic part;endoplasmic reticulum part;ER-mitochondrion membrane contact site;extracellular membrane-bounded organelle;extracellular organelle;extracellular region part;extracellular vesicular exosome;integral to membrane;intracellular membrane-bounded organelle;intracellular organelle;intracellular organelle part;intracellular part;intrinsic to membrane;lipid p…
Q545A2;P51881;B2RTC8;Q3V132	ADP/ATP translocase 2;ADP/ATP translocase 2, N-terminally processed	Slc25a5	34	29	24	16	23	66.4	289.58	0.59727	0.73185	0.66936	9.3029	26.44	9.9967	112	80	83	0.6564	0.60881	0.79475	11.529	25.504	3.1884	112	80	83	1.1191	0.84789	1.1901	10.614	8.2946	4.8772	112	80	83	biological regulation;cellular process;chromosome segregation;establishment of localization;positive regulation of biological process;positive regulation of cell proliferation;positive regulation of cellular process;regulation of biological process;regulation of cell proliferation;regulation of cellular process;transmembrane transport;transport	transporter activity	cell part;cell projection;cilium;cytoplasmic part;cytoskeletal part;extracellular membrane-bounded organelle;extracellular organelle;extracellular region part;extracellular vesicular exosome;integral to membrane;intracellular membrane-bounded organelle;intracellular non-membrane-bounded organelle;intracellular organelle;intracellular organelle part;intracellular part;intrinsic to membrane;macromo…
Z4YL78;A0A0R4J0K2;K3W4R5;A2AGT5	Cytoskeleton-associated protein 5	Ckap5	34	21	24	14	34	21.6	85.543	0.69072	0.5227	1.3025	10.758	15.152	7.2975	35	27	13	0.6571	0.71726	0.81879	13.532	15.344	12.507	35	27	13	0.906	1.3564	0.56154	15.668	16.135	8.4473	35	27	13	cell cycle phase;cell cycle process;cell division;cellular component organization;cellular component organization at cellular level;cellular component organization or biogenesis;cellular component organization or biogenesis at cellular level;cellular process;centrosome organization;cytoskeleton organization;establishment of localization;establishment of RNA localization;establishment or maintenan…	binding;cytoskeletal protein binding;microtubule binding;protein binding;ribonucleoprotein binding;tubulin binding	cell part;centrosome;cytoplasm;cytoplasmic part;cytoskeletal part;gamma-tubulin complex;intracellular non-membrane-bounded organelle;intracellular organelle;intracellular organelle part;intracellular part;macromolecular complex;membrane;microtubule organizing center;microtubule organizing center part;microtubule plus end;non-membrane-bounded organelle;organelle;organelle part;protein complex;spin…
Q61768;E9QAK5;P28738;P33175;A2ARD4	Kinesin-1 heavy chain;Kinesin-like protein	Kif5b	34	14	23	22	34	44.5	242.88	0.69419	0.61029	0.93841	12.183	15.916	9.879	19	27	22	0.71451	0.71842	0.62702	11.108	9.9151	12.911	19	27	22	1.02	1.1299	0.67877	13.431	8.1388	12.927	19	27	22	axon guidance;biological regulation;cellular chemical homeostasis;cellular component disassembly;cellular component disassembly at cellular level;cellular component movement;cellular component organization;cellular component organization at cellular level;cellular component organization or biogenesis;cellular component organization or biogenesis at cellular level;cellular homeostasis;cellular ion…	adenyl nucleotide binding;adenyl ribonucleotide binding;ATP binding;ATPase activity;binding;catalytic activity;cytoskeletal protein binding;hydrolase activity;hydrolase activity, acting on acid anhydrides;hydrolase activity, acting on acid anhydrides, in phosphorus-containing anhydrides;microtubule binding;microtubule motor activity;motor activity;nucleoside-triphosphatase activity;nucleotide bin…	cell part;cell projection;cell projection part;ciliary rootlet;cilium part;cytoplasm;cytoplasmic membrane-bounded vesicle;cytoplasmic part;cytoplasmic vesicle;cytoskeletal part;cytosol;endocytic vesicle;intracellular membrane-bounded organelle;intracellular organelle;intracellular organelle part;intracellular part;kinesin complex;macromolecular complex;membrane;membrane-bounded organelle;membrane…
G3UVV4;P17710;D3YYR4;D3Z365;D3Z105;B4YB29	Hexokinase;Hexokinase-1	Hk1	34	17	19	19	28	40.3	187.29	0.76302	0.68827	0.72433	17.586	11.444	10.24	20	26	30	0.793	0.796	0.79108	9.8846	8.5705	6.6615	20	26	30	1.0804	1.172	1.0334	13.588	13.308	11.817	20	26	30	alcohol catabolic process;alcohol metabolic process;biological regulation;carbohydrate catabolic process;carbohydrate homeostasis;carbohydrate metabolic process;carbohydrate phosphorylation;catabolic process;cellular carbohydrate catabolic process;cellular carbohydrate metabolic process;cellular chemical homeostasis;cellular glucose homeostasis;cellular homeostasis;cellular metabolic process;cell…	adenyl nucleotide binding;adenyl ribonucleotide binding;ATP binding;binding;carbohydrate kinase activity;catalytic activity;fructokinase activity;glucokinase activity;hexokinase activity;kinase activity;mannokinase activity;nucleotide binding;phosphotransferase activity, alcohol group as acceptor;purine nucleotide binding;purine ribonucleoside triphosphate binding;purine ribonucleotide binding;ri…	cell part;cell projection;cilium;cytoplasmic part;cytosol;intracellular membrane-bounded organelle;intracellular organelle;intracellular organelle part;intracellular part;membrane;membrane part;membrane raft;membrane-bounded organelle;mitochondrial membrane;mitochondrial outer membrane;mitochondrial part;mitochondrion;organelle;organelle membrane;organelle outer membrane;organelle part;outer memb…
G5E8R3;E9QPD7;Q05920	Pyruvate carboxylase;Pyruvate carboxylase, mitochondrial	Pcx;Pc	34	21	14	21	34	38.6	169.94	0.51521	0.59706	0.54243	18.698	18.49	8.2387	23	16	26	0.55371	0.69728	0.98299	10.782	15.595	9.7487	23	16	26	1.0922	1.301	1.7893	10.299	18.261	14.733	23	16	26	alcohol biosynthetic process;alcohol metabolic process;biological regulation;biosynthetic process;carbohydrate biosynthetic process;carbohydrate metabolic process;carboxylic acid metabolic process;cellular biosynthetic process;cellular carbohydrate biosynthetic process;cellular carbohydrate metabolic process;cellular ketone metabolic process;cellular metabolic process;cellular process;dicarboxyli…	adenyl nucleotide binding;adenyl ribonucleotide binding;ATP binding;binding;biotin binding;biotin carboxylase activity;carboxylic acid binding;catalytic activity;cation binding;DNA binding;ion binding;ligase activity;ligase activity, forming carbon-carbon bonds;ligase activity, forming carbon-nitrogen bonds;metal ion binding;monocarboxylic acid binding;nucleic acid binding;nucleotide binding;puri…	cell part;cytoplasm;cytoplasmic part;intracellular membrane-bounded organelle;intracellular organelle;intracellular organelle lumen;intracellular organelle part;intracellular part;membrane;membrane-bounded organelle;membrane-enclosed lumen;mitochondrial inner membrane;mitochondrial matrix;mitochondrial membrane;mitochondrial part;mitochondrion;organelle;organelle inner membrane;organelle lumen;or…
Q545X8;P62702;V9GWY0	40S ribosomal protein S4;40S ribosomal protein S4, X isoform	Rps4x	33	26	31	9	33	76.8	258.06	0.668	0.58916	0.87644	10.511	9.5654	13.503	76	81	13	0.68667	0.67578	0.75221	11.163	8.7966	8.573	76	81	13	1.0393	1.1218	0.85433	12.627	9.2232	20.135	76	81	13	biological regulation;biosynthetic process;cellular biosynthetic process;cellular macromolecule biosynthetic process;cellular macromolecule metabolic process;cellular metabolic process;cellular process;cellular protein metabolic process;developmental process;macromolecule biosynthetic process;macromolecule metabolic process;metabolic process;multicellular organismal development;multicellular orga…	binding;nucleic acid binding;RNA binding;rRNA binding;structural constituent of ribosome;structural molecule activity	adherens junction;anchoring junction;cell junction;cell part;cell-substrate adherens junction;cell-substrate junction;cytoplasmic part;extracellular membrane-bounded organelle;extracellular organelle;extracellular region part;extracellular vesicular exosome;focal adhesion;intracellular membrane-bounded organelle;intracellular non-membrane-bounded organelle;intracellular organelle;intracellular or…
Q4KL81;P63260;B1ATY1;G3UYG0	Actin, cytoplasmic 2;Actin, cytoplasmic 2, N-terminally processed	Actg1	33	32	29	21	1	82.1	55.497	NaN	0.78414	0.42556	NaN	12.099	12.214	1	2	2	NaN	0.64779	0.97077	NaN	1.9932	3.4555	1	2	2	NaN	0.88624	2.2812	NaN	6.3008	6.2316	1	2	2	actin cytoskeleton organization;actin filament-based process;actomyosin structure organization;anatomical structure homeostasis;biological adhesion;biological regulation;cell adhesion;cell-cell adhesion;cellular component organization;cellular component organization at cellular level;cellular component organization or biogenesis;cellular component organization or biogenesis at cellular level;cell…	adenyl nucleotide binding;adenyl ribonucleotide binding;ATP binding;binding;enzyme binding;identical protein binding;nucleotide binding;protein binding;purine nucleotide binding;purine ribonucleoside triphosphate binding;purine ribonucleotide binding;ribonucleotide binding;structural constituent of cytoskeleton;structural molecule activity;ubiquitin protein ligase binding	actin cytoskeleton;blood microparticle;cell part;contractile fiber;contractile fiber part;costamere;cytoplasmic part;cytoskeletal part;cytoskeleton;cytosol;extracellular membrane-bounded organelle;extracellular organelle;extracellular region part;extracellular space;extracellular vesicular exosome;filamentous actin;intracellular membrane-bounded organelle;intracellular non-membrane-bounded organe…
P11983;F2Z483	T-complex protein 1 subunit alpha	Tcp1	33	25	28	21	33	64.9	323.31	0.72927	0.63952	0.74997	6.9798	7.7309	3.9834	65	73	42	0.72749	0.71984	0.61469	9.7507	6.9442	5.4651	65	73	42	1.0082	1.1525	0.83942	11.548	9.047	6.0362	65	73	42	binding of sperm to zona pellucida;biological regulation;cell recognition;cell-cell recognition;cellular macromolecule metabolic process;cellular metabolic process;cellular process;cellular process involved in reproduction;cellular protein metabolic process;establishment of localization;establishment of protein localization;interaction with host;interspecies interaction between organisms;macromol…	adenyl nucleotide binding;adenyl ribonucleotide binding;ATP binding;binding;enzyme binding;nucleotide binding;protein binding;purine nucleotide binding;purine ribonucleoside triphosphate binding;purine ribonucleotide binding;ribonucleotide binding;ubiquitin protein ligase binding	acrosomal vesicle;cell body;cell part;centrosome;chaperonin-containing T-complex;chromatin;chromosomal part;cytoplasmic membrane-bounded vesicle;cytoplasmic part;cytoplasmic vesicle;cytoskeletal part;cytosolic part;extracellular membrane-bounded organelle;extracellular organelle;extracellular region part;extracellular vesicular exosome;Golgi apparatus;heterochromatin;intracellular membrane-bounde…
P40124;B1ARS0	Adenylyl cyclase-associated protein 1	Cap1	33	25	27	19	33	76.4	323.31	0.60224	0.52175	1.0716	13.301	15.626	49.178	56	77	43	0.6704	0.64609	0.59256	11.374	12.962	10.776	56	76	43	1.1985	1.2121	0.52994	16.623	16.534	20.719	56	76	43	actin cytoskeleton organization;actin filament-based process;ameboidal cell migration;anatomical structure morphogenesis;cell migration;cell morphogenesis;cell motility;cellular component morphogenesis;cellular component movement;cellular component organization;cellular component organization at cellular level;cellular component organization or biogenesis;cellular component organization or biogen…		adherens junction;anchoring junction;cell cortex part;cell junction;cell part;cell-substrate adherens junction;cell-substrate junction;cortical actin cytoskeleton;cortical cytoskeleton;cytoplasm;cytoplasmic part;cytoskeletal part;cytoskeleton;cytosol;extracellular membrane-bounded organelle;extracellular organelle;extracellular region;extracellular region part;extracellular vesicular exosome;foca…
Q9JIF7	Coatomer subunit beta	Copb1	33	1	27	21	33	45.6	209.24	NaN	0.61368	0.92089	NaN	8.4781	5.2987	1	42	22	NaN	0.72577	0.60667	NaN	12.457	7.3829	1	42	22	NaN	1.1151	0.65383	NaN	9.9154	12.902	1	42	22	cellular process;establishment of localization;establishment of localization in cell;establishment of protein localization;Golgi vesicle transport;intracellular protein transport;intracellular transport;intra-Golgi vesicle-mediated transport;protein transport;transport;vesicle-mediated transport	structural molecule activity	cell part;coated vesicle;COPI vesicle coat;COPI-coated vesicle;cytoplasm;cytoplasmic membrane-bounded vesicle;cytoplasmic part;cytoplasmic vesicle;cytoplasmic vesicle part;endoplasmic reticulum-Golgi intermediate compartment;Golgi apparatus;Golgi apparatus part;Golgi-associated vesicle;intracellular membrane-bounded organelle;intracellular organelle;intracellular organelle part;intracellular part…
Q8BMS1	Trifunctional enzyme subunit alpha, mitochondrial;Long-chain enoyl-CoA hydratase;Long chain 3-hydroxyacyl-CoA dehydrogenase	Hadha	33	20	25	16	33	61.1	304.27	0.56558	0.53108	0.74843	10.693	16.488	5.8864	27	38	29	0.5299	0.65655	0.63535	8.7402	14.281	10.082	27	38	29	0.94058	1.2563	0.85633	9.3655	10.644	13.71	27	38	29	carboxylic acid catabolic process;carboxylic acid metabolic process;catabolic process;cellular catabolic process;cellular ketone metabolic process;cellular lipid catabolic process;cellular lipid metabolic process;cellular metabolic process;cellular process;fatty acid beta-oxidation;fatty acid catabolic process;fatty acid metabolic process;fatty acid oxidation;lipid catabolic process;lipid metabol…	acetyl-CoA C-acyltransferase activity;binding;C-acyltransferase activity;carbon-oxygen lyase activity;carboxylic acid binding;catalytic activity;coenzyme binding;cofactor binding;enoyl-CoA hydratase activity;fatty acid binding;fatty-acyl-CoA binding;hydro-lyase activity;lipid binding;long-chain-3-hydroxyacyl-CoA dehydrogenase activity;long-chain-enoyl-CoA hydratase activity;lyase activity;monocar…	cell part;cytoplasmic part;fatty acid beta-oxidation multienzyme complex;intracellular membrane-bounded organelle;intracellular non-membrane-bounded organelle;intracellular organelle;intracellular organelle part;intracellular part;macromolecular complex;membrane;membrane-bounded organelle;mitochondrial inner membrane;mitochondrial membrane;mitochondrial nucleoid;mitochondrial part;mitochondrion;n…
Q9Z110;D3Z0B4;H3BKK0	Delta-1-pyrroline-5-carboxylate synthase;Glutamate 5-kinase;Gamma-glutamyl phosphate reductase	Aldh18a1	33	19	25	23	30	44.5	248.58	0.59443	0.57477	0.75374	18.514	16.004	7.796	26	43	62	0.50806	0.71246	0.74158	11.359	8.1752	22.686	26	43	62	0.78615	1.2061	0.89788	20.455	17.347	23.688	26	43	62	amine biosynthetic process;amine metabolic process;biosynthetic process;carboxylic acid biosynthetic process;carboxylic acid metabolic process;cellular amine metabolic process;cellular amino acid biosynthetic process;cellular amino acid metabolic process;cellular biosynthetic process;cellular ketone metabolic process;cellular metabolic process;cellular modified amino acid biosynthetic process;cel…	adenyl nucleotide binding;adenyl ribonucleotide binding;amino acid kinase activity;ATP binding;binding;catalytic activity;coenzyme binding;cofactor binding;glutamate 5-kinase activity;glutamate-5-semialdehyde dehydrogenase activity;kinase activity;NADP binding;nucleotide binding;oxidoreductase activity;oxidoreductase activity, acting on the aldehyde or oxo group of donors;oxidoreductase activity,…	cell part;cytoplasm;cytoplasmic part;intracellular membrane-bounded organelle;intracellular organelle;intracellular organelle part;intracellular part;membrane;membrane-bounded organelle;mitochondrial inner membrane;mitochondrial membrane;mitochondrial part;mitochondrion;organelle;organelle inner membrane;organelle membrane;organelle part
Q9D0R2;Q8BLY2	Threonine--tRNA ligase, cytoplasmic	Tars	33	14	25	17	33	50.3	208.96	0.67082	0.57698	0.76572	11.526	11.343	21.508	16	35	36	0.66985	0.67693	0.73094	13.273	14.291	20.151	16	35	36	1.0898	1.2389	0.94153	13.648	10.362	23.008	16	35	36	amine metabolic process;amino acid activation;carboxylic acid metabolic process;cellular amine metabolic process;cellular amino acid metabolic process;cellular ketone metabolic process;cellular macromolecule metabolic process;cellular metabolic process;cellular nitrogen compound metabolic process;cellular process;macromolecule metabolic process;metabolic process;ncRNA metabolic process;nitrogen c…	adenyl nucleotide binding;adenyl ribonucleotide binding;aminoacyl-tRNA ligase activity;ATP binding;binding;catalytic activity;ligase activity;ligase activity, forming aminoacyl-tRNA and related compounds;ligase activity, forming carbon-oxygen bonds;nucleotide binding;purine nucleotide binding;purine ribonucleoside triphosphate binding;purine ribonucleotide binding;ribonucleotide binding;threonine…	actin cytoskeleton;cell part;cytoplasm;cytoskeleton;extracellular membrane-bounded organelle;extracellular organelle;extracellular region part;extracellular vesicular exosome;intracellular non-membrane-bounded organelle;intracellular organelle;intracellular part;membrane-bounded organelle;membrane-bounded vesicle;non-membrane-bounded organelle;organelle;vesicle
P13864;J3QNW0	DNA (cytosine-5)-methyltransferase 1;DNA (cytosine-5)-methyltransferase	Dnmt1	33	16	23	13	33	23.6	136.14	0.51371	0.68738	1.8339	9.5754	13.322	13.293	25	23	17	0.58078	0.69378	1.7874	16.02	11.664	14.45	25	23	17	1.1915	1.0183	0.93491	16.302	12.865	2.5621	25	23	17	biological regulation;biosynthetic process;cellular biosynthetic process;cellular component organization;cellular component organization at cellular level;cellular component organization or biogenesis;cellular component organization or biogenesis at cellular level;cellular macromolecule biosynthetic process;cellular macromolecule metabolic process;cellular metabolic process;cellular nitrogen comp…	binding;catalytic activity;cation binding;chromatin binding;DNA (cytosine-5-)-methyltransferase activity;DNA (cytosine-5-)-methyltransferase activity, acting on CpG substrates;DNA binding;DNA-methyltransferase activity;ion binding;metal ion binding;methyl-CpG binding;methyltransferase activity;nucleic acid binding;nucleotide binding;RNA binding;S-adenosylmethionine-dependent methyltransferase act…	cell part;centromeric heterochromatin;chromatin;chromosomal part;cytoplasm;heterochromatin;intracellular membrane-bounded organelle;intracellular organelle;intracellular organelle part;intracellular part;membrane-bounded organelle;nuclear part;nucleoplasm;nucleus;organelle;organelle part;replication fork
Q60597;Z4YJV4;Q5SVY0;Q5SVY1	2-oxoglutarate dehydrogenase, mitochondrial	Ogdh	33	7	22	19	25	38.8	110.48	0.55099	0.57516	0.66013	18.703	18.619	8.538	8	33	43	0.60017	0.63898	0.52814	9.2988	10.508	9.4985	8	33	43	1.0445	1.126	0.81506	8.7675	16.655	8.2399	8	33	43	2-oxoglutarate metabolic process;acetyl-CoA catabolic process;acetyl-CoA metabolic process;alcohol catabolic process;alcohol metabolic process;anatomical structure development;carbohydrate catabolic process;carbohydrate metabolic process;carboxylic acid metabolic process;catabolic process;cell development;cell migration;cell motility;cellular carbohydrate catabolic process;cellular carbohydrate m…	binding;catalytic activity;cation binding;coenzyme binding;cofactor binding;ion binding;metal ion binding;oxidoreductase activity;oxidoreductase activity, acting on the aldehyde or oxo group of donors;oxidoreductase activity, acting on the aldehyde or oxo group of donors, disulfide as acceptor;oxidoreductase activity, acting on the aldehyde or oxo group of donors, NAD or NADP as acceptor;oxogluta…	cell part;cytoplasmic part;intracellular membrane-bounded organelle;intracellular organelle;intracellular organelle lumen;intracellular organelle part;intracellular part;macromolecular complex;membrane;membrane-bounded organelle;membrane-enclosed lumen;mitochondrial matrix;mitochondrial membrane;mitochondrial part;mitochondrion;organelle;organelle lumen;organelle membrane;organelle part;oxoglutar…
F7DBB3;Q3URZ6		Ahnak2	33	28	20	11	15	40.5	323.31	0.38666	0.37201	0.88728	17.765	20.92	8.4538	79	30	13	0.4021	0.58761	0.2591	16.349	14.899	27.878	79	30	13	1.1036	1.5692	0.30482	17.381	13.912	31.397	79	30	13			cell part;cytoplasm;intracellular part;membrane;plasma membrane;viral nucleocapsid;virion part
P99024	Tubulin beta-5 chain	Tubb5	32	27	28	24	6	80.9	177.25	0.79519	0.71475	0.48077	3.4536	8.3723	216.26	33	36	27	0.77093	0.74507	0.89091	5.8222	5.2988	140.89	33	36	27	1.0023	1.1718	1.5801	2.649	5.7716	87.06	32	35	27	cellular component assembly;cellular component assembly at cellular level;cellular component organization;cellular component organization at cellular level;cellular component organization or biogenesis;cellular component organization or biogenesis at cellular level;cellular macromolecular complex assembly;cellular macromolecular complex subunit organization;cellular macromolecule metabolic proces…	binding;catalytic activity;enzyme binding;GTP binding;GTPase activity;guanyl nucleotide binding;guanyl ribonucleotide binding;hydrolase activity;hydrolase activity, acting on acid anhydrides;hydrolase activity, acting on acid anhydrides, in phosphorus-containing anhydrides;MHC class I protein binding;MHC protein binding;nucleoside-triphosphatase activity;nucleotide binding;protein binding;purine …	cell body;cell part;cytoplasmic part;cytoskeletal part;cytosol;extracellular membrane-bounded organelle;extracellular organelle;extracellular region part;extracellular vesicular exosome;intracellular membrane-bounded organelle;intracellular organelle;intracellular organelle part;intracellular part;macromolecular complex;membrane-bounded organelle;membrane-bounded vesicle;membrane-enclosed lumen;m…
Q8VCT3;E9PYF1	Aminopeptidase B	Rnpep	32	22	26	22	32	61.1	226.34	0.70201	0.60178	0.78443	11.733	10.27	6.9933	29	42	29	0.76346	0.62905	0.66641	7.699	9.6836	7.3906	29	42	29	1.0774	1.0576	0.82458	17.292	13.037	9.4254	29	42	29	alkene biosynthetic process;biosynthetic process;carboxylic acid biosynthetic process;carboxylic acid metabolic process;cellular alkene metabolic process;cellular biosynthetic process;cellular ketone metabolic process;cellular lipid metabolic process;cellular metabolic process;cellular process;fatty acid biosynthetic process;fatty acid metabolic process;icosanoid biosynthetic process;icosanoid me…	aminopeptidase activity;binding;catalytic activity;cation binding;exopeptidase activity;hydrolase activity;ion binding;metal ion binding;metallopeptidase activity;peptidase activity;peptidase activity, acting on L-amino acid peptides;transition metal ion binding;zinc ion binding	cell part;extracellular membrane-bounded organelle;extracellular organelle;extracellular region;extracellular region part;extracellular space;extracellular vesicular exosome;membrane;membrane-bounded organelle;membrane-bounded vesicle;organelle;plasma membrane;vesicle
Q3TRJ1;Q9EQH3	Vacuolar protein sorting-associated protein 35	Vps35	32	17	26	19	32	45	323.31	0.69407	0.6066	0.8788	8.1956	7.8172	4.8036	22	39	25	0.68045	0.66609	0.59034	10.552	8.2844	10.679	22	39	25	0.96724	1.0853	0.65573	7.1323	10.098	4.498	22	39	25	cellular macromolecule metabolic process;cellular metabolic process;cellular process;cellular protein metabolic process;endosome transport;establishment of localization;establishment of localization in cell;establishment of protein localization;intracellular protein transport;intracellular transport;macromolecule metabolic process;metabolic process;primary metabolic process;protein maturation;pro…	protein transporter activity;substrate-specific transporter activity;transporter activity	cell part;cytoplasmic part;cytosol;early endosome;endosome;extracellular membrane-bounded organelle;extracellular organelle;extracellular region part;extracellular vesicular exosome;integral to membrane;intracellular membrane-bounded organelle;intracellular organelle;intracellular organelle part;intracellular part;intrinsic to membrane;late endosome;lysosomal membrane;macromolecular complex;membr…
Q9D1A2	Cytosolic non-specific dipeptidase	Cndp2	32	22	25	17	32	67.4	252.34	0.57253	0.54897	0.87523	15.693	16.089	5.8903	33	36	28	0.62762	0.67274	0.41073	12.419	16.42	4.6042	33	36	28	1.1342	1.281	0.48514	13.226	13.466	7.5	33	36	28	macromolecule metabolic process;metabolic process;primary metabolic process;protein metabolic process;proteolysis	binding;carboxypeptidase activity;catalytic activity;cation binding;dipeptidase activity;exopeptidase activity;hydrolase activity;ion binding;metal ion binding;metallopeptidase activity;peptidase activity;peptidase activity, acting on L-amino acid peptides;tripeptidase activity	cell part;cytoplasmic part;cytosol;extracellular membrane-bounded organelle;extracellular organelle;extracellular region part;extracellular vesicular exosome;intracellular part;membrane-bounded organelle;membrane-bounded vesicle;organelle;vesicle
Q3U4T8;Q61881;D3Z6N3;D3Z335;D3Z0J6;D3Z2K9	DNA helicase;DNA replication licensing factor MCM7	Mcm7	32	1	25	24	32	54.4	224.35	NaN	0.67203	1.3984	NaN	11.562	9.8424	1	33	27	NaN	0.68483	1.1249	NaN	11.543	5.5482	1	33	27	NaN	1.0111	0.81254	NaN	11.989	6.4116	1	33	27	biological regulation;cell cycle;cell proliferation;cellular macromolecule metabolic process;cellular metabolic process;cellular nitrogen compound metabolic process;cellular process;cellular response to chemical stimulus;cellular response to endogenous stimulus;cellular response to epidermal growth factor stimulus;cellular response to growth factor stimulus;cellular response to organic substance;…	adenyl nucleotide binding;adenyl ribonucleotide binding;ATP binding;ATPase activity;ATPase activity, coupled;ATP-dependent DNA helicase activity;ATP-dependent helicase activity;binding;catalytic activity;DNA binding;DNA helicase activity;DNA-dependent ATPase activity;helicase activity;hydrolase activity;hydrolase activity, acting on acid anhydrides;hydrolase activity, acting on acid anhydrides, i…	cell part;chromosomal part;cytoplasm;cytoplasmic part;cytosol;intracellular membrane-bounded organelle;intracellular organelle;intracellular organelle part;intracellular part;macromolecular complex;MCM complex;membrane;membrane-bounded organelle;nuclear chromosome part;nuclear part;nucleoplasm;nucleoplasm part;nucleus;organelle;organelle part;protein complex
Q1HFZ0;H3BKN0;H3BJF3	tRNA (cytosine(34)-C(5))-methyltransferase	Nsun2	32	1	25	19	32	51.5	257.42	NaN	0.62977	1.0098	NaN	18.36	15.935	1	46	25	NaN	0.70188	0.6797	NaN	16.389	21.687	1	46	25	NaN	1.0851	0.63581	NaN	17.151	28.088	1	46	25	anatomical structure development;cell cycle phase;cell cycle process;cell development;cell division;cellular component organization;cellular component organization at cellular level;cellular component organization or biogenesis;cellular component organization or biogenesis at cellular level;cellular developmental process;cellular macromolecule metabolic process;cellular metabolic process;cellular…	binding;catalytic activity;methyltransferase activity;nucleic acid binding;RNA binding;RNA methyltransferase activity;S-adenosylmethionine-dependent methyltransferase activity;transferase activity;transferase activity, transferring one-carbon groups;tRNA (cytosine) methyltransferase activity;tRNA (cytosine-5-)-methyltransferase activity;tRNA binding;tRNA methyltransferase activity	cell part;chromatoid body;cytoplasm;cytoplasmic part;cytoskeletal part;intracellular membrane-bounded organelle;intracellular non-membrane-bounded organelle;intracellular organelle;intracellular organelle part;intracellular part;macromolecular complex;membrane-bounded organelle;non-membrane-bounded organelle;nuclear part;nucleolus;nucleus;organelle;organelle part;ribonucleoprotein complex;RNA gra…
P80316;E0CZA1	T-complex protein 1 subunit epsilon	Cct5	32	20	23	18	32	58.6	255.21	0.69658	0.59921	0.77581	9.4316	7.488	36.781	39	62	30	0.73048	0.71393	0.67116	5.657	11.444	19.514	39	62	30	1.0383	1.1802	0.86129	7.1464	10.373	75.66	39	62	30	binding of sperm to zona pellucida;cell recognition;cell-cell recognition;cellular macromolecule metabolic process;cellular metabolic process;cellular process;cellular process involved in reproduction;cellular protein metabolic process;macromolecule metabolic process;metabolic process;multi-organism process;primary metabolic process;protein folding;protein metabolic process;reproductive process;r…	adenyl nucleotide binding;adenyl ribonucleotide binding;ATP binding;beta-tubulin binding;binding;cytoskeletal protein binding;G-protein beta-subunit binding;nucleotide binding;protein binding;purine nucleotide binding;purine ribonucleoside triphosphate binding;purine ribonucleotide binding;ribonucleotide binding;tubulin binding	cell body;cell part;centrosome;chaperonin-containing T-complex;cytoplasm;cytoplasmic part;cytoskeletal part;cytosolic part;extracellular membrane-bounded organelle;extracellular organelle;extracellular region part;extracellular vesicular exosome;intracellular non-membrane-bounded organelle;intracellular organelle;intracellular organelle part;intracellular part;macromolecular complex;membrane-boun…
Q8K411	Presequence protease, mitochondrial	Pitrm1	32	0	22	21	32	42.3	206.71	NaN	0.60775	0.29052	NaN	14.513	153.91	0	26	39	NaN	0.71751	0.68098	NaN	10.121	118.84	0	26	39	NaN	1.1535	2.1458	NaN	17.607	97.897	0	26	39	macromolecule metabolic process;metabolic process;primary metabolic process;protein metabolic process;proteolysis	binding;catalytic activity;cation binding;endopeptidase activity;hydrolase activity;ion binding;metal ion binding;metalloendopeptidase activity;metallopeptidase activity;peptidase activity;peptidase activity, acting on L-amino acid peptides	cell part;cytoplasmic part;intracellular membrane-bounded organelle;intracellular organelle;intracellular organelle lumen;intracellular organelle part;intracellular part;membrane-bounded organelle;membrane-enclosed lumen;mitochondrial matrix;mitochondrial part;mitochondrion;organelle;organelle lumen;organelle part
Q9D0E1;B8JK33;B8JK32;F6W322;F7C9U3	Heterogeneous nuclear ribonucleoprotein M	Hnrnpm	32	21	21	17	32	44.3	184.8	0.69311	0.60074	1.3041	7.0478	9.317	7.1778	26	38	32	0.58279	0.72996	0.7678	19.564	14.595	8.0061	26	38	32	0.85052	1.1903	0.59757	23.365	13.703	7.9947	26	38	32	alternative nuclear mRNA splicing, via spliceosome;cellular macromolecule metabolic process;cellular metabolic process;cellular nitrogen compound metabolic process;cellular process;macromolecule metabolic process;metabolic process;mRNA metabolic process;mRNA processing;nitrogen compound metabolic process;nuclear mRNA splicing, via spliceosome;nucleic acid metabolic process;nucleobase-containing c…	binding;nucleotide binding;protein binding;protein domain specific binding	catalytic step 2 spliceosome;cell part;extracellular matrix;extracellular membrane-bounded organelle;extracellular organelle;extracellular region part;extracellular vesicular exosome;intracellular organelle part;intracellular part;macromolecular complex;membrane;membrane-bounded organelle;membrane-bounded vesicle;nuclear body;nuclear matrix;nuclear part;nucleoplasm;nucleoplasm part;organelle;orga…
Q8BGQ7	Alanine--tRNA ligase, cytoplasmic	Aars	32	8	21	19	32	43.9	230.12	0.60989	0.56955	0.7674	6.8491	7.4541	4.6563	8	30	50	0.6711	0.73554	0.46952	9.7242	9.6324	8.4783	8	30	50	1.1669	1.2975	0.6237	14.519	9.7837	7.1372	8	30	50	alanyl-tRNA aminoacylation;amine metabolic process;amino acid activation;anatomical structure development;biological regulation;carboxylic acid metabolic process;cellular amine metabolic process;cellular amino acid metabolic process;cellular ketone metabolic process;cellular macromolecule metabolic process;cellular metabolic process;cellular nitrogen compound metabolic process;cellular process;ce…	adenyl nucleotide binding;adenyl ribonucleotide binding;alanine-tRNA ligase activity;amine binding;amino acid binding;aminoacyl-tRNA editing activity;aminoacyl-tRNA ligase activity;ATP binding;binding;carboxylic acid binding;carboxylic ester hydrolase activity;catalytic activity;cation binding;hydrolase activity;hydrolase activity, acting on ester bonds;ion binding;ligase activity;ligase activity…	cell part;cytoplasm;extracellular membrane-bounded organelle;extracellular organelle;extracellular region part;extracellular vesicular exosome;intracellular part;membrane;membrane-bounded organelle;membrane-bounded vesicle;organelle;vesicle
O08528;E9Q5B5;E9Q9M6	Hexokinase-2;Hexokinase	Hk2	32	2	21	23	27	40.7	131.07	NaN	0.67719	0.60198	NaN	15.465	21.643	1	22	32	NaN	0.78184	0.76116	NaN	14.738	27.653	1	22	32	NaN	1.0826	1.2011	NaN	14.887	5.3076	1	22	32	alcohol catabolic process;alcohol metabolic process;apoptotic mitochondrial changes;biological regulation;body fluid secretion;carbohydrate catabolic process;carbohydrate homeostasis;carbohydrate metabolic process;carbohydrate phosphorylation;catabolic process;cellular carbohydrate catabolic process;cellular carbohydrate metabolic process;cellular chemical homeostasis;cellular component organizat…	adenyl nucleotide binding;adenyl ribonucleotide binding;ATP binding;binding;carbohydrate binding;carbohydrate kinase activity;catalytic activity;fructokinase activity;glucokinase activity;glucose binding;hexokinase activity;kinase activity;mannokinase activity;monosaccharide binding;nucleotide binding;phosphotransferase activity, alcohol group as acceptor;purine nucleotide binding;purine ribonucl…	cell part;cytoplasmic part;cytosol;intracellular membrane-bounded organelle;intracellular organelle;intracellular organelle part;intracellular part;membrane;membrane-bounded organelle;mitochondrial membrane;mitochondrial outer membrane;mitochondrial part;mitochondrion;organelle;organelle membrane;organelle outer membrane;organelle part;outer membrane
F6RPJ9;Q9JHR7	Insulin-degrading enzyme	Ide	32	2	21	18	32	36.9	65.047	0.83403	0.66216	0.89285	6.1032	10.323	9.9967	2	28	28	0.80465	0.76246	0.7117	11.236	15.371	8.5723	2	28	28	0.98302	1.0917	0.83764	2.2947	16.156	14.82	2	28	28	beta-amyloid metabolic process;biological regulation;bradykinin catabolic process;catabolic process;cellular catabolic process;cellular component assembly;cellular component organization;cellular component organization or biogenesis;cellular homeostasis;cellular macromolecule metabolic process;cellular metabolic process;cellular process;determination of adult lifespan;glycoprotein metabolic proce…	adenyl nucleotide binding;adenyl ribonucleotide binding;ATP binding;binding;catalytic activity;cation binding;endopeptidase activity;glycoprotein binding;hormone binding;hydrolase activity;identical protein binding;insulin binding;ion binding;metal ion binding;metalloendopeptidase activity;metallopeptidase activity;nucleotide binding;peptidase activity;peptidase activity, acting on L-amino acid p…	cell part;cell surface;cytoplasm;cytoplasmic part;cytosol;extracellular region part;extracellular space;intracellular membrane-bounded organelle;intracellular organelle;intracellular organelle part;intracellular part;membrane;membrane-bounded organelle;microbody;mitochondrion;nuclear part;nucleoplasm;organelle;organelle part;peroxisome;plasma membrane
Q3V3R1	Monofunctional C1-tetrahydrofolate synthase, mitochondrial	Mthfd1l	32	2	20	20	31	38.1	137.21	0.45921	0.60585	0.5982	30.368	12.471	8.4919	2	39	35	0.53599	0.73989	0.68931	31.569	10.788	3.2376	2	39	35	0.99498	1.1519	1.2395	18.831	13.809	9.0392	2	39	35	10-formyltetrahydrofolate biosynthetic process;10-formyltetrahydrofolate metabolic process;aromatic compound biosynthetic process;biosynthetic process;carboxylic acid metabolic process;cellular aromatic compound metabolic process;cellular biosynthetic process;cellular ketone metabolic process;cellular metabolic process;cellular nitrogen compound biosynthetic process;cellular nitrogen compound met…	adenyl nucleotide binding;adenyl ribonucleotide binding;ATP binding;binding;catalytic activity;formate-tetrahydrofolate ligase activity;identical protein binding;ligase activity;ligase activity, forming carbon-nitrogen bonds;nucleotide binding;protein binding;protein dimerization activity;protein homodimerization activity;purine nucleotide binding;purine ribonucleoside triphosphate binding;purine…	cell part;cytoplasmic part;intracellular membrane-bounded organelle;intracellular organelle;intracellular part;membrane;membrane-bounded organelle;mitochondrion;organelle
P56480	ATP synthase subunit beta, mitochondrial	Atp5b	31	26	30	18	31	75.4	323.31	0.62633	0.56655	0.64604	9.3514	6.894	4.2675	109	133	150	0.59448	0.64686	0.67603	11.424	7.9674	3.5091	110	133	150	0.94246	1.1197	1.0416	10.708	8.7125	3.7836	108	133	150	anatomical structure formation involved in morphogenesis;angiogenesis;ATP biosynthetic process;ATP hydrolysis coupled proton transport;ATP metabolic process;ATP synthesis coupled proton transport;biological regulation;biosynthetic process;cation homeostasis;cation transport;cell differentiation;cellular biosynthetic process;cellular cation homeostasis;cellular chemical homeostasis;cellular develo…	active transmembrane transporter activity;adenyl nucleotide binding;adenyl ribonucleotide binding;ATP binding;ATPase activity;ATPase activity, coupled;ATPase activity, coupled to movement of substances;ATPase activity, coupled to transmembrane movement of ions;ATPase activity, coupled to transmembrane movement of substances;binding;catalytic activity;cation transmembrane transporter activity;cati…	cell part;cell surface;cytoplasmic part;extracellular membrane-bounded organelle;extracellular organelle;extracellular region part;extracellular vesicular exosome;intracellular membrane-bounded organelle;intracellular non-membrane-bounded organelle;intracellular organelle;intracellular organelle part;intracellular part;macromolecular complex;membrane;membrane part;membrane-bounded organelle;membr…
Q564E2;P06151;G5E8N5;D3Z736;D3YZQ9;D3YVR7;D3YZE4;Q548Z6;P00342;A0A0N4SVV8;D3Z7F0;P16125	L-lactate dehydrogenase;L-lactate dehydrogenase A chain	Ldha	31	28	27	19	31	84.9	323.31	0.78175	0.69422	0.88602	17.17	14.34	1.4993	156	142	75	0.93374	0.79693	0.73699	11.989	10.137	2.3041	156	143	75	1.1816	1.1613	0.82697	13.107	14.04	0.40063	156	142	75	anatomical structure development;ATP biosynthetic process;ATP metabolic process;biosynthetic process;carbohydrate metabolic process;carboxylic acid biosynthetic process;carboxylic acid metabolic process;cell communication;cell motility;cellular biosynthetic process;cellular component movement;cellular ketone metabolic process;cellular metabolic process;cellular nitrogen compound biosynthetic proc…	binding;catalytic activity;coenzyme binding;cofactor binding;lactate dehydrogenase activity;L-lactate dehydrogenase activity;NAD binding;nucleotide binding;oxidoreductase activity;oxidoreductase activity, acting on CH-OH group of donors;oxidoreductase activity, acting on the CH-OH group of donors, NAD or NADP as acceptor	cell part;cell projection;cell projection part;cilium;cytoplasm;cytoplasmic part;cytosol;extracellular membrane-bounded organelle;extracellular organelle;extracellular region part;extracellular vesicular exosome;flagellar fibrous sheath;flagellum part;intracellular membrane-bounded organelle;intracellular organelle;intracellular organelle part;intracellular part;membrane;membrane-bounded organell…
A0A0R4J259;G3UZI2;Q7TMK9;G3V018;G3UZ48;G3UXJ6;G3UWM1;G3XA76;G3UXU5;S4R1E9;G3UY67;G3UYK7	Heterogeneous nuclear ribonucleoprotein Q	Syncrip	31	24	27	12	25	49.9	289.41	0.65687	0.61731	0.90977	12.237	10.374	2.8403	37	50	29	0.70461	0.68834	0.58508	13.666	9.3985	5.8056	37	50	29	1.0887	1.1224	0.64886	15.84	10.625	13.747	37	50	29	biological regulation;cell differentiation;cellular developmental process;cellular macromolecule metabolic process;cellular metabolic process;cellular nitrogen compound metabolic process;cellular process;cellular response to chemical stimulus;cellular response to cytokine stimulus;cellular response to interferon-gamma;cellular response to organic substance;cellular response to stimulus;CRD-mediat…	binding;mRNA binding;nucleic acid binding;nucleotide binding;poly(A) RNA binding;poly-purine tract binding;RNA binding;single-stranded RNA binding	catalytic step 2 spliceosome;cell part;CRD-mediated mRNA stability complex;cytoplasm;cytoplasmic part;histone pre-mRNA 3'end processing complex;intracellular membrane-bounded organelle;intracellular organelle;intracellular organelle part;intracellular part;macromolecular complex;membrane;membrane-bounded organelle;nuclear part;nucleoplasm;nucleus;organelle;organelle part;protein complex;ribonucle…
A0A0G2JGX4;Q8VCE0;Q6PIC6	Sodium/potassium-transporting ATPase subunit alpha-3	Atp1a3	31	16	27	14	16	39.5	131	0.57134	0.5738	0.61432	14.302	9.7018	181.77	12	21	8	0.55486	0.61869	0.96661	7.2619	12.97	141.81	12	21	8	0.98953	1.0403	1.6368	12.182	14.395	85.298	12	21	8	adult behavior;adult locomotory behavior;associative learning;behavior;biological regulation;cardiac muscle contraction;cation homeostasis;cation transport;cell surface receptor linked signaling pathway;cellular cation homeostasis;cellular chemical homeostasis;cellular homeostasis;cellular ion homeostasis;cellular metal ion homeostasis;cellular monovalent inorganic cation homeostasis;cellular pot…	active transmembrane transporter activity;adenyl nucleotide binding;adenyl ribonucleotide binding;ATP binding;ATPase activity;ATPase activity, coupled;ATPase activity, coupled to movement of substances;ATPase activity, coupled to transmembrane movement of ions;ATPase activity, coupled to transmembrane movement of ions, phosphorylative mechanism;ATPase activity, coupled to transmembrane movement o…	axon;cell part;cell projection;cell projection part;cytoplasm;cytoplasmic part;dendritic spine head;dendritic spine neck;endoplasmic reticulum;Golgi apparatus;intracellular membrane-bounded organelle;intracellular organelle;intracellular part;macromolecular complex;membrane;membrane part;membrane-bounded organelle;myelin sheath;neuron projection;nucleus;organelle;plasma membrane;plasma membrane p…
Q8K2B3	Succinate dehydrogenase [ubiquinone] flavoprotein subunit, mitochondrial	Sdha	31	26	26	22	31	56.5	323.31	0.57284	0.55744	0.64014	20.129	13.777	3.4285	44	69	52	0.55978	0.63347	0.63561	8.9706	10.298	8.4992	44	69	52	0.94913	1.1604	1.0002	18.39	14.368	8.8663	44	69	52	acetyl-CoA catabolic process;acetyl-CoA metabolic process;anatomical structure development;carboxylic acid metabolic process;catabolic process;cellular catabolic process;cellular ketone metabolic process;cellular metabolic process;cellular process;coenzyme catabolic process;coenzyme metabolic process;cofactor catabolic process;cofactor metabolic process;developmental process;dicarboxylic acid met…	binding;catalytic activity;coenzyme binding;cofactor binding;flavin adenine dinucleotide binding;oxidoreductase activity;oxidoreductase activity, acting on the CH-CH group of donors;oxidoreductase activity, acting on the CH-CH group of donors, quinone or related compound as acceptor;succinate dehydrogenase (ubiquinone) activity;succinate dehydrogenase activity	cell part;cytoplasmic part;fumarate reductase complex;intracellular membrane-bounded organelle;intracellular organelle;intracellular organelle part;intracellular part;macromolecular complex;membrane;membrane part;membrane-bounded organelle;mitochondrial inner membrane;mitochondrial membrane;mitochondrial membrane part;mitochondrial part;mitochondrial respiratory chain complex II;mitochondrion;mye…
P06745;A0A0U1RP97;A0A0U1RQ72;A0A0U1RQ18;CON__Q3ZBD7	Glucose-6-phosphate isomerase	Gpi	31	25	26	16	31	60.2	323.31	0.73214	0.62738	0.83049	13.739	10.027	9.0679	54	62	38	0.826	0.72342	0.63965	12.923	7.9294	9.4494	54	62	38	1.1354	1.1133	0.75803	10.565	12.571	4.0459	54	62	38	alcohol biosynthetic process;alcohol catabolic process;alcohol metabolic process;anatomical structure formation involved in morphogenesis;angiogenesis;biological regulation;biosynthetic process;carbohydrate biosynthetic process;carbohydrate catabolic process;carbohydrate homeostasis;carbohydrate metabolic process;catabolic process;cellular biosynthetic process;cellular carbohydrate biosynthetic p…	catalytic activity;glucose-6-phosphate isomerase activity;intramolecular oxidoreductase activity;intramolecular oxidoreductase activity, interconverting aldoses and ketoses;isomerase activity	cell part;cell projection membrane;cell projection part;cilium membrane;cilium part;cytoplasm;extracellular membrane-bounded organelle;extracellular organelle;extracellular region part;extracellular space;extracellular vesicular exosome;intracellular organelle part;intracellular part;membrane;membrane part;membrane-bounded organelle;membrane-bounded vesicle;myelin sheath;nuclear part;nucleoplasm;…
Q542G9;P07356;B0V2N7;B0V2N8;B0V2N5	Annexin;Annexin A2	Anxa2	31	29	25	22	31	75.8	323.31	0.66251	0.60057	1.4574	15.496	16.563	10.375	68	73	41	0.77332	0.76667	0.36129	10.94	9.1044	5.9178	68	73	41	1.1649	1.1802	0.24769	14.03	12.975	5.5219	68	73	41	anatomical structure formation involved in morphogenesis;angiogenesis;biological regulation;body fluid secretion;cellular component assembly;cellular component assembly at cellular level;cellular component organization;cellular component organization at cellular level;cellular component organization or biogenesis;cellular component organization or biogenesis at cellular level;cellular membrane or…	binding;calcium ion binding;calcium-dependent phospholipid binding;calcium-dependent protein binding;cation binding;enzyme inhibitor activity;enzyme regulator activity;ion binding;lipase inhibitor activity;lipid binding;metal ion binding;phosphatidylinositol binding;phosphatidylinositol-4,5-bisphosphate binding;phospholipase A2 inhibitor activity;phospholipase inhibitor activity;phospholipid bind…	basement membrane;basolateral plasma membrane;cell cortex;cell part;cell projection;cell surface;cytoplasm;cytoplasmic membrane-bounded vesicle;cytoplasmic part;cytoplasmic vesicle;cytosol;early endosome;endosomal part;endosome;endosome membrane;extracellular matrix part;extracellular membrane-bounded organelle;extracellular organelle;extracellular region part;extracellular space;extracellular ve…
Q3TQX5;Q62167;B9EIA2;P16381;Q3V086;Q61496	ATP-dependent RNA helicase DDX3X;Putative ATP-dependent RNA helicase Pl10	Ddx3x;D1Pas1	31	23	24	18	10	54.7	323.31	0.78822	0.63959	1.0775	13.231	13.209	9.4832	30	31	22	0.62695	0.71063	0.91754	7.9055	10.205	7.7342	29	31	22	0.83488	1.131	0.86348	11.786	13.429	12.673	29	31	22	biological regulation;biosynthetic process;cell cycle phase;cell cycle process;cell differentiation;cell motility;cellular biosynthetic process;cellular component assembly;cellular component assembly at cellular level;cellular component movement;cellular component organization;cellular component organization at cellular level;cellular component organization or biogenesis;cellular component organi…	adenyl nucleotide binding;adenyl ribonucleotide binding;ATP binding;ATPase activity;ATPase activity, coupled;ATP-dependent DNA helicase activity;ATP-dependent helicase activity;ATP-dependent RNA helicase activity;binding;catalytic activity;CTPase activity;DNA binding;DNA helicase activity;DNA-dependent ATPase activity;eukaryotic initiation factor 4E binding;GTPase activity;helicase activity;hydro…	cell part;chromatoid body;cytoplasm;cytoplasmic part;cytosol;extracellular membrane-bounded organelle;extracellular organelle;extracellular region part;extracellular vesicular exosome;intracellular membrane-bounded organelle;intracellular non-membrane-bounded organelle;intracellular organelle;intracellular organelle part;intracellular part;macromolecular complex;membrane;membrane-bounded organell…
Q8CAQ8;E9Q800;E9QAY6;A0A0U1RQ14;Q3TZK4;E9PVS5	MICOS complex subunit Mic60	Immt	31	11	24	22	17	54.2	212.66	0.63061	0.58533	0.79183	7.4525	10.799	7.4411	13	32	50	0.54535	0.71563	0.55814	5.9707	7.7153	30.074	13	32	50	0.89508	1.2215	0.78204	6.2438	8.2457	35.535	13	32	50	biological regulation;calcium ion homeostasis;cation homeostasis;cellular calcium ion homeostasis;cellular cation homeostasis;cellular chemical homeostasis;cellular divalent inorganic cation homeostasis;cellular homeostasis;cellular ion homeostasis;cellular metal ion homeostasis;cellular process;chemical homeostasis;divalent inorganic cation homeostasis;homeostatic process;ion homeostasis;metal i…		cell part;cytoplasmic part;integral to membrane;intracellular membrane-bounded organelle;intracellular organelle;intracellular organelle part;intracellular part;intrinsic to membrane;membrane;membrane part;membrane-bounded organelle;mitochondrial inner membrane;mitochondrial membrane;mitochondrial part;mitochondrion;myelin sheath;organelle;organelle inner membrane;organelle membrane;organelle part
G3X8Y3;A0A0A6YW80;Q80UM3;A0A0A6YX86;A0A0A6YXF4;E9PZ53	N-alpha-acetyltransferase 15, NatA auxiliary subunit	Naa15	31	0	24	16	26	38.2	93.051	NaN	0.63888	1.0188	NaN	7.8337	3.3922	0	32	18	NaN	0.72917	0.73143	NaN	17.535	3.0302	0	32	18	NaN	1.0789	0.7339	NaN	20.614	2.1252	0	31	18	anatomical structure formation involved in morphogenesis;angiogenesis;biological regulation;biosynthetic process;cell differentiation;cellular biosynthetic process;cellular developmental process;cellular macromolecule biosynthetic process;cellular macromolecule metabolic process;cellular metabolic process;cellular nitrogen compound metabolic process;cellular process;cellular protein metabolic pro…	acetyltransferase activity;binding;catalytic activity;N-acetyltransferase activity;N-acyltransferase activity;ribonucleoprotein binding;ribosome binding;transferase activity;transferase activity, transferring acyl groups;transferase activity, transferring acyl groups other than amino-acyl groups	cell part;cytoplasm;cytoplasmic part;extracellular membrane-bounded organelle;extracellular organelle;extracellular region part;extracellular vesicular exosome;intracellular membrane-bounded organelle;intracellular organelle;intracellular organelle part;intracellular part;macromolecular complex;membrane;membrane-bounded organelle;membrane-bounded vesicle;NatA complex;N-terminal protein acetyltran…
S4R2J9;A0A0A0MQ79;Q3TLH4;S4R294;S4R2L9;S4R209;S4R2E2;S4R298	Protein PRRC2C	Prrc2c	31	21	21	12	31	14.4	106.05	0.72583	0.54818	1.1407	10.846	16.284	6.9135	36	24	14	0.65521	0.625	0.72011	11.576	12.986	12.595	36	24	14	0.94181	1.158	0.65077	15.031	12.992	15.387	36	24	14	cell differentiation;cellular developmental process;cellular process;developmental process;hemopoietic progenitor cell differentiation	binding;protein binding;protein C-terminus binding	cell part;membrane
Q3TW96	UDP-N-acetylhexosamine pyrophosphorylase-like protein 1	Uap1l1	30	20	27	14	28	60	235.24	0.66477	0.58019	0.76019	12.218	23.951	16.697	39	53	33	0.64678	0.638	0.61481	15.876	19.95	5.8151	39	53	33	0.99632	1.0892	0.8042	9.9188	16.607	12.237	39	53	33		catalytic activity;nucleotidyltransferase activity;transferase activity;transferase activity, transferring phosphorus-containing groups;uridylyltransferase activity
Q564F4;P80315;G5E839;G3UYW5;G3UXF3;G3UXG2	T-complex protein 1 subunit delta	Cct4	30	23	26	19	30	61	323.31	0.70553	0.60457	0.79261	16.982	11.276	35.648	38	49	40	0.7351	0.71185	0.61874	12.419	12.167	11.418	38	49	40	1.0511	1.1707	0.77508	18.043	10.393	72.25	38	49	40	binding of sperm to zona pellucida;cell recognition;cell-cell recognition;cellular macromolecule metabolic process;cellular metabolic process;cellular process;cellular process involved in reproduction;cellular protein metabolic process;macromolecule metabolic process;metabolic process;primary metabolic process;protein folding;protein metabolic process;reproductive process;sperm-egg recognition	adenyl nucleotide binding;adenyl ribonucleotide binding;ATP binding;binding;nucleotide binding;purine nucleotide binding;purine ribonucleoside triphosphate binding;purine ribonucleotide binding;ribonucleotide binding	cell body;cell part;centrosome;chaperonin-containing T-complex;cytoplasm;cytoplasmic membrane-bounded vesicle;cytoplasmic part;cytoplasmic vesicle;cytoskeletal part;cytosolic part;extracellular membrane-bounded organelle;extracellular organelle;extracellular region part;extracellular vesicular exosome;intracellular membrane-bounded organelle;intracellular non-membrane-bounded organelle;intracellu…
Q91VI7	Ribonuclease inhibitor	Rnh1	30	17	26	17	30	83.6	323.31	0.55571	0.50485	1.1273	9.5493	10.199	4.9616	28	56	34	0.58087	0.60245	0.65897	8.7613	12.52	5.3781	28	56	34	1.018	1.2065	0.58602	6.5156	12.261	4.7168	28	56	34	biological regulation;negative regulation of catalytic activity;negative regulation of molecular function;regulation of anatomical structure morphogenesis;regulation of angiogenesis;regulation of biological process;regulation of catalytic activity;regulation of developmental process;regulation of metabolic process;regulation of molecular function;regulation of multicellular organismal development…	enzyme inhibitor activity;enzyme regulator activity;ribonuclease inhibitor activity	angiogenin-PRI complex;cell part;cytoplasm;extracellular membrane-bounded organelle;extracellular organelle;extracellular region part;extracellular vesicular exosome;intracellular part;macromolecular complex;membrane-bounded organelle;membrane-bounded vesicle;organelle;protein complex;vesicle
P24270;A2AL20	Catalase	Cat	30	25	25	21	30	66	286.24	0.45679	0.41843	0.68916	11.666	7.1937	9.9673	46	48	58	0.5145	0.58623	0.63582	13.122	9.0931	13.62	46	48	58	1.1973	1.4652	0.95087	14.51	9.7564	15.17	46	48	58	acylglycerol metabolic process;aerobic respiration;aging;alcohol metabolic process;anatomical structure development;biological regulation;catabolic process;cell differentiation;cellular catabolic process;cellular component assembly;cellular component organization;cellular component organization or biogenesis;cellular developmental process;cellular lipid metabolic process;cellular metabolic proces…	aminoacylase activity;antioxidant activity;binding;catalase activity;catalytic activity;cation binding;coenzyme binding;cofactor binding;enzyme binding;heme binding;hydrolase activity;hydrolase activity, acting on carbon-nitrogen (but not peptide) bonds;hydrolase activity, acting on carbon-nitrogen (but not peptide) bonds, in linear amides;identical protein binding;ion binding;iron ion binding;me…	adherens junction;anchoring junction;cell junction;cell part;cell-substrate adherens junction;cell-substrate junction;cytoplasmic part;cytosol;endoplasmic reticulum;extracellular membrane-bounded organelle;extracellular organelle;extracellular region part;extracellular vesicular exosome;focal adhesion;Golgi apparatus;intracellular membrane-bounded organelle;intracellular organelle;intracellular o…
D2KHZ9;P16858;A0A0A0MQF6;S4R1W1;S4R257;D3YYI5;S4R1W8;S4R1N5;V9GX06;A0A0R4J0X7;S4R2G5;Q64467;V9GXA7	Glyceraldehyde-3-phosphate dehydrogenase	GAPDH;Gapdh;Gm3839;Gm7293	30	27	24	17	30	90.1	323.31	0.74173	0.65449	0.33369	9.2155	14.362	172.14	224	188	144	0.86208	0.76706	0.6642	7.4729	4.5101	131.54	229	189	145	1.1605	1.1041	2.3357	7.7155	9.5571	103.88	224	188	144	alcohol catabolic process;alcohol metabolic process;apoptosis;biological regulation;carbohydrate catabolic process;carbohydrate metabolic process;catabolic process;cell death;cell motility;cellular carbohydrate catabolic process;cellular carbohydrate metabolic process;cellular component movement;cellular component organization;cellular component organization at cellular level;cellular component o…	binding;catalytic activity;coenzyme binding;cofactor binding;cytoskeletal protein binding;enzyme binding;glyceraldehyde-3-phosphate dehydrogenase (NAD+) (phosphorylating) activity;microtubule binding;NAD binding;NADP binding;nucleotide binding;oxidoreductase activity;oxidoreductase activity, acting on the aldehyde or oxo group of donors;oxidoreductase activity, acting on the aldehyde or oxo group…	cell part;cell projection;cell projection part;cilium;cytoplasm;cytoplasmic part;cytoskeleton;cytosol;flagellar fibrous sheath;flagellum part;intracellular membrane-bounded organelle;intracellular non-membrane-bounded organelle;intracellular organelle;intracellular organelle part;intracellular part;membrane-bounded organelle;microtubule cytoskeleton;microtubule-based flagellum part;motile cilium;…
Q4FJV4;P10107	Annexin;Annexin A1	Anxa1	30	25	24	11	29	74.9	323.31	0.50219	0.45317	1.8914	9.9025	13.287	223.67	34	39	12	0.63918	0.5986	0.46231	10.771	9.0054	137.34	34	39	12	1.2574	1.3107	0.28594	11.978	13.525	153.75	34	39	12	acid secretion;alpha-beta T cell activation;alpha-beta T cell differentiation;anatomical structure development;arachidonic acid secretion;biological regulation;carboxylic acid transport;cell activation;cell differentiation;cell migration;cell motility;cell surface receptor linked signaling pathway;cellular component movement;cellular developmental process;cellular macromolecule metabolic process;…	ATPase activity;ATPase activity, coupled;binding;binding, bridging;calcium ion binding;calcium-dependent phospholipid binding;calcium-dependent protein binding;catalytic activity;cation binding;DNA binding;DNA-dependent ATPase activity;double-stranded DNA-dependent ATPase activity;enzyme inhibitor activity;enzyme regulator activity;helicase activity;hydrolase activity;hydrolase activity, acting o…	adherens junction;anchoring junction;basolateral plasma membrane;cell junction;cell part;cell projection;cell surface;cell-substrate adherens junction;cell-substrate junction;cilium;cornified envelope;cytoplasm;cytoplasmic part;cytoskeleton;cytosol;endosome;extracellular membrane-bounded organelle;extracellular organelle;extracellular region part;extracellular space;extracellular vesicular exosom…
P67778;Q5SQG5	Prohibitin	Phb	30	22	24	12	30	89.3	323.31	0.61768	0.59152	0.62606	7.883	7.8047	5.7174	62	59	24	0.56274	0.64536	0.70354	9.5943	7.1518	5.4488	62	59	24	0.91092	1.0886	1.0817	10.579	10.579	6.7683	62	59	24	anatomical structure morphogenesis;apoptosis;biological regulation;biosynthetic process;cell death;cell differentiation;cellular biosynthetic process;cellular component organization;cellular component organization at cellular level;cellular component organization or biogenesis;cellular component organization or biogenesis at cellular level;cellular developmental process;cellular macromolecule bio…	binding;DNA binding;enzyme binding;histone deacetylase binding;nucleic acid binding;nucleic acid binding transcription factor activity;protein binding;regulatory region DNA binding;regulatory region nucleic acid binding;sequence-specific DNA binding RNA polymerase II transcription factor activity;sequence-specific DNA binding transcription factor activity;transcription regulatory region DNA bindi…	cell part;cell surface;cytoplasm;cytoplasmic part;extracellular membrane-bounded organelle;extracellular organelle;extracellular region part;extracellular vesicular exosome;extrinsic to membrane;extrinsic to mitochondrial outer membrane;extrinsic to organelle membrane;integral to membrane;integral to plasma membrane;intracellular membrane-bounded organelle;intracellular organelle;intracellular or…
Q8QZY1	Eukaryotic translation initiation factor 3 subunit L	Eif3l	30	21	23	17	30	50.5	323.31	0.67897	0.59812	0.8658	9.2393	10.828	6.1931	41	44	20	0.65573	0.68707	0.72299	10.85	13.921	12.268	41	44	20	0.93732	1.1632	0.79402	8.0859	13.478	14.287	41	44	20	biological regulation;cellular component assembly;cellular component assembly at cellular level;cellular component organization;cellular component organization at cellular level;cellular component organization or biogenesis;cellular component organization or biogenesis at cellular level;cellular macromolecular complex assembly;cellular macromolecular complex subunit organization;cellular process;…	binding;nucleic acid binding;RNA binding;translation factor activity, nucleic acid binding;translation initiation factor activity	cell part;cytoplasmic part;eukaryotic 43S preinitiation complex;eukaryotic 48S preinitiation complex;eukaryotic translation initiation factor 3 complex;fibrillar center;intracellular non-membrane-bounded organelle;intracellular organelle;intracellular organelle part;intracellular part;macromolecular complex;membrane;non-membrane-bounded organelle;nuclear part;nucleolar part;nucleolus;nucleoplasm;…
Q8BP47	Asparagine--tRNA ligase, cytoplasmic	Nars	30	20	23	20	30	46	323.31	0.67555	0.60111	0.68897	11.865	9.915	6.0892	41	57	55	0.62624	0.67432	0.48258	10.659	11.309	6.0693	41	57	55	0.90828	1.1057	0.7312	13.524	13.492	5.568	41	57	55	amine metabolic process;amino acid activation;asparaginyl-tRNA aminoacylation;carboxylic acid metabolic process;cellular amine metabolic process;cellular amino acid metabolic process;cellular ketone metabolic process;cellular macromolecule metabolic process;cellular metabolic process;cellular nitrogen compound metabolic process;cellular process;macromolecule metabolic process;metabolic process;nc…	adenyl nucleotide binding;adenyl ribonucleotide binding;aminoacyl-tRNA ligase activity;asparagine-tRNA ligase activity;ATP binding;binding;catalytic activity;ligase activity;ligase activity, forming aminoacyl-tRNA and related compounds;ligase activity, forming carbon-oxygen bonds;nucleic acid binding;nucleotide binding;purine nucleotide binding;purine ribonucleoside triphosphate binding;purine ri…	cell part;cytoplasm;cytoplasmic part;extracellular membrane-bounded organelle;extracellular organelle;extracellular region part;extracellular vesicular exosome;intracellular membrane-bounded organelle;intracellular organelle;intracellular part;membrane-bounded organelle;membrane-bounded vesicle;mitochondrion;organelle;vesicle
Q9Z1G3;D3Z5W3;Q99L60	V-type proton ATPase subunit C 1	Atp6v1c1	30	26	20	10	30	70.9	208.97	0.65229	0.56252	0.17786	26.047	13.878	180.53	41	30	13	0.65282	0.69678	0.55314	9.2648	8.1621	115.73	41	30	13	1.0132	1.1868	3.0405	24.287	9.5254	144.61	41	30	13	ATP hydrolysis coupled proton transport;biological regulation;cation transport;cellular process;energy coupled proton transport, against electrochemical gradient;establishment of localization;hydrogen transport;ion transmembrane transport;ion transport;monovalent inorganic cation transport;positive regulation of biological process;positive regulation of cell communication;positive regulation of c…	active transmembrane transporter activity;ATPase activity;ATPase activity, coupled;ATPase activity, coupled to movement of substances;ATPase activity, coupled to transmembrane movement of ions;ATPase activity, coupled to transmembrane movement of ions, phosphorylative mechanism;ATPase activity, coupled to transmembrane movement of substances;binding;catalytic activity;cation transmembrane transpo…	apical part of cell;cell part;cytoplasmic part;cytoplasmic vesicle;extracellular membrane-bounded organelle;extracellular organelle;extracellular region part;extracellular vesicular exosome;intracellular organelle;intracellular organelle part;intracellular part;lysosomal membrane;macromolecular complex;membrane;membrane part;membrane-bounded organelle;membrane-bounded vesicle;organelle;organelle …
A0A0R4J0G0;Q8BH04;Q9Z2V4	Phosphoenolpyruvate carboxykinase [GTP], mitochondrial	Pck2	30	22	20	19	30	51.3	192.88	0.45173	0.44547	0.84008	8.4518	15.82	4.2729	26	29	38	0.44002	0.59449	0.46685	11.148	14.464	6.6107	26	29	38	0.9609	1.3675	0.53217	11.533	10.862	6.9574	26	29	38	alcohol biosynthetic process;alcohol metabolic process;alditol biosynthetic process;alditol metabolic process;biological regulation;biosynthetic process;carbohydrate biosynthetic process;carbohydrate homeostasis;carbohydrate metabolic process;carboxylic acid metabolic process;cell communication;cellular biosynthetic process;cellular carbohydrate biosynthetic process;cellular carbohydrate metaboli…	binding;carbon-carbon lyase activity;carboxylic acid binding;carboxy-lyase activity;catalytic activity;cation binding;GDP binding;GTP binding;guanyl nucleotide binding;guanyl ribonucleotide binding;ion binding;lyase activity;magnesium ion binding;manganese ion binding;metal ion binding;nucleotide binding;phosphoenolpyruvate carboxykinase (GTP) activity;phosphoenolpyruvate carboxykinase activity;p…	cell part;cytoplasmic part;cytosol;extracellular membrane-bounded organelle;extracellular organelle;extracellular region part;extracellular vesicular exosome;intracellular membrane-bounded organelle;intracellular organelle;intracellular part;membrane-bounded organelle;membrane-bounded vesicle;mitochondrion;organelle;vesicle
Q9QXX4	Calcium-binding mitochondrial carrier protein Aralar2	Slc25a13	30	20	20	15	25	50.4	248.14	0.55388	0.69929	0.73767	16.174	12.381	8.2686	23	26	38	0.65709	0.59357	0.72746	15.037	9.7739	14.507	23	26	38	1.1109	0.82201	0.9792	15.464	18.543	5.9724	23	26	38	acidic amino acid transport;amine transport;amino acid transport;anion transport;aspartate transport;ATP biosynthetic process;ATP metabolic process;biosynthetic process;carboxylic acid transport;cellular biosynthetic process;cellular metabolic process;cellular nitrogen compound biosynthetic process;cellular nitrogen compound metabolic process;cellular process;cellular respiration;energy derivatio…	acidic amino acid transmembrane transporter activity;active transmembrane transporter activity;amine transmembrane transporter activity;amino acid transmembrane transporter activity;binding;calcium ion binding;carboxylic acid transmembrane transporter activity;cation binding;ion binding;L-amino acid transmembrane transporter activity;L-aspartate transmembrane transporter activity;L-glutamate tran…	cell part;cytoplasmic part;integral to membrane;intracellular membrane-bounded organelle;intracellular organelle;intracellular organelle part;intracellular part;intrinsic to membrane;membrane;membrane part;membrane-bounded organelle;mitochondrial inner membrane;mitochondrial membrane;mitochondrial part;mitochondrion;organelle;organelle inner membrane;organelle membrane;organelle part
Q8VEK3;G3XA10	Heterogeneous nuclear ribonucleoprotein U	Hnrnpu;Gm28062	30	19	17	16	30	38.1	252.23	0.56947	0.99238	0.93821	16.94	10.809	6.116	30	29	32	0.75662	0.7356	0.86126	9.2156	10.582	16.361	30	29	32	1.3015	0.74768	0.90382	12.612	14.022	26.751	30	29	32	biological regulation;cell differentiation;cellular developmental process;cellular macromolecule metabolic process;cellular metabolic process;cellular nitrogen compound metabolic process;cellular process;circadian regulation of gene expression;circadian rhythm;CRD-mediated mRNA stabilization;developmental process;macromolecule metabolic process;metabolic process;mRNA metabolic process;mRNA proces…	adenyl nucleotide binding;adenyl ribonucleotide binding;ATP binding;binding;core promoter binding;DNA binding;nucleic acid binding;nucleotide binding;purine nucleotide binding;purine ribonucleoside triphosphate binding;purine ribonucleotide binding;regulatory region DNA binding;regulatory region nucleic acid binding;ribonucleotide binding;transcription regulatory region DNA binding	catalytic step 2 spliceosome;cell part;cell surface;CRD-mediated mRNA stability complex;cytoplasmic part;intracellular membrane-bounded organelle;intracellular organelle;intracellular organelle part;intracellular part;macromolecular complex;membrane;membrane-bounded organelle;nuclear part;nucleoplasm;nucleus;organelle;organelle part;protein complex;ribonucleoprotein complex;spliceosomal complex;v…
P46460;G3UX86;G3UX98	Vesicle-fusing ATPase	Nsf	30	17	17	20	30	40.5	148.39	0.59889	0.5602	0.81693	13.349	22.503	6.1547	18	24	23	0.63178	0.69592	0.59132	9.6513	12.593	9.4763	18	24	23	1.0619	1.252	0.68717	12.954	17.853	4.6896	18	24	23	biological regulation;cation transport;cellular process;establishment of localization;establishment of localization in cell;establishment of protein localization;Golgi to plasma membrane protein transport;Golgi to plasma membrane transport;Golgi vesicle docking;Golgi vesicle transport;intracellular protein transport;intracellular transport;intra-Golgi vesicle-mediated transport;ion transport;memb…	adenyl nucleotide binding;adenyl ribonucleotide binding;ATP binding;ATPase activity;ATPase activity, coupled;binding;catalytic activity;cation binding;enzyme binding;hydrolase activity;hydrolase activity, acting on acid anhydrides;hydrolase activity, acting on acid anhydrides, in phosphorus-containing anhydrides;ion binding;kinase binding;metal ion binding;nucleoside-triphosphatase activity;nucle…	cell part;cytoplasm;cytoplasmic part;extracellular membrane-bounded organelle;extracellular organelle;extracellular region part;extracellular vesicular exosome;Golgi apparatus part;Golgi stack;intracellular organelle part;intracellular part;lysosomal membrane;membrane;membrane-bounded organelle;membrane-bounded vesicle;myelin sheath;organelle;organelle membrane;organelle part;plasma membrane;vacu…
Q64727	Vinculin	Vcl	30	14	12	23	30	35.8	132.02	0.74422	0.6364	1.2529	12.804	10.303	10.033	16	12	24	0.98131	0.88411	0.794	13.279	8.7476	13.058	16	12	24	1.305	1.3386	0.63147	9.6059	12.026	9.8365	16	12	24	adherens junction assembly;adherens junction organization;anatomical structure morphogenesis;apical junction assembly;axon extension;biological adhesion;biological regulation;cell adhesion;cell growth;cell junction assembly;cell junction organization;cell projection assembly;cell projection organization;cell-cell adhesion;cell-cell junction assembly;cell-cell junction organization;cell-matrix adh…	alpha-catenin binding;binding;dystroglycan binding;glycoprotein binding;protein binding;structural molecule activity	actin cytoskeleton;adherens junction;anchoring junction;cell junction;cell part;cell-cell adherens junction;cell-cell junction;cell-substrate adherens junction;cell-substrate junction;contractile fiber part;costamere;cytoplasm;cytoplasmic part;cytoskeleton;extracellular membrane-bounded organelle;extracellular organelle;extracellular region part;extracellular vesicular exosome;fascia adherens;foc…
E9Q586;E9Q3M3;O08788;D3YX34;D3Z2M9;D3YYG9	Dynactin subunit 1	Dctn1	30	11	12	20	30	29.5	122.91	0.64055	0.60158	0.79613	20.469	18.222	7.9103	13	13	25	0.68138	0.71913	0.50151	16.397	16.83	9.0018	13	13	25	1.0782	1.1563	0.62887	14.95	21.489	14.127	13	13	25	biological regulation;cellular component movement;cellular component organization;cellular component organization at cellular level;cellular component organization or biogenesis;cellular component organization or biogenesis at cellular level;cellular process;cytoplasmic microtubule organization;cytoskeleton organization;cytoskeleton-dependent intracellular transport;endosome transport;establishme…	catalytic activity;hydrolase activity;hydrolase activity, acting on acid anhydrides;hydrolase activity, acting on acid anhydrides, in phosphorus-containing anhydrides;motor activity;nucleoside-triphosphatase activity;pyrophosphatase activity	cell leading edge;cell part;centrosome;chromosomal part;cytoplasm;cytoplasmic part;cytoskeletal part;dynactin complex;dynein complex;intracellular non-membrane-bounded organelle;intracellular organelle;intracellular organelle part;intracellular part;kinetochore;macromolecular complex;membrane;membrane part;microtubule;microtubule associated complex;microtubule organizing center;non-membrane-bound…
P17751;H7BXC3	Triosephosphate isomerase	Tpi1	29	23	28	13	29	78.3	323.31	0.78154	0.65274	0.84682	8.3323	12.772	1.2816	89	101	47	0.9097	0.78969	0.60584	7.1539	6.2506	1.1789	89	101	47	1.1493	1.1919	0.70963	7.3525	9.2563	5.931	89	101	47	alcohol biosynthetic process;alcohol catabolic process;alcohol metabolic process;biosynthetic process;carbohydrate biosynthetic process;carbohydrate catabolic process;carbohydrate metabolic process;catabolic process;cellular aldehyde metabolic process;cellular biosynthetic process;cellular carbohydrate biosynthetic process;cellular carbohydrate catabolic process;cellular carbohydrate metabolic pr…	catalytic activity;intramolecular oxidoreductase activity;intramolecular oxidoreductase activity, interconverting aldoses and ketoses;isomerase activity;triose-phosphate isomerase activity	cell part;extracellular membrane-bounded organelle;extracellular organelle;extracellular region part;extracellular space;extracellular vesicular exosome;intracellular membrane-bounded organelle;intracellular organelle;intracellular part;membrane-bounded organelle;membrane-bounded vesicle;nucleus;organelle;vesicle
Q9DCD0	6-phosphogluconate dehydrogenase, decarboxylating	Pgd	29	26	27	17	29	62.5	323.31	0.65164	0.57382	0.77518	9.074	9.4115	142.46	60	74	54	0.71445	0.68775	0.65621	9.7689	7.6652	113.5	61	74	54	1.0577	1.2247	0.85793	8.9099	7.6863	27.193	59	74	54	alcohol biosynthetic process;alcohol catabolic process;alcohol metabolic process;aldonic acid metabolic process;biosynthetic process;carbohydrate biosynthetic process;carbohydrate catabolic process;carbohydrate metabolic process;carboxylic acid metabolic process;catabolic process;cellular biosynthetic process;cellular carbohydrate biosynthetic process;cellular carbohydrate catabolic process;cellu…	binding;catalytic activity;coenzyme binding;cofactor binding;NADP binding;nucleotide binding;oxidoreductase activity;oxidoreductase activity, acting on CH-OH group of donors;oxidoreductase activity, acting on the CH-OH group of donors, NAD or NADP as acceptor;phosphogluconate dehydrogenase (decarboxylating) activity	cell part;cytoplasm;extracellular membrane-bounded organelle;extracellular organelle;extracellular region part;extracellular vesicular exosome;intracellular membrane-bounded organelle;intracellular organelle;intracellular part;membrane-bounded organelle;membrane-bounded vesicle;nucleus;organelle;vesicle
Q5M9N8;P14148;F6XI62	60S ribosomal protein L7	Rpl7	29	26	26	12	29	60	183.9	0.62162	0.56479	0.92609	12.99	13.258	92.919	98	81	42	0.69426	0.67274	0.79543	5.1788	4.3906	159.83	98	81	42	1.0838	1.2147	0.84488	11.167	9.9919	47.074	98	81	42	biosynthetic process;cellular biosynthetic process;cellular component biogenesis;cellular component biogenesis at cellular level;cellular component organization or biogenesis;cellular component organization or biogenesis at cellular level;cellular macromolecule biosynthetic process;cellular macromolecule metabolic process;cellular metabolic process;cellular nitrogen compound metabolic process;cel…	binding;DNA binding;identical protein binding;mRNA binding;nucleic acid binding;protein binding;protein dimerization activity;protein homodimerization activity;RNA binding;structural constituent of ribosome;structural molecule activity	adherens junction;anchoring junction;cell junction;cell part;cell-substrate adherens junction;cell-substrate junction;cytoplasm;cytosolic large ribosomal subunit;extracellular membrane-bounded organelle;extracellular organelle;extracellular region part;extracellular vesicular exosome;focal adhesion;intracellular membrane-bounded organelle;intracellular non-membrane-bounded organelle;intracellular…
P05063	Fructose-bisphosphate aldolase C	Aldoc	29	25	25	12	24	74.7	238.78	0.72074	0.65102	0.93068	14.901	11.219	6.5381	34	30	14	0.86274	0.74785	0.55882	14.727	13.618	19.396	34	30	14	1.2041	1.1964	0.59203	14.236	15.57	14.819	34	30	14	aging;alcohol catabolic process;alcohol metabolic process;anatomical structure morphogenesis;apoptosis;carbohydrate catabolic process;carbohydrate metabolic process;catabolic process;cell death;cell differentiation;cellular carbohydrate catabolic process;cellular carbohydrate metabolic process;cellular component assembly;cellular component organization;cellular component organization or biogenesi…	aldehyde-lyase activity;binding;carbon-carbon lyase activity;catalytic activity;cytoskeletal protein binding;fructose-bisphosphate aldolase activity;lyase activity;protein binding	axon;cell part;cell projection;cytoplasmic part;extracellular membrane-bounded organelle;extracellular organelle;extracellular region part;extracellular vesicular exosome;intracellular membrane-bounded organelle;intracellular organelle;intracellular part;membrane-bounded organelle;membrane-bounded vesicle;mitochondrion;neuron projection;organelle;vesicle
P26443;F7CFA5	Glutamate dehydrogenase 1, mitochondrial	Glud1	29	15	24	22	29	53.9	193.56	0.5426	0.53176	0.81466	11.253	11.789	8.3295	35	40	47	0.5978	0.63167	0.67432	7.4905	9.6428	9.4484	35	40	47	1.0974	1.1563	0.80901	12.579	16.747	5.94	35	40	47	amine biosynthetic process;amine catabolic process;amine metabolic process;behavior;biological regulation;biosynthetic process;carboxylic acid biosynthetic process;carboxylic acid catabolic process;carboxylic acid metabolic process;catabolic process;cellular amine metabolic process;cellular amino acid biosynthetic process;cellular amino acid catabolic process;cellular amino acid metabolic process…	adenyl nucleotide binding;adenyl ribonucleotide binding;ADP binding;amine binding;amino acid binding;ATP binding;binding;carboxylic acid binding;catalytic activity;coenzyme binding;cofactor binding;glutamate dehydrogenase (NAD+) activity;glutamate dehydrogenase [NAD(P)+] activity;GTP binding;guanyl nucleotide binding;guanyl ribonucleotide binding;leucine binding;NAD binding;NAD+ binding;nucleotid…	cell part;cytoplasm;cytoplasmic part;intracellular membrane-bounded organelle;intracellular organelle;intracellular organelle lumen;intracellular organelle part;intracellular part;membrane;membrane-bounded organelle;membrane-enclosed lumen;mitochondrial inner membrane;mitochondrial matrix;mitochondrial membrane;mitochondrial part;mitochondrion;organelle;organelle inner membrane;organelle lumen;or…
Q3TIV6;Q99MN1;Q8R2P8	Lysine--tRNA ligase	Kars	29	20	23	16	29	46.7	271.73	0.76197	0.65759	0.8558	11.787	11.688	264.41	25	39	19	0.76162	0.75554	0.79397	13.946	19.047	154.9	25	39	19	1.0641	1.1753	0.89365	11.452	14.992	123.56	25	39	19	amine metabolic process;amino acid activation;biosynthetic process;bis(5'-nucleosidyl) oligophosphate biosynthetic process;bis(5'-nucleosidyl) oligophosphate metabolic process;carboxylic acid metabolic process;cellular amine metabolic process;cellular amino acid metabolic process;cellular biosynthetic process;cellular ketone metabolic process;cellular macromolecule metabolic process;cellular meta…	adenyl nucleotide binding;adenyl ribonucleotide binding;amine binding;amino acid binding;aminoacyl-tRNA ligase activity;ATP binding;binding;carboxylic acid binding;catalytic activity;cation binding;ion binding;ligase activity;ligase activity, forming aminoacyl-tRNA and related compounds;ligase activity, forming carbon-oxygen bonds;lysine-tRNA ligase activity;metal ion binding;nucleic acid binding…	aminoacyl-tRNA synthetase multienzyme complex;cell part;cytoplasm;cytoplasmic part;cytoskeleton;intracellular membrane-bounded organelle;intracellular non-membrane-bounded organelle;intracellular organelle;intracellular part;macromolecular complex;membrane-bounded organelle;microtubule cytoskeleton;mitochondrion;non-membrane-bounded organelle;organelle;protein complex
Q9CZD3	Glycine--tRNA ligase	Gars	29	23	22	18	29	44.7	246.12	0.67741	0.61351	0.79275	10.839	13.597	10.798	32	47	23	0.65856	0.66771	0.56392	21.178	15.395	7.4145	32	47	23	1.0055	1.1616	0.71407	13.131	22.555	16.769	32	47	23	amine metabolic process;amino acid activation;biosynthetic process;bis(5'-nucleosidyl) oligophosphate biosynthetic process;bis(5'-nucleosidyl) oligophosphate metabolic process;carboxylic acid metabolic process;cellular amine metabolic process;cellular amino acid metabolic process;cellular biosynthetic process;cellular ketone metabolic process;cellular macromolecule metabolic process;cellular meta…	adenyl nucleotide binding;adenyl ribonucleotide binding;aminoacyl-tRNA ligase activity;ATP binding;binding;catalytic activity;glycine-tRNA ligase activity;ligase activity;ligase activity, forming aminoacyl-tRNA and related compounds;ligase activity, forming carbon-oxygen bonds;nucleotide binding;protein binding;protein dimerization activity;purine nucleotide binding;purine ribonucleoside triphosp…	axon;cell part;cell projection;cytoplasm;cytoplasmic membrane-bounded vesicle;cytoplasmic part;cytoplasmic vesicle;extracellular membrane-bounded organelle;extracellular organelle;extracellular region part;extracellular vesicular exosome;intracellular membrane-bounded organelle;intracellular organelle;intracellular organelle part;intracellular part;membrane-bounded organelle;membrane-bounded vesi…
B2RT97;Q9WVJ2;E9Q5I9;F6ZQQ3;E9Q0U1;F6PXS6;E9PY93	26S proteasome non-ATPase regulatory subunit 13	Psmd13	29	23	21	16	29	81.4	171.68	0.72775	0.61629	0.82259	12.01	12.468	6.2501	32	31	20	0.70668	0.72002	0.67274	10.219	8.4209	3.3343	32	31	20	0.98515	1.1548	0.82984	6.2723	6.0592	5.1831	32	31	20	cell cycle phase;cell cycle process;cellular process;macromolecule metabolic process;meiosis I;metabolic process;primary metabolic process;protein metabolic process;proteolysis	catalytic activity;endopeptidase activity;hydrolase activity;peptidase activity;peptidase activity, acting on L-amino acid peptides	cell part;extracellular membrane-bounded organelle;extracellular organelle;extracellular region part;extracellular vesicular exosome;intracellular membrane-bounded organelle;intracellular organelle;intracellular part;macromolecular complex;membrane;membrane-bounded organelle;membrane-bounded vesicle;nucleus;organelle;proteasome accessory complex;proteasome complex;proteasome regulatory particle;p…
P61979;H3BLL4;H3BK96	Heterogeneous nuclear ribonucleoprotein K	Hnrnpk	29	19	20	19	1	69.8	3.0496	NaN	0.713	NaN	NaN	0.019804	NaN	1	2	0	NaN	0.75173	NaN	NaN	2.0637	NaN	1	2	0	NaN	1.1722	NaN	NaN	18.021	NaN	1	2	0	biological regulation;cellular macromolecule metabolic process;cellular metabolic process;cellular nitrogen compound metabolic process;cellular process;macromolecule metabolic process;metabolic process;mRNA metabolic process;mRNA processing;negative regulation of biological process;negative regulation of cellular metabolic process;negative regulation of cellular process;negative regulation of mac…	binding;core promoter proximal region DNA binding;core promoter proximal region sequence-specific DNA binding;DNA binding;nucleic acid binding;nucleic acid binding transcription factor activity;regulatory region DNA binding;regulatory region nucleic acid binding;RNA binding;RNA polymerase II core promoter proximal region sequence-specific DNA binding;RNA polymerase II core promoter proximal regio…	adherens junction;anchoring junction;catalytic step 2 spliceosome;cell junction;cell part;cell projection;cell-substrate adherens junction;cell-substrate junction;chromatin;chromosomal part;cytoplasm;cytoskeletal part;extracellular membrane-bounded organelle;extracellular organelle;extracellular region part;extracellular vesicular exosome;focal adhesion;intracellular non-membrane-bounded organell…
Q9D0F9	Phosphoglucomutase-1	Pgm1	29	15	20	17	3	58.2	243.47	0.76527	0.67379	0.34708	8.7455	7.025	151.58	31	37	26	0.9021	0.82907	0.56355	15.847	17.955	143.87	31	37	26	1.1759	1.1585	1.6782	21.645	18.175	102.99	31	37	26	alcohol catabolic process;alcohol metabolic process;biosynthetic process;carbohydrate biosynthetic process;carbohydrate catabolic process;carbohydrate metabolic process;catabolic process;cellular biosynthetic process;cellular carbohydrate biosynthetic process;cellular carbohydrate catabolic process;cellular carbohydrate metabolic process;cellular glucan metabolic process;cellular macromolecule bi…	binding;catalytic activity;cation binding;intramolecular transferase activity;intramolecular transferase activity, phosphotransferases;ion binding;isomerase activity;magnesium ion binding;metal ion binding;phosphoglucomutase activity	actin cytoskeleton;cell part;cytoplasmic part;cytoskeleton;cytosol;extracellular membrane-bounded organelle;extracellular organelle;extracellular region part;extracellular vesicular exosome;intracellular non-membrane-bounded organelle;intracellular organelle;intracellular part;membrane-bounded organelle;membrane-bounded vesicle;non-membrane-bounded organelle;organelle;vesicle
B2M1R6;H3BKD0;H3BKI8;H3BLP7;Q8BT23;H3BJ43;H3BJS9		Hnrnpk	29	18	19	20	1	68	323.31	0.70079	0.67389	1.0044	11.054	8.3386	6.7923	62	64	47	0.68261	0.74139	0.74586	7.4486	8.2581	7.9806	62	64	47	0.94628	1.055	0.69895	9.1685	9.5072	15.157	62	64	47	biological regulation;negative regulation of biological process;negative regulation of cellular metabolic process;negative regulation of cellular process;negative regulation of macromolecule metabolic process;negative regulation of metabolic process;negative regulation of mRNA processing;negative regulation of nitrogen compound metabolic process;negative regulation of nuclear mRNA splicing, via s…	binding;core promoter proximal region DNA binding;core promoter proximal region sequence-specific DNA binding;DNA binding;nucleic acid binding;nucleic acid binding transcription factor activity;regulatory region DNA binding;regulatory region nucleic acid binding;RNA binding;RNA polymerase II core promoter proximal region sequence-specific DNA binding;RNA polymerase II core promoter proximal regio…	adherens junction;anchoring junction;catalytic step 2 spliceosome;cell junction;cell part;cell-substrate adherens junction;cell-substrate junction;chromatin;chromosomal part;extracellular membrane-bounded organelle;extracellular organelle;extracellular region part;extracellular vesicular exosome;focal adhesion;intracellular organelle part;intracellular part;macromolecular complex;membrane;membran…
Q3ULF7;Q99JY9;A0A087WRA1;A0A087WQ14;A0A087WP86;A0A087WS98;Q641P0;A0A087WQ83;A0A087WPR6	Actin-related protein 3	Actr3	29	18	19	18	29	69.6	181.31	0.62062	0.60597	0.84779	14.441	13.651	5.6824	31	36	27	0.75147	0.66333	0.5324	12.524	14.807	8.8661	31	36	27	1.2148	1.1395	0.59713	15.363	12.575	4.3919	31	36	27	actin cytoskeleton organization;actin filament organization;actin filament-based process;actin nucleation;anatomical structure morphogenesis;Arp2/3 complex-mediated actin nucleation;asymmetric cell division;biological regulation;cell cycle;cell cycle cytokinesis;cell cycle process;cell division;cell part morphogenesis;cell projection morphogenesis;cell projection organization;cellular component m…	adenyl nucleotide binding;adenyl ribonucleotide binding;ATP binding;binding;nucleotide binding;purine nucleotide binding;purine ribonucleoside triphosphate binding;purine ribonucleotide binding;ribonucleotide binding;structural constituent of cytoskeleton;structural molecule activity	actin filament;adherens junction;anchoring junction;Arp2/3 protein complex;brush border;cell junction;cell part;cell projection;cell-cell junction;cell-substrate adherens junction;cell-substrate junction;cytoplasm;cytoplasmic part;cytoskeletal part;excitatory synapse;extracellular membrane-bounded organelle;extracellular organelle;extracellular region part;extracellular vesicular exosome;focal ad…
Q3U0V1	Far upstream element-binding protein 2	Khsrp	29	6	19	23	26	45.1	240.65	0.59817	0.62267	0.92738	8.8423	8.8183	22.389	5	24	40	0.92155	0.77515	0.72735	23.489	19.493	23.207	5	24	40	1.5223	1.1857	0.72549	20.647	23.525	42.736	5	24	40	biological regulation;biosynthetic process;catabolic process;cellular biosynthetic process;cellular catabolic process;cellular macromolecule biosynthetic process;cellular macromolecule catabolic process;cellular macromolecule metabolic process;cellular metabolic process;cellular nitrogen compound metabolic process;cellular process;establishment of localization;establishment of RNA localization;ma…	binding;DNA binding;mRNA binding;nucleic acid binding;RNA binding	cell part;cytoplasmic part;cytosol;intracellular non-membrane-bounded organelle;intracellular organelle;intracellular organelle part;intracellular part;macromolecular complex;membrane;non-membrane-bounded organelle;nuclear part;nucleoplasm;organelle;organelle part;ribonucleoprotein complex;RNA granule;stress granule
O35685	Nuclear migration protein nudC	Nudc	29	17	18	22	29	60.2	101.33	0.6581	0.55335	1.0601	14.404	7.3533	1.4218	28	32	35	0.73356	0.69465	0.81141	15.292	20.585	4.563	28	32	35	1.1637	1.2386	0.76418	6.5242	19.238	2.5156	28	32	35	cell cycle phase;cell cycle process;cell division;cellular component organization;cellular component organization at cellular level;cellular component organization or biogenesis;cellular component organization or biogenesis at cellular level;cellular process;mitosis;nuclear division;organelle fission;organelle organization		cell part;cytoplasm;cytoskeletal part;intracellular membrane-bounded organelle;intracellular organelle;intracellular organelle part;intracellular part;macromolecular complex;membrane-bounded organelle;microtubule;nucleus;organelle;organelle part;protein complex
G3UZ34;Q543F1;A2AH85;O08810;G3UXK8	116 kDa U5 small nuclear ribonucleoprotein component	Eftud2	29	12	18	16	28	39.2	103.12	0.80601	0.85632	1.0772	13.28	10.878	43.235	13	19	23	0.6393	0.75899	1.0554	15.952	13.869	11.429	13	19	23	0.9423	0.93946	0.96705	10.908	12.059	32.043	13	19	23	cellular macromolecule metabolic process;cellular metabolic process;cellular nitrogen compound metabolic process;cellular process;macromolecule metabolic process;metabolic process;mRNA metabolic process;mRNA processing;nitrogen compound metabolic process;nucleic acid metabolic process;nucleobase-containing compound metabolic process;primary metabolic process;RNA metabolic process;RNA processing;R…	binding;catalytic activity;GTP binding;GTPase activity;guanyl nucleotide binding;guanyl ribonucleotide binding;hydrolase activity;hydrolase activity, acting on acid anhydrides;hydrolase activity, acting on acid anhydrides, in phosphorus-containing anhydrides;nucleic acid binding;nucleoside-triphosphatase activity;nucleotide binding;purine nucleotide binding;purine ribonucleoside triphosphate bind…	Cajal body;catalytic step 2 spliceosome;cell part;cytoplasm;intracellular membrane-bounded organelle;intracellular organelle;intracellular organelle part;intracellular part;macromolecular complex;membrane;membrane-bounded organelle;nuclear body;nuclear part;nuclear speck;nucleoplasm;nucleoplasm part;nucleus;organelle;organelle part;ribonucleoprotein complex;spliceosomal complex
Q91YZ8;D3Z5M2;A3KFU5;A3KFU8;Q6PHQ9;V9GXG3	Polyadenylate-binding protein	Pabpc4;Gm10110	29	20	17	20	17	43.7	55.622	0.77802	0.67564	0.33896	25.579	18.125	233.4	13	12	17	0.69232	0.77881	0.76347	19.074	11.345	142.67	13	12	17	0.89617	1.2664	2.196	11.709	6.8425	128.94	13	12	17		binding;mRNA binding;nucleic acid binding;nucleotide binding;poly(A) RNA binding;poly(U) RNA binding;poly-purine tract binding;poly-pyrimidine tract binding;RNA binding;single-stranded RNA binding	cell part;cytoplasm;cytoplasmic part;intracellular membrane-bounded organelle;intracellular non-membrane-bounded organelle;intracellular organelle;intracellular part;macromolecular complex;membrane-bounded organelle;non-membrane-bounded organelle;nucleus;organelle;ribonucleoprotein complex;RNA granule;stress granule
E9QAS4;E9QAS5;Q6PDQ2;F6WR45;E9PYU4;E9PYL1;A2A8L1;F7C528;E9Q614;B1AR17	Chromodomain-helicase-DNA-binding protein 4	Chd4	29	16	16	15	29	20.2	92.807	0.7293	0.87715	1.2463	10.401	24.843	26.358	24	17	16	0.50478	0.98506	0.85547	11.677	16.197	26.099	24	17	16	0.67596	1.1623	0.67502	13.764	17.301	23.228	24	17	16	ATP-dependent chromatin remodeling;biological regulation;biosynthetic process;cell differentiation;cellular biosynthetic process;cellular component assembly;cellular component assembly at cellular level;cellular component organization;cellular component organization at cellular level;cellular component organization or biogenesis;cellular component organization or biogenesis at cellular level;cell…	adenyl nucleotide binding;adenyl ribonucleotide binding;ATP binding;ATPase activity;ATPase activity, coupled;ATP-dependent helicase activity;binding;catalytic activity;cation binding;core promoter proximal region DNA binding;core promoter proximal region sequence-specific DNA binding;DNA binding;enhancer binding;enhancer sequence-specific DNA binding;enzyme binding;helicase activity;histone deace…	cell part;centrosome;chromatin;chromatin remodeling complex;chromosomal part;cytoplasm;cytoplasmic part;cytoskeletal part;cytoskeleton;heterochromatin;histone deacetylase complex;intermediate filament cytoskeleton;intracellular membrane-bounded organelle;intracellular non-membrane-bounded organelle;intracellular organelle;intracellular organelle part;intracellular part;macromolecular complex;memb…
Q99P88	Nuclear pore complex protein Nup155	Nup155	29	9	15	20	29	26	117.74	0.81871	0.74939	0.79871	4.6933	19.032	133.48	10	16	34	0.61333	0.71256	0.85007	17.868	22.994	74.562	10	16	34	0.7527	0.94396	1.0453	5.4165	12.231	62.758	10	16	34	cellular component organization;cellular component organization or biogenesis;cellular membrane organization;cellular process;establishment of localization;establishment of localization in cell;establishment of protein localization;establishment of RNA localization;intracellular protein transport;intracellular transport;membrane organization;mRNA export from nucleus;mRNA transport;nuclear envelop…	structural constituent of nuclear pore;structural molecule activity	cell part;envelope;intracellular organelle part;intracellular part;macromolecular complex;membrane;membrane part;nuclear envelope;nuclear membrane;nuclear part;nuclear pore;organelle envelope;organelle membrane;organelle part;pore complex;protein complex
P05213;A0A0A0MQA5;P68368;A0A087WRB4;A0A087WQS4;A0A087WSB0;A0A087WSL5	Tubulin alpha-1B chain;Tubulin alpha-4A chain	Tuba1b;Tuba4a	28	27	25	17	2	72.9	323.31	0.78139	0.69978	0.99984	9.0448	7.6041	6.6354	154	176	93	0.75038	0.74758	0.86594	10.024	6.8289	2.9529	154	176	93	0.92665	1.0729	0.88852	9.5895	8.268	10.813	154	176	93	cellular component assembly;cellular component assembly at cellular level;cellular component organization;cellular component organization at cellular level;cellular component organization or biogenesis;cellular component organization or biogenesis at cellular level;cellular macromolecular complex assembly;cellular macromolecular complex subunit organization;cellular macromolecule metabolic proces…	binding;catalytic activity;double-stranded RNA binding;enzyme binding;GTP binding;GTPase activity;guanyl nucleotide binding;guanyl ribonucleotide binding;hydrolase activity;hydrolase activity, acting on acid anhydrides;hydrolase activity, acting on acid anhydrides, in phosphorus-containing anhydrides;nucleic acid binding;nucleoside-triphosphatase activity;nucleotide binding;protein binding;purine…	cell part;cytoplasm;cytoplasmic microtubule;cytoplasmic part;cytoskeletal part;cytosol;extracellular membrane-bounded organelle;extracellular organelle;extracellular region part;extracellular vesicular exosome;intracellular organelle part;intracellular part;macromolecular complex;membrane-bounded organelle;membrane-bounded vesicle;microtubule;myelin sheath;organelle;organelle part;protein complex…
P68369;Q5FW91;P05214	Tubulin alpha-1A chain;Tubulin alpha-3 chain	Tuba1a;Tuba3a	28	27	25	15	1	72.9	13.224	NaN	NaN	NaN	NaN	NaN	NaN	1	1	0	NaN	NaN	NaN	NaN	NaN	NaN	1	1	0	NaN	NaN	NaN	NaN	NaN	NaN	1	1	0	cellular component assembly;cellular component assembly at cellular level;cellular component organization;cellular component organization at cellular level;cellular component organization or biogenesis;cellular component organization or biogenesis at cellular level;cellular macromolecular complex assembly;cellular macromolecular complex subunit organization;cellular process;cellular protein compl…	binding;catalytic activity;GTP binding;GTPase activity;guanyl nucleotide binding;guanyl ribonucleotide binding;hydrolase activity;hydrolase activity, acting on acid anhydrides;hydrolase activity, acting on acid anhydrides, in phosphorus-containing anhydrides;nucleoside-triphosphatase activity;nucleotide binding;purine nucleotide binding;purine ribonucleoside triphosphate binding;purine ribonucleo…	cell part;cytoplasm;cytoplasmic microtubule;cytoplasmic part;cytoskeletal part;endosome;extracellular membrane-bounded organelle;extracellular organelle;extracellular region part;extracellular vesicular exosome;intracellular membrane-bounded organelle;intracellular organelle;intracellular organelle part;intracellular part;macromolecular complex;membrane-bounded organelle;membrane-bounded vesicle;…
P05201;F7ALS6	Aspartate aminotransferase, cytoplasmic	Got1	28	26	25	17	28	75.5	323.31	0.76272	0.64773	0.68361	9.4468	12.146	7.9162	60	58	36	0.733	0.7346	0.55228	12.202	12.595	95.118	60	58	37	0.94544	1.1075	0.78404	11.9	14.988	5.9774	60	58	36	2-oxoglutarate metabolic process;alcohol biosynthetic process;alcohol metabolic process;alditol biosynthetic process;alditol metabolic process;amine biosynthetic process;amine catabolic process;amine metabolic process;aspartate biosynthetic process;aspartate catabolic process;aspartate family amino acid biosynthetic process;aspartate family amino acid catabolic process;aspartate family amino acid…	binding;carbon-carbon lyase activity;carboxylic acid binding;carboxy-lyase activity;catalytic activity;cofactor binding;L-aspartate:2-oxoglutarate aminotransferase activity;L-cysteine:2-oxoglutarate aminotransferase activity;L-phenylalanine aminotransferase activity;L-phenylalanine:2-oxoglutarate aminotransferase activity;lyase activity;phosphatidylserine decarboxylase activity;pyridoxal phosphat…	axon part;axon terminus;cell part;cell projection part;cytoplasm;cytoplasmic part;cytosol;extracellular membrane-bounded organelle;extracellular organelle;extracellular region part;extracellular vesicular exosome;intracellular membrane-bounded organelle;intracellular organelle;intracellular part;lysosome;lytic vacuole;membrane-bounded organelle;membrane-bounded vesicle;neuron projection terminus;…
Q52L87;P68373;Q9JJZ2	Tubulin alpha-1C chain;Tubulin alpha-8 chain	Tuba1c;Tuba8	28	26	25	16	2	72.8	40.734	0.74541	0.66139	0.14965	1.989	4.1225	73.882	3	6	2	0.77036	0.79912	0.92134	3.8896	3.8672	17.955	3	6	2	1.054	1.2363	6.1568	3.2356	0.5406	69.843	3	6	2	cellular component assembly;cellular component assembly at cellular level;cellular component organization;cellular component organization at cellular level;cellular component organization or biogenesis;cellular component organization or biogenesis at cellular level;cellular macromolecular complex assembly;cellular macromolecular complex subunit organization;cellular process;cellular protein compl…	binding;catalytic activity;GTP binding;GTPase activity;guanyl nucleotide binding;guanyl ribonucleotide binding;hydrolase activity;hydrolase activity, acting on acid anhydrides;hydrolase activity, acting on acid anhydrides, in phosphorus-containing anhydrides;nucleoside-triphosphatase activity;nucleotide binding;purine nucleotide binding;purine ribonucleoside triphosphate binding;purine ribonucleo…	cell part;cytoplasm;cytoplasmic microtubule;cytoplasmic part;cytoskeletal part;intracellular membrane-bounded organelle;intracellular organelle;intracellular organelle part;intracellular part;macromolecular complex;membrane-bounded organelle;microtubule;nucleus;organelle;organelle part;protein complex;vesicle
Q3U1S6;Q91W50;Q8JZN2;A0A0G2JF72;A0A0G2JE62;A0A0G2JDJ7	Cold shock domain-containing protein E1	Csde1	28	2	25	15	28	41.7	222.71	0.61286	0.62596	1.2556	11.227	9.1819	22.896	2	39	15	0.88672	0.74667	0.87683	13.41	9.9406	24.981	2	39	15	1.6455	1.1972	0.698	4.683	13.665	5.1253	2	39	15	biological regulation;catabolic process;cellular catabolic process;cellular macromolecule catabolic process;cellular macromolecule metabolic process;cellular metabolic process;cellular nitrogen compound metabolic process;cellular process;macromolecule catabolic process;macromolecule metabolic process;metabolic process;mRNA catabolic process;mRNA metabolic process;nitrogen compound metabolic proce…	binding;DNA binding;nucleic acid binding	cell part;CRD-mediated mRNA stability complex;cytoplasm;cytoplasmic part;Golgi apparatus;intracellular membrane-bounded organelle;intracellular organelle;intracellular organelle part;intracellular part;macromolecular complex;membrane;membrane-bounded organelle;mitochondrial inner membrane;mitochondrial membrane;mitochondrial part;organelle;organelle inner membrane;organelle membrane;organelle par…
P62814;Q91YH6;A0A0U1RNU9	V-type proton ATPase subunit B, brain isoform	Atp6v1b2	28	25	24	19	28	59.9	323.31	0.5946	0.5596	0.76499	7.7772	11.512	4.0935	59	65	51	0.6143	0.62764	0.48108	10.097	11.636	10.711	59	65	51	1.024	1.1008	0.60851	10.473	14.631	10.976	59	65	51	ATP hydrolysis coupled proton transport;ATP metabolic process;biological regulation;calcium ion homeostasis;cation homeostasis;cation transport;cellular metabolic process;cellular nitrogen compound metabolic process;cellular process;chemical homeostasis;divalent inorganic cation homeostasis;energy coupled proton transport, against electrochemical gradient;establishment of localization;excretion;h…	adenyl nucleotide binding;adenyl ribonucleotide binding;ATP binding;binding;catalytic activity;cation transmembrane transporter activity;hydrogen ion transmembrane transporter activity;hydrolase activity;hydrolase activity, acting on acid anhydrides;hydrolase activity, acting on acid anhydrides, catalyzing transmembrane movement of substances;inorganic cation transmembrane transporter activity;io…	apical plasma membrane;basolateral plasma membrane;cell part;cell projection;cytoplasm;cytoplasmic membrane-bounded vesicle;cytoplasmic part;cytoplasmic vesicle;cytosol;endomembrane system;extracellular membrane-bounded organelle;extracellular organelle;extracellular region part;extracellular vesicular exosome;integral to membrane;intracellular membrane-bounded organelle;intracellular organelle;i…
P48036;A0A0G2JGQ0	Annexin A5	Anxa5	28	23	23	16	28	83.7	323.31	0.69574	0.61562	0.76017	7.0888	8.1531	4.8983	64	71	40	0.71025	0.67003	0.43502	4.7487	7.3525	6.6011	64	71	40	1.0202	1.1298	0.56593	6.7252	6.7036	3.5877	64	71	40	biological regulation;blood coagulation;coagulation;hemostasis;multicellular organismal process;negative regulation of biological process;negative regulation of coagulation;negative regulation of multicellular organismal process;regulation of biological process;regulation of biological quality;regulation of body fluid levels;regulation of coagulation;regulation of multicellular organismal process…	binding;calcium ion binding;calcium-dependent phospholipid binding;cation binding;ion binding;lipid binding;metal ion binding;phospholipid binding	adherens junction;anchoring junction;blood microparticle;cell junction;cell part;cell-substrate adherens junction;cell-substrate junction;endothelial microparticle;external side of plasma membrane;extracellular membrane-bounded organelle;extracellular organelle;extracellular region part;extracellular vesicular exosome;focal adhesion;intracellular;membrane;membrane part;membrane-bounded organelle;…
Q61753;F6ZSB7	D-3-phosphoglycerate dehydrogenase	Phgdh	28	20	22	16	28	54.2	323.31	0.74626	0.64159	0.7356	21.428	7.2464	183.23	40	51	59	0.74844	0.69144	0.62952	23.988	9.0134	114.43	40	51	59	0.98069	1.0531	0.83103	9.7249	8.6319	77.503	40	51	59	amine biosynthetic process;amine metabolic process;anatomical structure development;aspartate family amino acid metabolic process;biological regulation;biosynthetic process;carboxylic acid biosynthetic process;carboxylic acid metabolic process;cell cycle arrest;cell cycle process;cell development;cell differentiation;cell projection organization;cellular amine metabolic process;cellular amino aci…	binding;catalytic activity;coenzyme binding;cofactor binding;NAD binding;nucleotide binding;oxidoreductase activity;oxidoreductase activity, acting on CH-OH group of donors;oxidoreductase activity, acting on the CH-OH group of donors, NAD or NADP as acceptor;phosphoglycerate dehydrogenase activity	cell part;extracellular membrane-bounded organelle;extracellular organelle;extracellular region part;extracellular vesicular exosome;membrane-bounded organelle;membrane-bounded vesicle;myelin sheath;organelle;vesicle
Q76MZ3;G3UWL2;G3UXQ1;H3BJ83;H3BK50	Serine/threonine-protein phosphatase 2A 65 kDa regulatory subunit A alpha isoform	Ppp2r1a	28	20	22	15	20	55.3	292.93	0.65936	0.63686	0.87136	14.7	13.667	7.1695	35	47	27	0.70595	0.69599	0.62911	15.167	14.695	5.1239	35	47	27	1.1135	1.1266	0.70503	7.3289	11.828	9.6366	35	47	27	apoptosis;apoptosis involved in morphogenesis;cell cycle phase;cell cycle process;cell death;cellular component organization;cellular component organization at cellular level;cellular component organization or biogenesis;cellular component organization or biogenesis at cellular level;cellular developmental process;cellular macromolecule metabolic process;cellular metabolic process;cellular proces…	antigen binding;binding;catalytic activity;hydrolase activity;hydrolase activity, acting on ester bonds;phosphatase activity;phosphoprotein phosphatase activity;phosphoric ester hydrolase activity;protein binding;protein dimerization activity;protein heterodimerization activity;protein serine/threonine phosphatase activity	cell part;chromosomal part;chromosome, centromeric region;cytoplasmic part;cytosol;extracellular membrane-bounded organelle;extracellular organelle;extracellular region part;extracellular vesicular exosome;intracellular organelle part;intracellular part;macromolecular complex;membrane part;membrane raft;membrane-bounded organelle;membrane-bounded vesicle;organelle;organelle part;protein complex;p…
Q922B2;Q8BJY7	Aspartate--tRNA ligase, cytoplasmic	Dars	28	17	22	21	28	63.5	139.96	0.6801	0.59072	0.80837	8.4474	6.5647	13.586	42	57	48	0.63429	0.67307	0.60963	11.952	10.019	8.6212	42	57	48	1.0022	1.1429	0.7565	11.761	10.069	6.6938	42	57	48	amine metabolic process;amino acid activation;aspartyl-tRNA aminoacylation;carboxylic acid metabolic process;cellular amine metabolic process;cellular amino acid metabolic process;cellular ketone metabolic process;cellular macromolecule metabolic process;cellular metabolic process;cellular nitrogen compound metabolic process;cellular process;macromolecule metabolic process;metabolic process;ncRNA…	adenyl nucleotide binding;adenyl ribonucleotide binding;aminoacyl-tRNA ligase activity;aspartate-tRNA ligase activity;ATP binding;binding;catalytic activity;ligase activity;ligase activity, forming aminoacyl-tRNA and related compounds;ligase activity, forming carbon-oxygen bonds;nucleotide binding;purine nucleotide binding;purine ribonucleoside triphosphate binding;purine ribonucleotide binding;r…	cell part;cytoplasm;extracellular membrane-bounded organelle;extracellular organelle;extracellular region part;extracellular vesicular exosome;intracellular part;membrane;membrane-bounded organelle;membrane-bounded vesicle;organelle;vesicle
Q5SUC3;P35564	Calnexin	Canx	28	6	21	20	28	47.2	282.79	0.59597	0.52452	0.13769	17.661	11.018	111.5	7	49	43	0.66092	0.67771	0.67335	9.1218	7.2041	140.52	7	49	43	1.12	1.2633	5.9744	21.761	12.251	118.25	7	49	43	aging;cellular component organization;cellular component organization or biogenesis;cellular macromolecule metabolic process;cellular membrane organization;cellular metabolic process;cellular process;cellular protein metabolic process;chaperone-mediated protein folding;clathrin-mediated endocytosis;developmental process;endocytosis;establishment of localization;macromolecule metabolic process;mem…	binding;calcium ion binding;carbohydrate binding;cation binding;ion binding;metal ion binding	axon;cell body;cell part;cell projection;cell projection cytoplasm;cell projection part;cytoplasmic membrane-bounded vesicle;cytoplasmic part;cytoplasmic vesicle;dendrite cytoplasm;dendritic spine;endoplasmic reticulum;endoplasmic reticulum membrane;endoplasmic reticulum part;ER-mitochondrion membrane contact site;extracellular membrane-bounded organelle;extracellular organelle;extracellular regi…
P14685;F7B7L8	26S proteasome non-ATPase regulatory subunit 3	Psmd3	28	15	19	20	28	43.8	179.59	0.74045	0.63029	0.91188	9.0673	20.364	8.0658	29	32	32	0.6874	0.6983	0.68123	5.0423	13.07	11.793	29	32	32	0.95156	1.1374	0.74584	8.5781	15.056	9.8188	29	32	32	biological regulation;catabolic process;cellular catabolic process;cellular macromolecule catabolic process;cellular macromolecule metabolic process;cellular metabolic process;cellular process;macromolecule catabolic process;macromolecule metabolic process;metabolic process;modification-dependent macromolecule catabolic process;modification-dependent protein catabolic process;primary metabolic pr…	enzyme regulator activity	cell part;cytoplasm;extracellular membrane-bounded organelle;extracellular organelle;extracellular region part;extracellular vesicular exosome;intracellular membrane-bounded organelle;intracellular organelle;intracellular organelle part;intracellular part;macromolecular complex;membrane;membrane-bounded organelle;membrane-bounded vesicle;nuclear part;nucleoplasm;nucleus;organelle;organelle part;p…
Q542F4;P49717	DNA replication licensing factor MCM4	Mcm4	28	0	19	19	28	39.1	128.75	NaN	0.71204	1.3395	NaN	15.389	11.822	0	24	22	NaN	0.68	1.0481	NaN	14.784	7.6439	0	24	22	NaN	0.99061	0.77877	NaN	14.973	6.8172	0	24	22	cell cycle;cellular macromolecule metabolic process;cellular metabolic process;cellular nitrogen compound metabolic process;cellular process;DNA conformation change;DNA duplex unwinding;DNA geometric change;DNA metabolic process;DNA unwinding involved in replication;DNA-dependent DNA replication initiation;macromolecule metabolic process;metabolic process;nitrogen compound metabolic process;nucle…	adenyl nucleotide binding;adenyl ribonucleotide binding;ATP binding;ATPase activity;ATPase activity, coupled;ATP-dependent DNA helicase activity;ATP-dependent helicase activity;binding;catalytic activity;DNA binding;DNA helicase activity;DNA-dependent ATPase activity;helicase activity;hydrolase activity;hydrolase activity, acting on acid anhydrides;hydrolase activity, acting on acid anhydrides, i…	cell part;chromosomal part;intracellular organelle part;intracellular part;macromolecular complex;MCM complex;membrane;nuclear chromosome part;nuclear part;nucleoplasm;nucleoplasm part;organelle part;protein complex
Q91VD9;A0A087WQ77;A0A087WQR0;A0A087WSU3;A0A087WP77	NADH-ubiquinone oxidoreductase 75 kDa subunit, mitochondrial	Ndufs1	28	17	18	21	28	42.9	165.99	0.72649	0.68801	0.58681	11.841	14.317	8.3188	21	23	26	0.70013	0.64856	0.8885	11.422	13.074	7.3384	21	23	26	0.9554	0.87991	1.3599	10.593	15.991	10.295	21	23	26	apoptotic mitochondrial changes;ATP metabolic process;ATP synthesis coupled electron transport;biological regulation;cellular chemical homeostasis;cellular component organization;cellular component organization at cellular level;cellular component organization or biogenesis;cellular component organization or biogenesis at cellular level;cellular homeostasis;cellular ion homeostasis;cellular metab…	2 iron, 2 sulfur cluster binding;4 iron, 4 sulfur cluster binding;binding;catalytic activity;cation binding;electron carrier activity;ion binding;iron-sulfur cluster binding;metal cluster binding;metal ion binding;NADH dehydrogenase (quinone) activity;NADH dehydrogenase (ubiquinone) activity;NADH dehydrogenase activity;oxidoreductase activity;oxidoreductase activity, acting on NADH or NADPH;oxido…	cell part;cytoplasmic part;intracellular membrane-bounded organelle;intracellular organelle;intracellular organelle part;intracellular part;macromolecular complex;membrane part;membrane-bounded organelle;membrane-enclosed lumen;mitochondrial intermembrane space;mitochondrial membrane part;mitochondrial part;mitochondrial respiratory chain complex I;mitochondrion;myelin sheath;NADH dehydrogenase c…
A0A0R4J0I9;Q91ZX7;Q3U5J2	Prolow-density lipoprotein receptor-related protein 1;Low-density lipoprotein receptor-related protein 1 85 kDa subunit;Low-density lipoprotein receptor-related protein 1 515 kDa subunit;Low-density lipoprotein receptor-related protein 1 intracellular domain	Lrp1	28	14	18	10	28	8.2	71.147	0.57992	0.51972	0.93632	10.307	14.991	16.118	20	21	8	0.55261	0.69385	0.36604	10.663	14.979	24.94	20	20	8	1.0842	1.4841	0.35329	10.771	18.781	29.441	20	19	8	activation of protein kinase activity;activation of protein kinase C activity by G-protein coupled receptor protein signaling pathway;aging;alcohol metabolic process;anatomical structure morphogenesis;aorta morphogenesis;apoptotic cell clearance;artery morphogenesis;biological regulation;blood vessel morphogenesis;cell proliferation;cell surface receptor linked signaling pathway;cellular componen…	apolipoprotein binding;binding;calcium ion binding;cation binding;ion binding;metal ion binding;protein binding;protein complex binding	adherens junction;anchoring junction;cell body;cell junction;cell part;cell projection;cell-substrate adherens junction;cell-substrate junction;clathrin-coated vesicle;coated pit;coated vesicle;cytoplasm;cytoplasmic membrane-bounded vesicle;cytoplasmic part;cytoplasmic vesicle;dendrite;endosome;focal adhesion;integral to membrane;integral to plasma membrane;intracellular membrane-bounded organell…
Q8BH59;V9GXX9	Calcium-binding mitochondrial carrier protein Aralar1	Slc25a12	28	21	16	14	23	45.8	155.07	0.57002	0.66842	0.30742	15.014	15.259	216.36	22	15	13	0.64125	0.56821	0.4457	13.296	12.975	202.48	22	15	13	1.0301	0.8783	1.424	13.268	14.201	99.133	22	15	13	acidic amino acid transport;amine transport;amino acid transport;anion transport;aspartate transport;carboxylic acid transport;establishment of localization;establishment of localization in cell;intracellular transport;ion transport;L-glutamate transport;malate-aspartate shuttle;mitochondrial transport;nitrogen compound transport;organic acid transport;organic anion transport;organic substance tr…	acidic amino acid transmembrane transporter activity;active transmembrane transporter activity;amine transmembrane transporter activity;amino acid transmembrane transporter activity;binding;calcium ion binding;carboxylic acid transmembrane transporter activity;cation binding;ion binding;L-amino acid transmembrane transporter activity;L-aspartate transmembrane transporter activity;L-glutamate tran…	cell part;cytoplasmic part;integral to membrane;intracellular membrane-bounded organelle;intracellular organelle;intracellular organelle part;intracellular part;intrinsic to membrane;membrane;membrane part;membrane-bounded organelle;mitochondrial inner membrane;mitochondrial membrane;mitochondrial part;mitochondrion;myelin sheath;organelle;organelle inner membrane;organelle membrane;organelle part
Q64521;A2AQR0	Glycerol-3-phosphate dehydrogenase, mitochondrial;Glycerol-3-phosphate dehydrogenase	Gpd2	28	17	8	21	28	45	164.21	0.73958	0.66487	0.66967	11.564	12.105	3.8306	20	14	29	0.64131	0.72673	0.5868	14.963	9.704	3.2069	20	14	29	0.8895	1.0406	0.8736	17.697	8.0885	5.3898	20	14	29	alcohol biosynthetic process;alcohol catabolic process;alcohol metabolic process;alditol catabolic process;alditol metabolic process;anatomical structure development;biosynthetic process;camera-type eye development;carbohydrate biosynthetic process;carbohydrate catabolic process;carbohydrate metabolic process;catabolic process;cellular biosynthetic process;cellular carbohydrate biosynthetic proce…	binding;calcium ion binding;catalytic activity;cation binding;glycerol-3-phosphate dehydrogenase activity;ion binding;metal ion binding;oxidoreductase activity;oxidoreductase activity, acting on CH-OH group of donors;oxidoreductase activity, acting on the CH-OH group of donors, quinone or similar compound as acceptor;sn-glycerol-3-phosphate:ubiquinone oxidoreductase activity;sn-glycerol-3-phospha…	cell part;cytoplasmic part;glycerol-3-phosphate dehydrogenase complex;intracellular membrane-bounded organelle;intracellular organelle;intracellular organelle part;intracellular part;macromolecular complex;membrane;membrane-bounded organelle;mitochondrial inner membrane;mitochondrial membrane;mitochondrial part;mitochondrion;organelle;organelle inner membrane;organelle membrane;organelle part;pro…
Q544B1;P47738;A0A0G2JEU1;A0A0G2JFQ0;A0A0G2JF60;D3YYF3	Aldehyde dehydrogenase, mitochondrial	Aldh2	27	20	27	16	27	56.8	225.66	0.57022	0.55668	0.65701	9.1872	11.59	13.67	63	67	41	0.55844	0.67514	0.41668	5.8832	12.134	16.508	63	67	41	0.93968	1.2163	0.64464	10.738	12.65	7.3545	63	67	41	alcohol catabolic process;alcohol metabolic process;catabolic process;ethanol catabolic process;ethanol metabolic process;metabolic process;primary alcohol catabolic process;primary alcohol metabolic process;small molecule catabolic process;small molecule metabolic process	aldehyde dehydrogenase (NAD) activity;catalytic activity;oxidoreductase activity;oxidoreductase activity, acting on the aldehyde or oxo group of donors;oxidoreductase activity, acting on the aldehyde or oxo group of donors, NAD or NADP as acceptor	cell part;cytoplasmic part;extracellular membrane-bounded organelle;extracellular organelle;extracellular region part;extracellular vesicular exosome;intracellular membrane-bounded organelle;intracellular organelle;intracellular organelle lumen;intracellular organelle part;intracellular part;membrane-bounded organelle;membrane-bounded vesicle;membrane-enclosed lumen;mitochondrial matrix;mitochond…
Q5F2A7;P60843	Eukaryotic initiation factor 4A-I	Eif4a1	27	24	26	20	15	64	323.31	0.73465	0.62335	0.97692	6.9948	7.28	27.691	84	105	129	0.73368	0.74664	0.87713	7.5103	4.5185	7.7812	84	105	129	1.0217	1.1487	0.92363	8.3235	11.572	31.275	84	105	129	anatomical structure morphogenesis;biological regulation;cellular macromolecule metabolic process;cellular metabolic process;cellular nitrogen compound metabolic process;cellular process;developmental process;macromolecule metabolic process;metabolic process;nitrogen compound metabolic process;nucleic acid metabolic process;nucleobase-containing compound metabolic process;organ morphogenesis;orga…	adenyl nucleotide binding;adenyl ribonucleotide binding;ATP binding;ATPase activity;ATPase activity, coupled;ATP-dependent helicase activity;ATP-dependent RNA helicase activity;binding;catalytic activity;double-stranded RNA binding;helicase activity;hydrolase activity;hydrolase activity, acting on acid anhydrides;hydrolase activity, acting on acid anhydrides, in phosphorus-containing anhydrides;n…	cell part;cytoplasm;extracellular membrane-bounded organelle;extracellular organelle;extracellular region part;extracellular vesicular exosome;intracellular non-membrane-bounded organelle;intracellular organelle;intracellular organelle part;intracellular part;membrane;membrane-bounded organelle;membrane-bounded vesicle;non-membrane-bounded organelle;nuclear part;nucleolus;organelle;organelle part…
Q3TML6;Q9Z0N1;A2AAW9;Q9Z0N2	Eukaryotic translation initiation factor 2 subunit 3, X-linked;Eukaryotic translation initiation factor 2 subunit 3, Y-linked	Eif2s3x;Eif2s3y	27	18	25	15	27	57	198.52	0.65588	0.5618	0.85143	7.3254	12.064	10.206	44	64	37	0.62656	0.68899	0.67109	8.1837	10.713	12.487	44	64	37	0.96364	1.1838	0.72918	12.766	12.603	3.3301	44	64	37	cellular process;translational initiation	binding;catalytic activity;GTP binding;GTPase activity;guanyl nucleotide binding;guanyl ribonucleotide binding;hydrolase activity;hydrolase activity, acting on acid anhydrides;hydrolase activity, acting on acid anhydrides, in phosphorus-containing anhydrides;nucleic acid binding;nucleoside-triphosphatase activity;nucleotide binding;purine nucleotide binding;purine ribonucleoside triphosphate bind…	cell part;cytoplasm;extracellular membrane-bounded organelle;extracellular organelle;extracellular region part;extracellular vesicular exosome;intracellular part;membrane-bounded organelle;membrane-bounded vesicle;organelle;vesicle
O35639;Q3TET3;A0A0G2JDV9;A0A0G2JGL7	Annexin A3;Annexin	Anxa3	27	22	24	19	27	73.7	240.4	0.61014	0.52891	0.99627	9.7046	8.7327	2.9296	49	46	26	0.66697	0.63831	0.24307	6.5241	11.468	8.5107	49	46	26	1.0849	1.1932	0.24113	10.935	9.8437	6.6521	49	46	26	biological regulation;cell activation;cell activation involved in immune response;cellular component organization;cellular component organization or biogenesis;cellular membrane organization;cellular process;defense response;defense response to bacterium;endocytosis;establishment of localization;establishment of localization in cell;exocytosis;immune effector process;immune system process;leukocy…	binding;calcium ion binding;calcium-dependent phospholipid binding;calcium-dependent protein binding;cation binding;enzyme inhibitor activity;enzyme regulator activity;ion binding;lipase inhibitor activity;lipid binding;metal ion binding;phospholipase A2 inhibitor activity;phospholipase inhibitor activity;phospholipid binding;protein binding	cell part;cytoplasm;cytoplasmic membrane-bounded vesicle;cytoplasmic part;cytoplasmic vesicle;cytoplasmic vesicle membrane;cytoplasmic vesicle part;endocytic vesicle membrane;extracellular membrane-bounded organelle;extracellular organelle;extracellular region part;extracellular vesicular exosome;intracellular membrane-bounded organelle;intracellular organelle;intracellular organelle part;intrace…
Q5YLW3;P62908;D3YV43;A0A140LI77	40S ribosomal protein S3	Rps3	27	24	23	14	27	79.4	152.05	0.73223	0.64633	0.92803	15.185	12.754	2.3064	77	77	51	0.70366	0.6959	0.71894	12.759	10.774	5.6706	77	77	51	1.0169	1.1479	0.76031	14.159	9.3237	2.4695	77	77	51	apoptosis;biological regulation;biosynthetic process;catabolic process;cell cycle phase;cell cycle process;cell death;cell division;cellular biosynthetic process;cellular catabolic process;cellular component organization;cellular component organization at cellular level;cellular component organization or biogenesis;cellular component organization or biogenesis at cellular level;cellular macromole…	binding;carbon-oxygen lyase activity;catalytic activity;damaged DNA binding;DNA binding;DNA N-glycosylase activity;DNA-(apurinic or apyrimidinic site) lyase activity;enzyme binding;hydrolase activity;hydrolase activity, acting on glycosyl bonds;hydrolase activity, hydrolyzing N-glycosyl compounds;kinase binding;lyase activity;mRNA binding;NF-kappaB binding;nucleic acid binding;oxidized base lesio…	adherens junction;anchoring junction;cell junction;cell part;cell projection membrane;cell projection part;cell-substrate adherens junction;cell-substrate junction;cytoplasm;cytoplasmic part;cytoskeletal part;cytosol;cytosolic small ribosomal subunit;extracellular membrane-bounded organelle;extracellular organelle;extracellular region part;extracellular vesicular exosome;focal adhesion;intracellu…
Q3U1J4	DNA damage-binding protein 1	Ddb1	27	11	22	14	27	32.3	147	0.6752	0.57225	0.92703	11.454	9.0274	11.247	29	32	22	0.6979	0.66288	0.79381	13.195	9.0135	24.805	29	32	22	0.91061	1.1525	0.87108	17.843	11.102	13.687	29	32	22	biological regulation;catabolic process;cell surface receptor linked signaling pathway;cellular catabolic process;cellular component organization;cellular component organization at cellular level;cellular component organization or biogenesis;cellular component organization or biogenesis at cellular level;cellular macromolecule catabolic process;cellular macromolecule metabolic process;cellular me…	binding;damaged DNA binding;DNA binding;nucleic acid binding	cell part;CUL4 RING ubiquitin ligase complex;Cul4A-RING ubiquitin ligase complex;Cul4B-RING ubiquitin ligase complex;cullin-RING ubiquitin ligase complex;cytoplasm;extracellular membrane-bounded organelle;extracellular organelle;extracellular region part;extracellular space;extracellular vesicular exosome;intracellular membrane-bounded organelle;intracellular organelle;intracellular organelle par…
Q6ZWX6	Eukaryotic translation initiation factor 2 subunit 1	Eif2s1	27	21	21	16	27	68.9	323.31	0.67634	0.58643	0.86749	7.835	12.967	8.4272	38	47	43	0.62967	0.67435	0.67342	8.649	7.8885	8.1921	38	47	43	0.9507	1.1018	0.74687	6.5399	11.478	2.755	38	47	43	biological regulation;biosynthetic process;cellular biosynthetic process;cellular macromolecule biosynthetic process;cellular macromolecule metabolic process;cellular metabolic process;cellular process;cellular protein metabolic process;cellular response to stimulus;cellular response to stress;macromolecule biosynthetic process;macromolecule metabolic process;macromolecule modification;metabolic …	binding;nucleic acid binding;ribonucleoprotein binding;ribosome binding;RNA binding;translation factor activity, nucleic acid binding;translation initiation factor activity	cell part;cytoplasm;cytoplasmic part;eukaryotic 48S preinitiation complex;eukaryotic translation initiation factor 2 complex;eukaryotic translation initiation factor 2B complex;extracellular membrane-bounded organelle;extracellular organelle;extracellular region part;extracellular vesicular exosome;intracellular membrane-bounded organelle;intracellular non-membrane-bounded organelle;intracellular…
Q3UHY8;P61222	ATP-binding cassette sub-family E member 1	Abce1	27	18	21	13	27	46.2	162.15	0.70607	0.60346	0.42499	12.217	10.603	117.54	36	43	28	0.74759	0.67011	0.65555	16.928	11.749	135.76	36	43	28	1.0799	1.1805	1.3987	15.937	10.541	123.03	36	43	28		adenyl nucleotide binding;adenyl ribonucleotide binding;ATP binding;ATPase activity;binding;catalytic activity;hydrolase activity;hydrolase activity, acting on acid anhydrides;hydrolase activity, acting on acid anhydrides, in phosphorus-containing anhydrides;iron-sulfur cluster binding;metal cluster binding;nucleoside-triphosphatase activity;nucleotide binding;purine nucleotide binding;purine rib…	cell part;cytoplasm;cytoplasmic part;intracellular membrane-bounded organelle;intracellular organelle;intracellular part;membrane;membrane-bounded organelle;mitochondrion;organelle
Q3UMM1;Q922F4	Tubulin beta-6 chain	Tubb6	27	15	21	22	12	73.8	177.89	0.85782	0.72293	1.0573	12.05	9.2968	4.0258	12	19	20	0.96564	0.83146	0.66013	4.5573	7.2274	3.1759	12	18	20	1.0626	1.1323	0.58708	15.888	14.649	4.0282	12	19	20	cellular component assembly;cellular component assembly at cellular level;cellular component organization;cellular component organization at cellular level;cellular component organization or biogenesis;cellular component organization or biogenesis at cellular level;cellular macromolecular complex assembly;cellular macromolecular complex subunit organization;cellular process;cellular protein compl…	binding;catalytic activity;GTP binding;GTPase activity;guanyl nucleotide binding;guanyl ribonucleotide binding;hydrolase activity;hydrolase activity, acting on acid anhydrides;hydrolase activity, acting on acid anhydrides, in phosphorus-containing anhydrides;nucleoside-triphosphatase activity;nucleotide binding;purine nucleotide binding;purine ribonucleoside triphosphate binding;purine ribonucleo…	cell part;cytoplasm;cytoskeletal part;extracellular membrane-bounded organelle;extracellular organelle;extracellular region part;extracellular vesicular exosome;intracellular membrane-bounded organelle;intracellular organelle;intracellular organelle part;intracellular part;macromolecular complex;membrane-bounded organelle;membrane-bounded vesicle;microtubule;nucleus;organelle;organelle part;prote…
Q921K2;P11103;A0A0A6YX03	Poly [ADP-ribose] polymerase 1	Parp1	27	14	21	15	27	33.2	198.36	0.57849	0.54611	1.0385	10.541	17.94	10.94	17	33	23	0.60611	0.66402	0.28414	12.168	12.859	118.74	17	33	23	1.065	1.2503	0.32689	19.338	21.764	106.72	17	33	23	adult behavior;anatomical structure homeostasis;base-excision repair;behavior;behavioral response to cocaine;biological regulation;biosynthetic process;cell surface receptor linked signaling pathway;cellular biosynthetic process;cellular component organization;cellular component organization at cellular level;cellular component organization or biogenesis;cellular component organization or biogene…	binding;catalytic activity;cation binding;chromatin binding;coenzyme binding;cofactor binding;DNA binding;enzyme binding;identical protein binding;ion binding;kinase binding;metal ion binding;NAD binding;NAD+ ADP-ribosyltransferase activity;nucleic acid binding;nucleotide binding;protein binding;protein kinase binding;protein N-terminus binding;transcription factor binding;transferase activity;tr…	cell part;cytoplasm;cytoplasmic part;envelope;intracellular membrane-bounded organelle;intracellular non-membrane-bounded organelle;intracellular organelle;intracellular organelle part;intracellular part;macromolecular complex;membrane;membrane-bounded organelle;mitochondrion;non-membrane-bounded organelle;nuclear envelope;nuclear part;nucleolus;nucleoplasm;nucleoplasm part;nucleus;organelle;orga…
Q9DBG3;H3BIY9;H3BKM0;H3BJ06;Q5SWR0	AP-2 complex subunit beta;AP complex subunit beta	Ap2b1	27	1	21	12	13	34.4	107.8	NaN	0.57178	0.43727	NaN	23.804	150.23	1	31	12	NaN	0.71637	0.48745	NaN	15.647	73.584	1	32	12	NaN	1.2832	1.1254	NaN	22.88	114.9	1	31	12	cellular component organization;cellular component organization or biogenesis;cellular membrane organization;cellular process;endocytosis;establishment of localization;establishment of localization in cell;establishment of protein localization;intracellular protein transport;intracellular transport;membrane invagination;membrane organization;protein transport;transport;vesicle-mediated transport	binding;clathrin binding;protein binding;protein transporter activity;substrate-specific transporter activity;transporter activity	AP-type membrane coat adaptor complex;cell part;clathrin adaptor complex;coated pit;cytoplasmic part;intracellular membrane-bounded organelle;intracellular organelle;intracellular part;macromolecular complex;membrane;membrane part;membrane-bounded organelle;organelle;plasma membrane;protein complex
B2MWM9;P14211	Calreticulin	Calr	27	22	20	12	27	58.2	229.25	0.56683	0.52194	0.1338	12.525	10.928	140.42	64	64	36	0.59816	0.69399	0.78825	8.5738	11.972	103.27	64	64	36	1.0704	1.2821	5.1158	11.756	16.212	123.14	64	64	36	actin cytoskeleton organization;actin filament-based process;aging;biological regulation;cardiac cell differentiation;cardiac muscle cell differentiation;cell aging;cell cycle arrest;cell cycle process;cell differentiation;cellular component assembly;cellular component assembly at cellular level;cellular component organization;cellular component organization at cellular level;cellular component o…	androgen receptor binding;binding;calcium ion binding;carbohydrate binding;cation binding;enzyme binding;glycoprotein binding;hormone binding;hormone receptor binding;integrin binding;ion binding;iron ion binding;metal ion binding;mRNA binding;nuclear hormone receptor binding;nucleic acid binding;peptide binding;protein binding;protein complex binding;receptor binding;RNA binding;steroid hormone …	acrosomal vesicle;adherens junction;anchoring junction;cell junction;cell part;cell-substrate adherens junction;cell-substrate junction;cytoplasm;cytoplasmic membrane-bounded vesicle;cytoplasmic part;cytoplasmic vesicle;cytosol;endocytic vesicle;endoplasmic reticulum;endoplasmic reticulum lumen;endoplasmic reticulum part;external side of plasma membrane;extracellular matrix;extracellular membrane…
P46471;Q8BVQ9	26S protease regulatory subunit 7	Psmc2	27	19	20	17	27	58.7	188.87	0.75435	0.63647	1.0526	9.4042	10.97	3.6391	24	27	27	0.67627	0.68668	0.72713	10.823	17.439	5.5988	24	27	27	0.91053	1.0179	0.71376	10.216	20.045	5.5558	24	27	27	biological regulation;catabolic process;cell differentiation;cellular catabolic process;cellular developmental process;cellular macromolecule catabolic process;cellular macromolecule metabolic process;cellular metabolic process;cellular process;developmental process;ER-associated protein catabolic process;macromolecule catabolic process;macromolecule metabolic process;metabolic process;modificati…	adenyl nucleotide binding;adenyl ribonucleotide binding;ATP binding;ATPase activity;binding;catalytic activity;hydrolase activity;hydrolase activity, acting on acid anhydrides;hydrolase activity, acting on acid anhydrides, in phosphorus-containing anhydrides;nucleoside-triphosphatase activity;nucleotide binding;protein binding;purine nucleotide binding;purine ribonucleoside triphosphate binding;p…	cell part;cytoplasm;cytoplasmic mRNA processing body;cytoplasmic part;cytosolic part;cytosolic proteasome complex;intracellular membrane-bounded organelle;intracellular non-membrane-bounded organelle;intracellular organelle;intracellular organelle part;intracellular part;macromolecular complex;membrane;membrane-bounded organelle;non-membrane-bounded organelle;nuclear part;nuclear proteasome compl…
P48962	ADP/ATP translocase 1	Slc25a4	27	22	19	13	16	67.8	101.4	0.5467	0.67741	0.62111	11.43	8.44	9.6829	23	20	20	0.62184	0.63753	0.53928	11.103	7.6078	5.1112	23	20	20	1.1685	0.906	0.91247	7.8008	9.348	20.104	23	20	20	apoptotic mitochondrial changes;biological regulation;cellular component organization;cellular component organization at cellular level;cellular component organization or biogenesis;cellular component organization or biogenesis at cellular level;cellular process;establishment of localization;mitochondrion organization;negative regulation of biological process;negative regulation of cell death;neg…	transporter activity	cell part;cytoplasmic part;integral to membrane;intracellular membrane-bounded organelle;intracellular organelle;intracellular organelle part;intracellular part;intrinsic to membrane;membrane;membrane part;membrane-bounded organelle;mitochondrial inner membrane;mitochondrial membrane;mitochondrial outer membrane;mitochondrial part;mitochondrion;myelin sheath;nucleus;organelle;organelle inner memb…
Q9CWK8	Sorting nexin-2	Snx2	27	19	19	19	25	49.3	254.85	0.64275	0.54278	1.1695	17.665	19.219	4.5158	25	29	34	0.68196	0.67392	0.4843	9.0352	11.939	3.4873	25	29	34	1.0981	1.2039	0.40709	20.254	17.429	8.5955	25	29	34	anatomical structure morphogenesis;cell part morphogenesis;cell projection morphogenesis;cell projection organization;cellular component assembly;cellular component morphogenesis;cellular component organization;cellular component organization at cellular level;cellular component organization or biogenesis;cellular component organization or biogenesis at cellular level;cellular developmental proce…	binding;epidermal growth factor receptor binding;growth factor receptor binding;insulin receptor binding;lipid binding;phosphatidylinositol binding;phospholipid binding;protein binding;protein complex binding;receptor binding	cell part;cell projection;cytoplasm;cytoplasmic part;early endosome membrane;endosomal part;endosome membrane;extracellular membrane-bounded organelle;extracellular organelle;extracellular region part;extracellular vesicular exosome;extrinsic to membrane;intracellular membrane-bounded organelle;intracellular organelle;intracellular organelle part;intracellular part;lamellipodium;macromolecular co…
E9QPI5;Q6A026;A0A0J9YV33	Sister chromatid cohesion protein PDS5 homolog A	Pds5a	27	12	19	14	26	24.4	247.47	0.68956	0.67191	1.1983	8.0727	13.898	7.1934	14	19	16	0.61074	0.68434	1.0075	7.6026	16.75	12.319	14	19	16	0.853	0.97896	0.81533	9.0941	20.762	13.345	14	19	16	biological regulation;cell cycle phase;cell cycle process;cell division;cellular component organization;cellular component organization at cellular level;cellular component organization or biogenesis;cellular component organization or biogenesis at cellular level;cellular process;chromosome organization;mitosis;mitotic sister chromatid cohesion;negative regulation of biological process;negative r…		cell part;chromatin;chromosomal part;intracellular membrane-bounded organelle;intracellular organelle;intracellular organelle part;intracellular part;membrane;membrane-bounded organelle;nuclear part;nucleoplasm;nucleus;organelle;organelle part;plasma membrane
A0A0R4J0Z1;P08003	Protein disulfide-isomerase A4	Pdia4	27	19	18	18	27	45.6	82.492	0.56304	0.50815	0.94526	8.8252	18.767	4.0912	25	33	25	0.61166	0.62796	0.61901	11.478	14.444	40.903	24	33	25	1.0581	1.2694	0.67599	16.876	15.52	29.221	25	33	25	biological regulation;cell redox homeostasis;cellular homeostasis;cellular macromolecule metabolic process;cellular metabolic process;cellular process;cellular protein metabolic process;cellular response to stimulus;cellular response to stress;chaperone-mediated protein folding;homeostatic process;macromolecule metabolic process;metabolic process;primary metabolic process;protein folding;protein …	catalytic activity;intramolecular oxidoreductase activity;intramolecular oxidoreductase activity, interconverting keto- and enol-groups;intramolecular oxidoreductase activity, transposing S-S bonds;isomerase activity;protein disulfide isomerase activity	cell part;cell surface;cytoplasmic membrane-bounded vesicle;cytoplasmic part;cytoplasmic vesicle;endoplasmic reticulum;endoplasmic reticulum chaperone complex;endoplasmic reticulum lumen;endoplasmic reticulum part;intracellular membrane-bounded organelle;intracellular organelle;intracellular organelle lumen;intracellular organelle part;intracellular part;macromolecular complex;melanosome;membrane…
S4R1M0;S4R2V1;S4R1S4;P06800;A0A0A6YXM4	Protein-tyrosine-phosphatase;Receptor-type tyrosine-protein phosphatase C	Ptprc	27	14	18	13	27	28.9	80.07	0.59191	0.61129	1.0054	19.852	14.541	8.3788	24	20	14	0.5333	0.72482	0.64055	16.588	9.5405	15.671	24	20	14	0.93643	1.253	0.64584	17.172	11.326	9.1553	24	20	14	activation of immune response;activation of MAPK activity;anatomical structure development;antigen receptor-mediated signaling pathway;B cell activation;B cell differentiation;B cell proliferation;B cell receptor signaling pathway;biological adhesion;biological regulation;biosynthetic process;bone marrow development;calcium ion homeostasis;calcium ion transport;calcium ion transport into cytosol;…	binding;carbohydrate binding;catalytic activity;enzyme binding;glycoprotein binding;glycosaminoglycan binding;heparan sulfate proteoglycan binding;heparin binding;hydrolase activity;hydrolase activity, acting on ester bonds;kinase binding;pattern binding;phosphatase activity;phosphoprotein phosphatase activity;phosphoric ester hydrolase activity;polysaccharide binding;protein binding;protein kina…	adherens junction;anchoring junction;cell junction;cell part;cell periphery;cell-substrate adherens junction;cell-substrate junction;external side of plasma membrane;extracellular membrane-bounded organelle;extracellular organelle;extracellular region part;extracellular vesicular exosome;focal adhesion;integral to membrane;integral to plasma membrane;intrinsic to membrane;intrinsic to plasma memb…
Q9Z1T1	AP-3 complex subunit beta-1	Ap3b1	27	10	18	14	23	25.5	72.685	0.61325	0.55812	1.0286	15.954	16.241	6.0723	13	19	17	0.60577	0.6495	0.5848	20.961	14.335	9.1054	13	19	17	1.061	1.3883	0.57401	26.738	27.447	8.6347	13	19	17	anterograde axon cargo transport;anterograde synaptic vesicle transport;antigen processing and presentation;antigen processing and presentation of exogenous antigen;antigen processing and presentation of lipid antigen via MHC class Ib;antigen processing and presentation via MHC class Ib;antigen processing and presentation, exogenous lipid antigen via MHC class Ib;axon cargo transport;biological r…	binding;enzyme binding;GTP-dependent protein binding;phosphatase binding;protein binding;protein phosphatase binding	AP-3 adaptor complex;AP-type membrane coat adaptor complex;cell part;clathrin coated vesicle membrane;coated vesicle membrane;cytoplasmic part;cytoplasmic vesicle membrane;cytoplasmic vesicle part;Golgi apparatus part;intracellular organelle part;intracellular part;lysosomal membrane;macromolecular complex;membrane;membrane part;organelle membrane;organelle part;protein complex;trans-Golgi networ…
E9Q634	Unconventional myosin-Ie	Myo1e	27	6	15	15	22	24.2	94.774	0.64568	0.45842	1.4073	13.559	15.991	15.883	7	18	14	0.68539	0.63375	0.5666	23.954	13.704	11.612	8	18	14	1.2421	1.4099	0.41282	18.543	12.63	6.6871	7	18	14	anatomical structure development;biological regulation;cell development;cell differentiation;cell surface receptor linked signaling pathway;cellular component organization;cellular component organization at cellular level;cellular component organization or biogenesis;cellular component organization or biogenesis at cellular level;cellular developmental process;cellular membrane organization;cellu…	actin binding;actin filament binding;adenyl nucleotide binding;adenyl ribonucleotide binding;ATP binding;ATPase activity;ATPase activity, coupled;binding;calmodulin binding;catalytic activity;cytoskeletal protein binding;hydrolase activity;hydrolase activity, acting on acid anhydrides;hydrolase activity, acting on acid anhydrides, in phosphorus-containing anhydrides;lipid binding;motor activity;n…	adherens junction;anchoring junction;brush border;cell junction;cell part;cell projection;cell-cell junction;clathrin-coated endocytic vesicle;clathrin-coated vesicle;coated vesicle;cytoplasm;cytoplasmic membrane-bounded vesicle;cytoplasmic part;cytoplasmic vesicle;cytoskeletal part;cytoskeleton;endocytic vesicle;extracellular membrane-bounded organelle;extracellular organelle;extracellular regio…
Q3TXT7;Q9WTM5	RuvB-like 2	Ruvbl2	27	13	14	20	27	54	211.89	0.77949	0.70588	0.83344	6.8903	13.947	12.868	14	16	39	0.6611	0.70429	0.74693	7.691	12.156	16.05	14	16	39	0.83919	1.0621	0.9129	6.5439	12.58	6.4755	14	16	39	biological regulation;biosynthetic process;cellular biosynthetic process;cellular component organization;cellular component organization at cellular level;cellular component organization or biogenesis;cellular component organization or biogenesis at cellular level;cellular macromolecule biosynthetic process;cellular macromolecule metabolic process;cellular metabolic process;cellular nitrogen comp…	5'-3' DNA helicase activity;adenyl nucleotide binding;adenyl ribonucleotide binding;ATP binding;ATPase activity;ATPase activity, coupled;ATP-dependent 5'-3' DNA helicase activity;ATP-dependent DNA helicase activity;ATP-dependent helicase activity;binding;catalytic activity;chromatin binding;chromatin DNA binding;core promoter binding;core promoter sequence-specific DNA binding;damaged DNA binding…	cell part;chromatin;chromatin remodeling complex;chromosomal part;cytoplasm;DNA helicase complex;euchromatin;extracellular membrane-bounded organelle;extracellular organelle;extracellular region part;extracellular vesicular exosome;H4/H2A histone acetyltransferase complex;histone acetyltransferase complex;histone methyltransferase complex;Ino80 complex;intracellular;intracellular membrane-bounded…
B1AU25;Q9Z0X1	Apoptosis-inducing factor 1, mitochondrial	Aifm1	27	18	11	17	27	51.2	179.72	0.59404	0.69288	0.80004	10.672	4.8448	6.5738	19	14	29	0.5829	0.70223	0.71341	11.812	9.8413	8.1677	19	14	29	0.99583	0.96563	0.93162	12.615	10.105	2.1784	19	14	29	activation of caspase activity;apoptosis;apoptosis in response to endoplasmic reticulum stress;apoptotic mitochondrial changes;biological regulation;cell death;cell differentiation;cell redox homeostasis;cellular component assembly;cellular component assembly at cellular level;cellular component biogenesis;cellular component organization;cellular component organization at cellular level;cellular …	binding;catalytic activity;coenzyme binding;cofactor binding;DNA binding;electron-transferring-flavoprotein dehydrogenase activity;FAD binding;flavin adenine dinucleotide binding;NAD(P)H oxidase activity;nucleic acid binding;oxidoreductase activity;oxidoreductase activity, acting on NADH or NADPH;oxidoreductase activity, acting on NADH or NADPH, oxygen as acceptor;oxidoreductase activity, acting …	cell part;cytoplasm;cytoplasmic part;cytosol;intracellular membrane-bounded organelle;intracellular organelle;intracellular organelle part;intracellular part;membrane;membrane-bounded organelle;membrane-enclosed lumen;mitochondrial inner membrane;mitochondrial intermembrane space;mitochondrial membrane;mitochondrial outer membrane;mitochondrial part;mitochondrion;nucleus;organelle;organelle envel…
B9EJ54;A0A0J9YUD5;E9Q880		Nup205	27	2	7	24	27	14.7	83.144	0.61407	0.70999	0.86412	26.718	35.231	16.09	2	8	38	0.56642	0.63875	0.77101	20.213	32.721	14.328	2	8	38	0.91719	0.94085	0.94673	3.5278	8.5639	13.227	2	8	38	cellular component assembly;cellular component assembly at cellular level;cellular component organization;cellular component organization at cellular level;cellular component organization or biogenesis;cellular component organization or biogenesis at cellular level;cellular macromolecular complex assembly;cellular macromolecular complex subunit organization;cellular process;cellular protein compl…	structural constituent of nuclear pore;structural molecule activity	cell part;cytoplasm;intracellular organelle part;intracellular part;macromolecular complex;membrane;membrane part;nuclear membrane;nuclear part;nuclear periphery;nuclear pore;nucleoplasm;organelle membrane;organelle part;pore complex;protein complex
Q4FZK2;Q9D8N0	Elongation factor 1-gamma	Eef1g	26	22	25	14	26	54.9	211.19	0.74878	0.63028	0.78867	9.3162	13.237	18.244	68	74	54	0.69443	0.68541	0.57268	6.9295	17.129	15.771	68	74	54	0.93803	1.1264	0.74662	11.106	12.596	10.95	68	74	54	multi-organism process;response to biotic stimulus;response to other organism;response to stimulus;response to virus	binding;nucleic acid binding;RNA binding;translation elongation factor activity;translation factor activity, nucleic acid binding	cell part;cytoplasm;extracellular membrane-bounded organelle;extracellular organelle;extracellular region part;extracellular vesicular exosome;intracellular membrane-bounded organelle;intracellular organelle;intracellular part;membrane;membrane-bounded organelle;membrane-bounded vesicle;nucleus;organelle;vesicle
P54071;D6RIL6;A0A0U1RP68;A0A0U1RPR1	Isocitrate dehydrogenase [NADP], mitochondrial	Idh2	26	24	24	19	25	50.9	314.6	0.54808	0.53414	0.75304	7.2212	8.4262	5.3636	35	37	42	0.54552	0.65503	0.60994	11.613	6.8642	6.0173	35	37	42	1.0178	1.1895	0.82101	11.698	11.231	6.849	35	37	42	2-oxoglutarate metabolic process;acetyl-CoA catabolic process;acetyl-CoA metabolic process;carbohydrate metabolic process;carboxylic acid metabolic process;catabolic process;cellular aldehyde metabolic process;cellular carbohydrate metabolic process;cellular catabolic process;cellular ketone metabolic process;cellular metabolic process;cellular process;coenzyme catabolic process;coenzyme metaboli…	binding;catalytic activity;cation binding;coenzyme binding;cofactor binding;ion binding;isocitrate dehydrogenase (NADP+) activity;isocitrate dehydrogenase activity;magnesium ion binding;metal ion binding;NAD binding;nucleotide binding;oxidoreductase activity;oxidoreductase activity, acting on CH-OH group of donors;oxidoreductase activity, acting on the CH-OH group of donors, NAD or NADP as accept…	cell part;cytoplasmic part;extracellular membrane-bounded organelle;extracellular organelle;extracellular region part;extracellular vesicular exosome;intracellular membrane-bounded organelle;intracellular organelle;intracellular organelle part;intracellular part;membrane;membrane-bounded organelle;membrane-bounded vesicle;mitochondrial inner membrane;mitochondrial membrane;mitochondrial part;mito…
Q5SS40;P62259;D6REF3;F6WA09	14-3-3 protein epsilon	Ywhae	26	22	22	20	24	80	323.31	0.67106	0.60059	0.83594	8.9825	21.264	3.3705	71	66	56	0.72662	0.68244	0.61836	9.7979	7.6411	3.2123	71	66	56	1.0939	1.1588	0.73298	9.0502	13.934	1.672	71	65	56	anatomical structure development;biological regulation;cell migration;cell motility;cellular chemical homeostasis;cellular component movement;cellular homeostasis;cellular ion homeostasis;cellular process;cerebral cortex development;chemical homeostasis;developmental process;establishment of localization;establishment of localization in cell;establishment of protein localization;hippocampus devel…	amine binding;amino acid binding;antigen binding;binding;carboxylic acid binding;catalytic activity;channel regulator activity;enzyme binding;histone deacetylase binding;ion channel binding;MHC class II protein complex binding;MHC protein complex binding;monooxygenase activity;oxidoreductase activity;phosphoprotein binding;phosphoserine binding;potassium channel regulator activity;protein binding…	adherens junction;anchoring junction;axon;cell junction;cell part;cell projection;cell-substrate adherens junction;cell-substrate junction;cytoplasmic membrane-bounded vesicle;cytoplasmic part;cytoplasmic vesicle;cytoplasmic vesicle membrane;cytoplasmic vesicle part;cytoskeletal part;cytosol;extracellular membrane-bounded organelle;extracellular organelle;extracellular region part;extracellular v…
Q9WU78	Programmed cell death 6-interacting protein	Pdcd6ip	26	1	22	13	26	39.4	184.28	NaN	0.60564	0.90253	NaN	16.284	5.2511	1	26	14	NaN	0.7067	0.63237	NaN	14.459	15.976	1	26	14	NaN	1.1735	0.7153	NaN	10.081	15.181	1	26	14	apoptosis;biological regulation;cell cycle;cell death;cellular process;cytokinetic cell separation;cytokinetic process;death;establishment of localization;establishment of protein localization;programmed cell death;protein transport;regulation of biological process;regulation of cell cycle;regulation of cell cycle process;regulation of cellular component organization;regulation of cellular proces…	binding;calcium-dependent protein binding;G-protein-coupled receptor binding;identical protein binding;protein binding;protein dimerization activity;protein homodimerization activity;proteinase activated receptor binding;receptor binding	adherens junction;anchoring junction;cell junction;cell part;cell-substrate adherens junction;cell-substrate junction;cytoplasm;cytoplasmic membrane-bounded vesicle;cytoplasmic part;cytoplasmic vesicle;cytoskeletal part;cytosol;endoplasmic reticulum exit site;endoplasmic reticulum part;extracellular membrane-bounded organelle;extracellular organelle;extracellular region part;extracellular vesicul…
Q5SVG5;Q5SVG4;O35643	AP-1 complex subunit beta-1	Ap1b1	26	0	21	12	12	33.2	25.89	NaN	0.50646	0.42626	NaN	27.872	202.83	0	12	8	NaN	0.65259	0.40664	NaN	35.763	152.93	0	12	8	NaN	1.2013	0.94033	NaN	20.338	122.51	0	12	8	cellular process;establishment of localization;establishment of localization in cell;establishment of protein localization;intracellular protein transport;intracellular transport;protein transport;transport;vesicle-mediated transport	binding;enzyme binding;kinase binding;protein binding;protein kinase binding;protein transporter activity;substrate-specific transporter activity;transporter activity	AP-type membrane coat adaptor complex;cell part;clathrin adaptor complex;clathrin coated vesicle membrane;coated vesicle membrane;cytoplasmic part;cytoplasmic vesicle membrane;cytoplasmic vesicle part;Golgi apparatus part;intracellular organelle part;intracellular part;macromolecular complex;membrane;membrane part;organelle membrane;organelle part;protein complex;trans-Golgi network;vesicle membr…
Q7TMM9	Tubulin beta-2A chain	Tubb2a	26	22	20	22	2	63.6	22.351	0.75333	0.67602	0.90233	27.322	13.249	210.47	6	4	5	0.71431	0.72069	0.3651	4.9399	5.8455	130.24	6	4	5	1.0063	1.0902	0.63943	15.213	9.7466	99.881	6	4	5	cellular component assembly;cellular component assembly at cellular level;cellular component organization;cellular component organization at cellular level;cellular component organization or biogenesis;cellular component organization or biogenesis at cellular level;cellular macromolecular complex assembly;cellular macromolecular complex subunit organization;cellular process;cellular protein compl…	binding;catalytic activity;GTP binding;GTPase activity;guanyl nucleotide binding;guanyl ribonucleotide binding;hydrolase activity;hydrolase activity, acting on acid anhydrides;hydrolase activity, acting on acid anhydrides, in phosphorus-containing anhydrides;nucleoside-triphosphatase activity;nucleotide binding;purine nucleotide binding;purine ribonucleoside triphosphate binding;purine ribonucleo…	cell part;cytoplasm;cytoskeletal part;extracellular membrane-bounded organelle;extracellular organelle;extracellular region part;extracellular vesicular exosome;intracellular membrane-bounded organelle;intracellular organelle;intracellular organelle part;intracellular part;macromolecular complex;membrane-bounded organelle;membrane-bounded vesicle;microtubule;nucleus;organelle;organelle part;prote…
A0A0R4IZY0;Q8C1A5	Thimet oligopeptidase	Thop1	26	19	20	19	26	44.8	268.18	0.68762	0.60198	0.75248	12.3	13.578	120.08	24	30	25	0.77213	0.70634	0.63571	16.686	17.806	87.425	24	30	25	1.0693	1.184	0.85005	15.649	12.167	40.239	24	30	25	biological regulation;cellular metabolic process;cellular process;cellular response to stimulus;intracellular signal transduction;metabolic process;peptide metabolic process;regulation of biological process;regulation of cellular process;response to stimulus;signal transduction	binding;catalytic activity;cation binding;endopeptidase activity;hydrolase activity;ion binding;metal ion binding;metalloendopeptidase activity;metallopeptidase activity;peptidase activity;peptidase activity, acting on L-amino acid peptides;peptide binding	cell part;cytoplasm;intracellular part
Q9WUA2;A0A087WS80;A0A087WPV4;A0A087WQ15	Phenylalanine--tRNA ligase beta subunit	Farsb	26	19	20	14	26	43.3	129.73	0.69577	0.55969	0.77087	13.876	11.063	159.14	25	33	20	0.70315	0.68981	0.59728	15.915	12.947	107.1	25	33	20	1.0492	1.2524	0.76656	12.483	16.974	79.26	25	33	20	amine metabolic process;amino acid activation;carboxylic acid metabolic process;cellular amine metabolic process;cellular amino acid metabolic process;cellular ketone metabolic process;cellular macromolecule metabolic process;cellular metabolic process;cellular nitrogen compound metabolic process;cellular process;macromolecule metabolic process;metabolic process;ncRNA metabolic process;nitrogen c…	adenyl nucleotide binding;adenyl ribonucleotide binding;aminoacyl-tRNA ligase activity;ATP binding;binding;catalytic activity;cation binding;ion binding;ligase activity;ligase activity, forming aminoacyl-tRNA and related compounds;ligase activity, forming carbon-oxygen bonds;magnesium ion binding;metal ion binding;nucleic acid binding;nucleotide binding;phenylalanine-tRNA ligase activity;purine n…	cell part;cytoplasmic part;intracellular part;macromolecular complex;membrane;phenylalanine-tRNA ligase complex;protein complex
Q9DCL9;D3Z6P1;D6RCU8	Multifunctional protein ADE2;Phosphoribosylaminoimidazole-succinocarboxamide synthase;Phosphoribosylaminoimidazole carboxylase	Paics	26	17	20	13	26	63.1	323.31	0.75544	0.61551	0.97811	8.6727	12.832	5.7737	25	36	21	0.74862	0.69855	0.91852	10.205	12.726	8.4545	26	36	21	0.96251	1.1002	0.94823	8.274	10.076	4.8813	25	36	21	biosynthetic process;cellular biosynthetic process;cellular metabolic process;cellular nitrogen compound biosynthetic process;cellular nitrogen compound metabolic process;cellular process;'de novo' IMP biosynthetic process;heterocycle biosynthetic process;heterocycle metabolic process;IMP biosynthetic process;IMP metabolic process;metabolic process;nitrogen compound metabolic process;nucleobase-c…	acid-amino acid ligase activity;adenyl nucleotide binding;adenyl ribonucleotide binding;ATP binding;binding;carbon-carbon lyase activity;carboxy-lyase activity;catalytic activity;identical protein binding;ligase activity;ligase activity, forming carbon-nitrogen bonds;lyase activity;nucleotide binding;phosphoribosylaminoimidazole carboxylase activity;phosphoribosylaminoimidazolesuccinocarboxamide …	cell part;extracellular membrane-bounded organelle;extracellular organelle;extracellular region part;extracellular vesicular exosome;membrane;membrane-bounded organelle;membrane-bounded vesicle;organelle;vesicle
B2RRH9;Q3THK7	GMP synthase [glutamine-hydrolyzing]	Gmps	26	22	19	14	26	45.3	195	0.72149	0.69793	1.0612	9.9928	14.702	5.9198	29	26	18	0.75699	0.76395	0.77704	8.6704	10.1	13.363	29	26	18	1.048	1.1367	0.79349	12.541	14.74	11.197	29	26	18	amine metabolic process;biosynthetic process;carboxylic acid metabolic process;cellular amine metabolic process;cellular amino acid metabolic process;cellular biosynthetic process;cellular ketone metabolic process;cellular metabolic process;cellular nitrogen compound biosynthetic process;cellular nitrogen compound metabolic process;cellular process;glutamine family amino acid metabolic process;gl…	adenyl nucleotide binding;adenyl ribonucleotide binding;ATP binding;binding;carbon-nitrogen ligase activity, with glutamine as amido-N-donor;catalytic activity;GMP synthase (glutamine-hydrolyzing) activity;GMP synthase activity;hydrolase activity;hydrolase activity, acting on acid anhydrides;hydrolase activity, acting on acid anhydrides, in phosphorus-containing anhydrides;ligase activity;ligase …	cell part;cytoplasmic part;cytosol;intracellular part
P50580;D3YVH7	Proliferation-associated protein 2G4	Pa2g4	26	19	19	18	26	68.5	212.59	0.69304	0.57763	0.7289	12.784	14.405	247.92	37	40	56	0.67024	0.6994	0.6718	8.1833	10.6	112.36	37	40	56	0.93533	1.2219	0.96587	10.051	9.5038	122.23	37	40	56	biological regulation;biosynthetic process;cellular biosynthetic process;cellular macromolecule biosynthetic process;cellular macromolecule metabolic process;cellular metabolic process;cellular nitrogen compound metabolic process;cellular process;macromolecule biosynthetic process;macromolecule metabolic process;metabolic process;ncRNA metabolic process;ncRNA processing;negative regulation of apo…	binding;catalytic activity;DNA binding;enzyme binding;hydrolase activity;nucleic acid binding;nucleic acid binding transcription factor activity;protein binding;sequence-specific DNA binding transcription factor activity;ubiquitin protein ligase binding	cell part;cytoplasm;extracellular membrane-bounded organelle;extracellular organelle;extracellular region part;extracellular vesicular exosome;intracellular membrane-bounded organelle;intracellular non-membrane-bounded organelle;intracellular organelle;intracellular organelle part;intracellular part;macromolecular complex;membrane;membrane-bounded organelle;membrane-bounded vesicle;non-membrane-b…
A2AL50;Q8C0I1;H3BKN2;A2AL49;H3BIY5	Alkyldihydroxyacetonephosphate synthase, peroxisomal	Agps	26	19	19	13	26	50.8	158.51	0.57649	0.52133	0.90168	10.944	11.27	9.1806	26	21	17	0.57974	0.61912	0.61271	9.8524	11.647	9.5672	26	21	17	0.98796	1.1071	0.673	11.13	10.167	4.081	26	21	17	biosynthetic process;cellular biosynthetic process;cellular lipid metabolic process;cellular metabolic process;cellular process;ether lipid biosynthetic process;ether lipid metabolic process;glycerol ether biosynthetic process;glycerol ether metabolic process;glycerolipid biosynthetic process;glycerolipid metabolic process;lipid biosynthetic process;lipid metabolic process;metabolic process;organ…	alkylglycerone-phosphate synthase activity;binding;catalytic activity;coenzyme binding;cofactor binding;FAD binding;flavin adenine dinucleotide binding;oxidoreductase activity;oxidoreductase activity, acting on CH-OH group of donors;oxidoreductase activity, acting on the CH-OH group of donors, NAD or NADP as acceptor;transferase activity;transferase activity, transferring alkyl or aryl (other tha…	cell part;cytoplasmic part;intracellular membrane-bounded organelle;intracellular non-membrane-bounded organelle;intracellular organelle;intracellular organelle part;intracellular part;membrane;membrane-bounded organelle;microbody;microbody membrane;microbody part;mitochondrion;non-membrane-bounded organelle;nuclear part;nucleolus;organelle;organelle membrane;organelle part;peroxisomal membrane;p…
Q80WJ7;F6QHD1;F6ZSG0;F6QFT1;E9PUX0;F6ZQL0	Protein LYRIC	Mtdh	26	18	19	14	26	49.4	265.89	0.65637	0.53034	0.82239	9.5326	11.15	10.69	20	32	23	0.56047	0.71986	0.69627	14.466	9.9137	71.757	20	32	23	0.88106	1.283	0.70373	12.358	14.622	76.041	20	32	23	biological regulation;cell junction assembly;cell junction organization;cell surface receptor linked signaling pathway;cell-cell junction assembly;cell-cell junction organization;cellular component assembly;cellular component assembly at cellular level;cellular component organization;cellular component organization at cellular level;cellular component organization or biogenesis;cellular component…	binding;double-stranded RNA binding;NF-kappaB binding;nucleic acid binding;protein binding;protein binding transcription factor activity;RNA binding;RNA polymerase II transcription factor binding;transcription coactivator activity;transcription cofactor activity;transcription factor binding;transcription factor binding transcription factor activity	apical plasma membrane;cell junction;cell part;cell-cell junction;cytoplasm;cytoplasmic part;endoplasmic reticulum;endoplasmic reticulum membrane;endoplasmic reticulum part;integral to membrane;intercellular canaliculus;intracellular membrane-bounded organelle;intracellular non-membrane-bounded organelle;intracellular organelle;intracellular organelle part;intracellular part;intrinsic to membrane…
Q05D44	Eukaryotic translation initiation factor 5B	Eif5b	26	11	19	12	26	30.4	118.07	0.69043	0.48736	0.65233	16.621	29.634	118.9	25	26	12	0.55638	0.66938	0.47522	9.8782	16.873	105.75	25	26	12	0.83472	1.4422	0.75102	27.209	14.9	97.84	25	26	12	biological regulation;posttranscriptional regulation of gene expression;regulation of biological process;regulation of biosynthetic process;regulation of cellular biosynthetic process;regulation of cellular macromolecule biosynthetic process;regulation of cellular metabolic process;regulation of cellular process;regulation of cellular protein metabolic process;regulation of gene expression;regula…	binding;catalytic activity;GTP binding;GTPase activity;guanyl nucleotide binding;guanyl ribonucleotide binding;hydrolase activity;hydrolase activity, acting on acid anhydrides;hydrolase activity, acting on acid anhydrides, in phosphorus-containing anhydrides;nucleic acid binding;nucleoside-triphosphatase activity;nucleotide binding;purine nucleotide binding;purine ribonucleoside triphosphate bind…	cell part;cytoplasm;intracellular part
Q3UKJ6;O35286;Q497W9;A0A0G2JG10;A0A0G2JGQ5	Pre-mRNA-splicing factor ATP-dependent RNA helicase DHX15	Dhx15	26	0	19	20	26	39.9	144.62	NaN	0.71705	0.81093	NaN	13.583	9.4994	0	32	31	NaN	0.75191	0.8091	NaN	15.928	22.52	0	32	31	NaN	1.0679	0.94691	NaN	15.703	14.383	0	32	31	cellular macromolecule metabolic process;cellular metabolic process;cellular nitrogen compound metabolic process;cellular process;macromolecule metabolic process;metabolic process;mRNA metabolic process;mRNA processing;nitrogen compound metabolic process;nuclear mRNA splicing, via spliceosome;nucleic acid metabolic process;nucleobase-containing compound metabolic process;primary metabolic process…	adenyl nucleotide binding;adenyl ribonucleotide binding;ATP binding;ATPase activity;ATPase activity, coupled;ATP-dependent helicase activity;ATP-dependent RNA helicase activity;binding;catalytic activity;double-stranded RNA binding;helicase activity;hydrolase activity;hydrolase activity, acting on acid anhydrides;hydrolase activity, acting on acid anhydrides, in phosphorus-containing anhydrides;n…	cell part;cytoplasm;intracellular membrane-bounded organelle;intracellular non-membrane-bounded organelle;intracellular organelle;intracellular organelle part;intracellular part;macromolecular complex;membrane-bounded organelle;non-membrane-bounded organelle;nuclear part;nucleolus;nucleoplasm;nucleus;organelle;organelle part;post-mRNA release spliceosomal complex;ribonucleoprotein complex;spliceo…
O08553;Q6P1J1;P97427;Q71H75;Q3TMU8;O35098	Dihydropyrimidinase-related protein 2	Dpysl2	26	19	18	15	23	63.1	297.54	0.62442	0.59357	1.362	13.55	14.579	10.056	25	25	25	0.73652	0.72017	0.53982	17.815	8.5209	10.052	25	25	25	1.1121	1.2592	0.41237	17.313	14.694	8.5548	25	25	25	anatomical structure development;axon guidance;biological regulation;cell death;cellular component organization;cellular component organization at cellular level;cellular component organization or biogenesis;cellular component organization or biogenesis at cellular level;cellular membrane organization;cellular process;chemotaxis;cytoskeleton organization;death;developmental process;endocytosis;es…	binding;catalytic activity;enzyme binding;hydrolase activity;hydrolase activity, acting on carbon-nitrogen (but not peptide) bonds;kinase binding;phosphoprotein binding;protein binding;protein kinase binding	axon;axon part;cell body;cell part;cell projection;cell projection part;cytoplasm;cytoplasmic part;cytoskeletal part;cytosol;dendrite;extracellular membrane-bounded organelle;extracellular organelle;extracellular region part;extracellular vesicular exosome;growth cone;intracellular membrane-bounded organelle;intracellular non-membrane-bounded organelle;intracellular organelle;intracellular organe…
Q3U741;Q501J6	Probable ATP-dependent RNA helicase DDX17	Ddx17	26	15	18	20	16	43.4	105.54	0.62943	0.61536	0.6875	8.2277	11.929	5.5455	9	15	20	0.48081	0.80579	0.45619	7.7531	6.7911	9.4472	9	15	20	0.83601	1.3709	0.67194	8.4407	10.381	12.084	9	15	20	anatomical structure development;biological regulation;biosynthetic process;cardiovascular system development;cellular biosynthetic process;cellular macromolecule biosynthetic process;cellular macromolecule metabolic process;cellular metabolic process;cellular nitrogen compound metabolic process;cellular process;developmental process;macromolecule biosynthetic process;macromolecule metabolic proc…	adenyl nucleotide binding;adenyl ribonucleotide binding;ATP binding;ATPase activity;ATPase activity, coupled;ATP-dependent helicase activity;ATP-dependent RNA helicase activity;binding;catalytic activity;estrogen receptor binding;helicase activity;hormone receptor binding;hydrolase activity;hydrolase activity, acting on acid anhydrides;hydrolase activity, acting on acid anhydrides, in phosphorus-…	cell part;cytoplasm;intracellular membrane-bounded organelle;intracellular non-membrane-bounded organelle;intracellular organelle;intracellular organelle part;intracellular part;membrane;membrane-bounded organelle;non-membrane-bounded organelle;nuclear part;nucleolus;nucleoplasm;nucleus;organelle;organelle part
Q3UPL0;S4R2A9;S4R192;S4R256;S4R1T5;S4R1Y8	Protein transport protein Sec31A	Sec31a	26	11	17	18	26	27.3	247.3	0.6192	0.57103	0.94901	15.296	22.946	6.928	12	21	19	0.69044	0.71887	0.55385	9.7258	11.02	13.652	12	21	19	1.1223	1.289	0.57938	18.976	23.717	12.978	12	21	19	cellular process;establishment of localization;establishment of protein localization;protein transport;response to calcium ion;response to chemical stimulus;response to inorganic substance;response to metal ion;response to stimulus;transport;vesicle-mediated transport	binding;calcium-dependent protein binding;protein binding	cell part;coated vesicle;coated vesicle membrane;cytoplasm;cytoplasmic membrane-bounded vesicle;cytoplasmic part;cytoplasmic vesicle;cytoplasmic vesicle membrane;cytoplasmic vesicle part;endoplasmic reticulum;endoplasmic reticulum exit site;endoplasmic reticulum membrane;endoplasmic reticulum part;ER to Golgi transport vesicle;ER to Golgi transport vesicle membrane;intracellular membrane-bounded …
Q542I2;P97311;Q3ULG5	DNA helicase;DNA replication licensing factor MCM6	Mcm6	26	2	17	20	26	37.9	117.1	0.68347	0.67069	1.4003	7.0772	9.2924	10.41	2	32	29	0.43133	0.6866	1.1419	37.935	6.0594	20.295	2	32	29	0.61845	1.0085	0.77412	34.349	7.5552	32.146	2	32	29	cell cycle;cellular macromolecule metabolic process;cellular metabolic process;cellular nitrogen compound metabolic process;cellular process;DNA conformation change;DNA duplex unwinding;DNA geometric change;DNA metabolic process;DNA unwinding involved in replication;DNA-dependent DNA replication initiation;macromolecule metabolic process;metabolic process;nitrogen compound metabolic process;nucle…	adenyl nucleotide binding;adenyl ribonucleotide binding;ATP binding;ATPase activity;ATPase activity, coupled;ATP-dependent DNA helicase activity;ATP-dependent helicase activity;binding;catalytic activity;DNA binding;DNA helicase activity;DNA-dependent ATPase activity;helicase activity;hydrolase activity;hydrolase activity, acting on acid anhydrides;hydrolase activity, acting on acid anhydrides, i…	cell part;chromosomal part;intracellular membrane-bounded organelle;intracellular organelle;intracellular organelle part;intracellular part;macromolecular complex;MCM complex;membrane-bounded organelle;nuclear chromosome part;nuclear part;nucleoplasm;nucleoplasm part;nucleus;organelle;organelle part;protein complex
Q3U7R1	Extended synaptotagmin-1	Esyt1	26	15	16	11	26	32	98.259	0.33205	0.32974	1.7167	11.131	15.475	4.3692	21	20	10	0.39071	0.50544	0.28241	9.4923	13.876	29.167	21	20	10	1.2365	1.4897	0.167	12.086	10.563	20.153	21	20	10	establishment of localization;lipid transport;organic substance transport;transport	binding;cation binding;ion binding;lipid binding;metal ion binding;phospholipid binding	cell part;cytoplasmic part;endoplasmic reticulum part;integral to endoplasmic reticulum membrane;integral to membrane;integral to organelle membrane;intracellular organelle part;intracellular part;intrinsic to endoplasmic reticulum membrane;intrinsic to membrane;intrinsic to organelle membrane;membrane;membrane part;organelle membrane contact site;organelle part;plasma membrane
Q9EPL8;A0A140LHD0	Importin-7	Ipo7	26	12	16	15	25	28.7	192.2	0.81466	0.66195	0.8907	13.561	15.588	4.6868	15	31	18	0.72622	0.68497	0.73203	18.868	5.295	8.9235	15	31	18	0.93815	1.045	0.77965	25.802	14.686	3.715	15	31	18	defense response;establishment of localization;establishment of localization in cell;establishment of protein localization;immune response;immune system process;innate immune response;intracellular protein transport;intracellular transport;nuclear import;nuclear transport;nucleocytoplasmic transport;protein import;protein import into nucleus;protein targeting;protein transport;response to stimulu…	binding;histone binding;protein binding	cell part;cytoplasm;intracellular organelle part;intracellular part;membrane;nuclear part;nucleoplasm;organelle part
Q3UIG0;P60229	Eukaryotic translation initiation factor 3 subunit E	Eif3e	26	19	14	15	26	55.3	138.94	0.72924	0.61408	0.96397	12.035	9.4689	10.689	21	20	22	0.67244	0.67988	0.68045	11.8	13.46	4.1895	21	20	22	0.9559	1.1753	0.72472	12.785	8.262	8.5337	21	20	22	biological regulation;catabolic process;cellular catabolic process;cellular component assembly;cellular component assembly at cellular level;cellular component organization;cellular component organization at cellular level;cellular component organization or biogenesis;cellular component organization or biogenesis at cellular level;cellular macromolecular complex assembly;cellular macromolecular c…	binding;nucleic acid binding;protein binding;protein N-terminus binding;RNA binding;translation factor activity, nucleic acid binding;translation initiation factor activity	cell part;cytoplasm;cytoplasmic part;eukaryotic 43S preinitiation complex;eukaryotic 48S preinitiation complex;eukaryotic translation initiation factor 3 complex;extracellular membrane-bounded organelle;extracellular organelle;extracellular region part;extracellular vesicular exosome;intracellular membrane-bounded organelle;intracellular organelle;intracellular organelle part;intracellular part;m…
Q8CG48;B1AWH6	Structural maintenance of chromosomes protein 2	Smc2	26	6	14	20	26	26.3	219.41	0.74265	0.63322	1.1034	25.19	15.713	14.701	7	17	25	0.58563	0.80119	1.0055	61.668	17.218	6.9318	7	17	25	0.97696	1.2584	0.92087	60.25	13.649	15.538	7	17	25	cell cycle process;cell division;cellular component organization;cellular component organization at cellular level;cellular component organization or biogenesis;cellular component organization or biogenesis at cellular level;cellular macromolecular complex subunit organization;cellular macromolecule metabolic process;cellular metabolic process;cellular nitrogen compound metabolic process;cellular…	adenyl nucleotide binding;adenyl ribonucleotide binding;ATP binding;binding;nucleotide binding;protein binding;protein dimerization activity;protein heterodimerization activity;purine nucleotide binding;purine ribonucleoside triphosphate binding;purine ribonucleotide binding;ribonucleotide binding	cell part;chromosomal part;chromosome;condensed chromosome;condensin complex;cytoplasm;extracellular membrane-bounded organelle;extracellular organelle;extracellular region part;extracellular vesicular exosome;intracellular membrane-bounded organelle;intracellular non-membrane-bounded organelle;intracellular organelle;intracellular organelle part;intracellular part;macromolecular complex;membrane…
E9QAH1;E9PVZ8;E9Q028;Q9CTU9		Golgb1	26	11	10	9	26	11.5	65.787	0.52233	0.50129	1.0158	16.565	23.97	15.572	11	11	9	0.50212	0.6696	0.4697	17.756	17.655	14.291	11	11	9	0.81163	1.43	0.48204	19.278	25.261	10.61	11	11	9			cell part;cis-Golgi network;cytoplasmic part;endoplasmic reticulum-Golgi intermediate compartment;Golgi apparatus;Golgi apparatus part;intracellular membrane-bounded organelle;intracellular organelle;intracellular organelle part;intracellular part;membrane;membrane-bounded organelle;organelle;organelle part
Q8BJ71	Nuclear pore complex protein Nup93	Nup93	26	0	10	23	26	40.5	144.97	NaN	0.58156	0.86024	NaN	17.547	6.1266	0	10	33	NaN	0.56644	0.78292	NaN	12.901	11.88	0	10	33	NaN	0.94812	0.90833	NaN	13.996	13.575	0	10	33	cellular component assembly;cellular component assembly at cellular level;cellular component organization;cellular component organization at cellular level;cellular component organization or biogenesis;cellular component organization or biogenesis at cellular level;cellular macromolecular complex assembly;cellular macromolecular complex subunit organization;cellular process;cellular protein compl…	structural constituent of nuclear pore;structural molecule activity	cell part;intracellular organelle part;intracellular part;macromolecular complex;membrane;membrane part;nuclear membrane;nuclear part;nuclear periphery;nuclear pore;organelle membrane;organelle part;pore complex;protein complex
P14733	Lamin-B1	Lmnb1	26	0	0	26	24	40.8	90.973	NaN	NaN	1.028	NaN	NaN	8.246	0	0	35	NaN	NaN	0.67376	NaN	NaN	15.397	0	0	35	NaN	NaN	0.66464	NaN	NaN	14.161	0	0	35	biological regulation;positive regulation of biological process;positive regulation of catalytic activity;positive regulation of cell communication;positive regulation of cell cycle;positive regulation of cellular process;positive regulation of cyclin-dependent protein kinase activity;positive regulation of cyclin-dependent protein kinase activity involved in G2/M;positive regulation of intracell…	binding;enzyme binding;JUN kinase binding;kinase binding;phospholipase binding;protein binding;protein kinase binding;structural molecule activity	cell part;cytoskeletal part;envelope;intermediate filament;intracellular membrane-bounded organelle;intracellular organelle;intracellular organelle part;intracellular part;lamin filament;macromolecular complex;membrane;membrane-bounded organelle;nuclear envelope;nuclear inner membrane;nuclear matrix;nuclear membrane;nuclear part;nucleoplasm;nucleus;organelle;organelle envelope;organelle inner mem…
P35700;B1AXW5;B1AXW6;B1AXW4	Peroxiredoxin-1	Prdx1	25	16	24	13	24	76.9	191.6	0.68287	0.60587	0.19787	7.495	8.7522	129	64	94	48	0.79913	0.82887	0.50932	6.5556	7.7058	138.96	64	94	48	1.1529	1.3541	2.6342	12.508	8.632	93.712	64	94	48	anatomical structure homeostasis;biological regulation;catabolic process;cell killing;cell proliferation;cellular catabolic process;cellular metabolic process;cellular process;cellular response to chemical stimulus;cellular response to hydrogen peroxide;cellular response to oxidative stress;cellular response to oxygen radical;cellular response to reactive oxygen species;cellular response to stimu…	antioxidant activity;binding;catalytic activity;cation binding;heme binding;identical protein binding;ion binding;iron ion binding;metal ion binding;oxidoreductase activity;oxidoreductase activity, acting on paired donors, with incorporation or reduction of molecular oxygen;oxidoreductase activity, acting on peroxide as acceptor;peroxidase activity;peroxiredoxin activity;protein binding;tetrapyrr…	cell part;chromatin;chromosomal part;cytoplasm;cytoplasmic membrane-bounded vesicle;cytoplasmic part;cytoplasmic vesicle;cytosol;euchromatin;extracellular membrane-bounded organelle;extracellular organelle;extracellular region part;extracellular space;extracellular vesicular exosome;intracellular membrane-bounded organelle;intracellular non-membrane-bounded organelle;intracellular organelle;intra…
Q99KQ4	Nicotinamide phosphoribosyltransferase	Nampt	25	18	23	14	25	66.8	323.31	0.6455	0.58105	0.86498	6.9323	11.387	2.4954	24	32	14	0.76859	0.73365	0.66535	9.1542	10.327	7.3242	24	32	14	1.1701	1.2487	0.82018	6.6725	12.266	6.2588	24	32	14	biological regulation;biosynthetic process;cellular biosynthetic process;cellular metabolic process;cellular nitrogen compound biosynthetic process;cellular nitrogen compound metabolic process;cellular process;circadian regulation of gene expression;circadian rhythm;coenzyme biosynthetic process;coenzyme metabolic process;cofactor biosynthetic process;cofactor metabolic process;female pregnancy;h…	binding;catalytic activity;drug binding;nicotinamide phosphoribosyltransferase activity;nicotinate-nucleotide diphosphorylase (carboxylating) activity;transferase activity;transferase activity, transferring glycosyl groups;transferase activity, transferring pentosyl groups	cell part;cytoplasm;cytoplasmic part;cytosol;extracellular membrane-bounded organelle;extracellular organelle;extracellular region part;extracellular space;extracellular vesicular exosome;intracellular membrane-bounded organelle;intracellular organelle;intracellular part;membrane-bounded organelle;membrane-bounded vesicle;nucleus;organelle;vesicle
P63101;D3YXN6;D3YXF4;D3YW45	14-3-3 protein zeta/delta	Ywhaz	25	21	22	13	20	78.8	323.31	0.7231	0.62387	0.81723	14.23	9.7827	0.53668	42	46	23	0.79238	0.75653	0.61448	14.16	6.7558	2.0013	42	46	23	1.0434	1.1947	0.75337	12.898	8.7933	2.7741	42	46	23	amine transport;biological regulation;cellular component assembly;cellular component assembly at cellular level;cellular component organization;cellular component organization at cellular level;cellular component organization or biogenesis;cellular component organization or biogenesis at cellular level;cellular process;establishment of Golgi localization;establishment of localization;establishmen…	binding;enzyme binding;identical protein binding;kinase binding;protein binding;protein domain specific binding;protein kinase binding;transcription factor binding	adherens junction;anchoring junction;blood microparticle;cell junction;cell leading edge;cell part;cell-substrate adherens junction;cell-substrate junction;cytoplasmic membrane-bounded vesicle;cytoplasmic part;cytoplasmic vesicle;cytoplasmic vesicle membrane;cytoplasmic vesicle part;cytoskeletal part;cytosol;extracellular membrane-bounded organelle;extracellular organelle;extracellular region par…
Q3TJY2;O88342;A0A0J9YU05	WD repeat-containing protein 1	Wdr1	25	12	21	13	25	56.9	110.14	0.74892	0.69862	1.0016	12.717	13.49	6.1358	24	50	21	0.863	0.6761	0.5869	10.285	9.5457	5.4307	24	50	21	1.1113	0.97666	0.5877	16.521	10.862	1.9248	24	50	21	actin cytoskeleton organization;actin filament-based process;actomyosin structure organization;biological regulation;cellular chemical homeostasis;cellular component organization;cellular component organization at cellular level;cellular component organization or biogenesis;cellular component organization or biogenesis at cellular level;cellular homeostasis;cellular ion homeostasis;cellular proce…	actin binding;binding;cytoskeletal protein binding;protein binding	actin cytoskeleton;actin filament;cell junction;cell part;cell projection;cytoplasm;cytoskeletal part;cytoskeleton;extracellular membrane-bounded organelle;extracellular organelle;extracellular region part;extracellular vesicular exosome;intracellular non-membrane-bounded organelle;intracellular organelle;intracellular organelle part;intracellular part;macromolecular complex;membrane-bounded orga…
O08749	Dihydrolipoyl dehydrogenase, mitochondrial	Dld	25	19	20	13	25	63.5	289.79	0.51611	0.50354	0.29174	19.034	11.35	133.97	42	49	37	0.55631	0.6393	0.52353	8.2137	11.067	140.99	42	49	37	1.0643	1.2891	1.995	12.899	10.976	129.07	42	49	37	anatomical structure morphogenesis;biological regulation;cell maturation;cell redox homeostasis;cellular chemical homeostasis;cellular developmental process;cellular homeostasis;cellular ion homeostasis;cellular metabolic process;cellular process;cellular process involved in reproduction;chemical homeostasis;developmental maturation;developmental process;developmental process involved in reproduc…	binding;catalytic activity;coenzyme binding;cofactor binding;dihydrolipoyl dehydrogenase activity;flavin adenine dinucleotide binding;oxidoreductase activity;oxidoreductase activity, acting on a sulfur group of donors;oxidoreductase activity, acting on a sulfur group of donors, NAD or NADP as acceptor;oxidoreductase activity, acting on NADH or NADPH	acrosomal matrix;cell part;cell projection;cilium;cytoplasmic part;cytoplasmic vesicle part;intracellular membrane-bounded organelle;intracellular organelle;intracellular organelle lumen;intracellular organelle part;intracellular part;membrane-bounded organelle;membrane-enclosed lumen;mitochondrial matrix;mitochondrial part;mitochondrion;myelin sheath;nuclear part;nucleoplasm;organelle;organelle …
Q8C483;P26638;A2AFS0;A2AFS1	Serine--tRNA ligase, cytoplasmic	Sars	25	15	17	15	25	56.2	269.55	0.70054	0.66583	0.78772	10.057	10.267	8.087	29	33	21	0.7808	0.76098	0.47112	9.3528	43.051	12.238	29	33	21	1.1447	1.2279	0.63249	11.994	46.156	10.89	29	33	21	amine metabolic process;amino acid activation;carboxylic acid metabolic process;cellular amine metabolic process;cellular amino acid metabolic process;cellular ketone metabolic process;cellular macromolecule metabolic process;cellular metabolic process;cellular nitrogen compound metabolic process;cellular process;macromolecule metabolic process;metabolic process;ncRNA metabolic process;nitrogen c…	adenyl nucleotide binding;adenyl ribonucleotide binding;aminoacyl-tRNA ligase activity;ATP binding;binding;catalytic activity;ligase activity;ligase activity, forming aminoacyl-tRNA and related compounds;ligase activity, forming carbon-oxygen bonds;nucleotide binding;purine nucleotide binding;purine ribonucleoside triphosphate binding;purine ribonucleotide binding;ribonucleotide binding;serine-tR…	cell part;cytoplasm;cytoplasmic part;extracellular membrane-bounded organelle;extracellular organelle;extracellular region part;extracellular vesicular exosome;intracellular membrane-bounded organelle;intracellular organelle;intracellular part;membrane-bounded organelle;membrane-bounded vesicle;mitochondrion;organelle;vesicle
A0A0R4J150;B9EJ86;G5E833;Q9ER64;D3YWU9	Oxysterol-binding protein	Osbpl8	25	21	16	8	25	40.7	189.09	0.4908	0.48083	1.3589	10.073	10.741	10.96	31	24	12	0.60965	0.70106	0.55496	15.665	6.6105	24.622	31	24	12	1.2031	1.3805	0.38155	12.663	12.511	32.441	31	24	12	biological regulation;cell differentiation;cellular developmental process;cellular localization;cellular macromolecule localization;cellular process;cellular protein localization;developmental process;establishment of localization;fat cell differentiation;lipid transport;localization;macromolecule localization;negative regulation of biological process;negative regulation of cell migration;negativ…	binding;cholesterol binding;lipid binding;steroid binding;sterol binding	cell part;cytoplasmic part;endoplasmic reticulum membrane;endoplasmic reticulum part;integral to membrane;intracellular organelle part;intracellular part;intrinsic to membrane;membrane;membrane part;nuclear membrane;nuclear part;organelle membrane;organelle part
P24527	Leukotriene A-4 hydrolase	Lta4h	25	17	16	16	25	54	285.41	0.71938	0.63797	0.75773	12.69	11.181	2.7597	19	17	29	0.74229	0.75242	0.57684	10.028	10.649	14.508	19	17	29	1.1055	1.2372	0.78314	14.035	14.157	11.978	19	17	29	alkene biosynthetic process;biosynthetic process;carboxylic acid biosynthetic process;carboxylic acid metabolic process;catabolic process;cellular alkene metabolic process;cellular biosynthetic process;cellular catabolic process;cellular ketone metabolic process;cellular lipid metabolic process;cellular metabolic process;cellular process;fatty acid biosynthetic process;fatty acid metabolic proces…	aminopeptidase activity;binding;catalytic activity;cation binding;epoxide hydrolase activity;ether hydrolase activity;exopeptidase activity;hydrolase activity;hydrolase activity, acting on ether bonds;ion binding;leukotriene-A4 hydrolase activity;metal ion binding;metallopeptidase activity;peptidase activity;peptidase activity, acting on L-amino acid peptides;transition metal ion binding;zinc ion…	cell part;cytoplasm;extracellular membrane-bounded organelle;extracellular organelle;extracellular region part;extracellular vesicular exosome;intracellular organelle part;intracellular part;membrane-bounded organelle;membrane-bounded vesicle;nuclear part;nucleoplasm;organelle;organelle part;vesicle
D3Z061;Q8C7R4	Ubiquitin-like modifier-activating enzyme 6	Uba6	25	10	16	11	25	29.5	38.001	0.75467	0.75018	0.92555	9.1244	18.004	14.157	10	15	11	0.78509	0.73241	0.59827	26.859	20.347	36.576	10	15	11	1.0655	0.97138	0.73279	27.297	12.397	33.401	10	15	11	amygdala development;anatomical structure development;behavior;catabolic process;cellular catabolic process;cellular macromolecule catabolic process;cellular macromolecule metabolic process;cellular metabolic process;cellular process;cellular protein metabolic process;cognition;dendritic spine development;developmental process;hippocampus development;learning;learning or memory;locomotory behavio…	adenyl nucleotide binding;adenyl ribonucleotide binding;ATP binding;binding;catalytic activity;FAT10 activating enzyme activity;nucleotide binding;purine nucleotide binding;purine ribonucleoside triphosphate binding;purine ribonucleotide binding;ribonucleotide binding;small protein activating enzyme activity;ubiquitin activating enzyme activity	cell part;cytoplasm;cytoplasmic part;cytosol;intracellular part
E9PYB0		Ahnak2	25	18	15	6	6	51.5	49.486	0.34703	0.35658	NaN	13.221	6.6337	NaN	8	6	1	0.36252	0.5595	NaN	3.7016	3.6316	NaN	8	6	1	1.0373	1.5121	NaN	7.6762	12.132	NaN	8	6	1			cell part;contractile fiber part;costamere;cytoplasm;cytoplasmic part;cytoplasmic vesicle membrane;cytoplasmic vesicle part;intracellular organelle part;intracellular part;membrane;organelle membrane;organelle part;plasma membrane;vesicle membrane;Z disc
Q7TMB8;A0A0R4J119;A0A0U1RQ05	Cytoplasmic FMR1-interacting protein 1	Cyfip1	25	10	14	18	15	22.3	48.251	0.63784	0.57962	0.99764	27.624	12.174	9.7009	11	17	21	0.65382	0.62891	0.65463	32.701	15.263	11.551	11	17	21	1.061	1.1078	0.6727	6.1672	14.123	11.258	11	17	21	axon extension;biological regulation;cell growth;cell projection assembly;cell projection organization;cellular component assembly;cellular component assembly at cellular level;cellular component organization;cellular component organization at cellular level;cellular component organization or biogenesis;cellular component organization or biogenesis at cellular level;cellular process;cellular resp…	actin binding;actin filament binding;binding;cytoskeletal protein binding;enzyme binding;GTPase binding;profilin binding;protein binding;protein complex binding;Rac GTPase binding;Ras GTPase binding;Rho GTPase binding;small GTPase binding	adherens junction;anchoring junction;cell junction;cell part;cell projection;cell-substrate adherens junction;cell-substrate junction;cytoplasmic part;extracellular membrane-bounded organelle;extracellular organelle;extracellular region part;extracellular vesicular exosome;focal adhesion;intracellular part;lamellipodium;macromolecular complex;membrane-bounded organelle;membrane-bounded vesicle;mR…
A2AFQ0;Q7TMY8;F6XP90	E3 ubiquitin-protein ligase HUWE1	Huwe1	25	10	14	14	25	7.9	156.16	0.78431	0.66268	0.65559	12.48	12.235	11.039	15	13	13	0.64263	0.79257	0.55642	22.274	14.297	29.956	15	13	13	0.77471	1.092	0.8904	27.835	15.518	28.534	15	13	13	base-excision repair;cell differentiation;cellular component organization;cellular component organization at cellular level;cellular component organization or biogenesis;cellular component organization or biogenesis at cellular level;cellular developmental process;cellular macromolecule metabolic process;cellular metabolic process;cellular nitrogen compound metabolic process;cellular process;cell…	acid-amino acid ligase activity;binding;catalytic activity;DNA binding;ligase activity;ligase activity, forming carbon-nitrogen bonds;nucleic acid binding;small conjugating protein ligase activity;ubiquitin-protein ligase activity	cell part;cytoplasm;extracellular membrane-bounded organelle;extracellular organelle;extracellular region part;extracellular vesicular exosome;intracellular membrane-bounded organelle;intracellular organelle;intracellular organelle part;intracellular part;membrane;membrane-bounded organelle;membrane-bounded vesicle;nuclear part;nucleoplasm;nucleus;organelle;organelle part;vesicle
Q5XJY5	Coatomer subunit delta	Arcn1	25	14	13	20	25	46.8	113.53	0.62978	0.54836	1.0199	12.457	9.2789	7.0225	22	22	23	0.69522	0.72221	0.49127	9.0567	16.638	8.0877	22	22	23	1.0725	1.2677	0.54124	10.36	14.665	11.854	22	22	23	adult behavior;adult locomotory behavior;anatomical structure maturation;behavior;cellular process;cerebellar Purkinje cell layer maturation;developmental maturation;developmental process;establishment of localization;establishment of localization in cell;establishment of protein localization;Golgi vesicle transport;intracellular protein transport;intracellular transport;locomotory behavior;multi…		AP-type membrane coat adaptor complex;cell part;clathrin adaptor complex;coated vesicle;COPI vesicle coat;COPI-coated vesicle;cytoplasm;cytoplasmic membrane-bounded vesicle;cytoplasmic part;cytoplasmic vesicle;cytoplasmic vesicle part;endoplasmic reticulum;Golgi apparatus;Golgi apparatus part;Golgi-associated vesicle;intracellular membrane-bounded organelle;intracellular organelle;intracellular o…
Q3U4X8;P37913;V9GWZ4;E9PV36;D3YUW4	DNA ligase;DNA ligase 1	Lig1	25	11	10	15	25	32.7	57.309	0.56738	0.5667	1.5372	12.673	16.968	18.646	15	15	12	0.56519	0.60301	1.5077	16.225	13.21	11.514	15	15	12	0.95031	1.0209	0.99474	17.122	12.833	11.127	15	15	12	base-excision repair;biosynthetic process;cell division;cellular biosynthetic process;cellular macromolecule biosynthetic process;cellular macromolecule metabolic process;cellular metabolic process;cellular nitrogen compound metabolic process;cellular process;cellular response to stimulus;cellular response to stress;DNA biosynthetic process;DNA ligation;DNA metabolic process;DNA recombination;DNA…	adenyl nucleotide binding;adenyl ribonucleotide binding;ATP binding;binding;catalytic activity;cation binding;DNA binding;DNA ligase (ATP) activity;DNA ligase activity;ion binding;ligase activity;ligase activity, forming phosphoric ester bonds;metal ion binding;nucleic acid binding;nucleotide binding;purine nucleotide binding;purine ribonucleoside triphosphate binding;purine ribonucleotide bindin…	cell part;cytoplasmic part;Golgi apparatus;intracellular membrane-bounded organelle;intracellular organelle;intracellular organelle part;intracellular part;membrane-bounded organelle;mitochondrion;nuclear part;nucleoplasm;nucleus;organelle;organelle part
MNVVP1			24	21	23	8	24	49.9	282.34	0.18989	107.9	0.31886	91.005	84.298	130.64	164	201	18	18.326	0.9561	5.7877	2.1872	85.613	113.32	164	200	18	98.56	0.10516	15.678	89.865	104.74	83.151	164	200	18
E9Q7Q3;D3Z6I8		Tpm3	24	19	22	22	4	51.6	310.23	0.73348	0.6305	0.96411	15.267	10.528	5.5861	31	39	59	0.66461	0.64498	0.6557	8.5838	11.961	7.2097	31	39	59	0.91897	1.0011	0.69348	15.112	15.659	8.6207	31	39	59			actin filament bundle;actomyosin;cell cortex part;cell part;cell projection;cell projection part;cortical cytoskeleton;cytoplasm;cytoplasmic part;cytoskeletal part;cytoskeleton;extracellular membrane-bounded organelle;extracellular organelle;extracellular region part;extracellular vesicular exosome;growth cone;intracellular non-membrane-bounded organelle;intracellular organelle;intracellular orga…
Q3UI57;P25206	DNA helicase;DNA replication licensing factor MCM3	Mcm3	24	2	20	15	24	42.1	159.41	0.72956	0.57829	1.4521	21.268	15.632	6.1683	2	28	22	1.5395	0.68174	1.099	144.12	14.097	10.971	2	28	22	2.1354	1.2105	0.70933	115.51	10.794	10.034	2	28	22	cell cycle;cellular macromolecule metabolic process;cellular metabolic process;cellular nitrogen compound metabolic process;cellular process;DNA metabolic process;DNA-dependent DNA replication initiation;macromolecule metabolic process;metabolic process;nitrogen compound metabolic process;nucleic acid metabolic process;nucleobase-containing compound metabolic process;primary metabolic process	adenyl nucleotide binding;adenyl ribonucleotide binding;ATP binding;binding;catalytic activity;DNA binding;DNA helicase activity;helicase activity;hydrolase activity;hydrolase activity, acting on acid anhydrides;hydrolase activity, acting on acid anhydrides, in phosphorus-containing anhydrides;nucleic acid binding;nucleoside-triphosphatase activity;nucleotide binding;purine nucleotide binding;pur…	cell part;centrosome;chromosomal part;cytoplasm;cytoplasmic part;cytoskeletal part;intracellular membrane-bounded organelle;intracellular non-membrane-bounded organelle;intracellular organelle;intracellular organelle part;intracellular part;macromolecular complex;MCM complex;membrane;membrane-bounded organelle;microtubule organizing center;non-membrane-bounded organelle;nuclear chromosome part;nu…
P26043;Q7TSG6	Radixin	Rdx	24	19	19	14	12	41	67.792	0.64529	0.58295	0.6414	12.752	7.8513	218.97	15	12	7	0.71383	0.6904	0.63758	7.5253	10.196	155.69	15	12	7	1.098	1.0921	1.0282	14.37	16.546	119.4	15	12	7	actin filament capping;anatomical structure development;apical protein localization;asymmetric protein localization;biological regulation;cell development;cell projection assembly;cell projection organization;cellular component assembly;cellular component assembly at cellular level;cellular component organization;cellular component organization at cellular level;cellular component organization or…		adherens junction;anchoring junction;apical part of cell;cell division site part;cell junction;cell part;cell periphery;cell pole;cell projection;cell tip;cell-substrate adherens junction;cell-substrate junction;cleavage furrow;cytoplasm;cytoskeleton;extracellular membrane-bounded organelle;extracellular organelle;extracellular region part;extracellular space;extracellular vesicular exosome;extri…
Q99KK7	Dipeptidyl peptidase 3	Dpp3	24	19	19	10	24	45.3	323.31	0.69176	0.62526	0.85091	13.435	19.784	14.548	24	39	13	0.72566	0.70097	0.56811	8.9285	19.398	23.794	24	39	13	1.0043	1.1215	0.6652	10.922	19.036	17.791	24	39	13	macromolecule metabolic process;metabolic process;primary metabolic process;protein metabolic process;proteolysis	binding;catalytic activity;cation binding;dipeptidyl-peptidase activity;exopeptidase activity;hydrolase activity;ion binding;metal ion binding;metallopeptidase activity;peptidase activity;peptidase activity, acting on L-amino acid peptides;transition metal ion binding;zinc ion binding	cell part;cytoplasm;extracellular membrane-bounded organelle;extracellular organelle;extracellular region part;extracellular vesicular exosome;intracellular organelle part;intracellular part;membrane;membrane-bounded organelle;membrane-bounded vesicle;nuclear part;nucleoplasm;organelle;organelle part;plasma membrane;vesicle
Q3TF14;P50247;A2ALT5	Adenosylhomocysteinase	Ahcy	24	17	19	18	24	57.9	162.52	0.67403	0.61458	0.73902	8.9613	9.7732	220.94	36	41	48	0.66253	0.69169	0.72639	10.755	50.808	127.89	36	41	48	1.04	1.0979	0.95769	9.9352	54.092	103.45	36	41	48	cellular metabolic process;cellular process;metabolic process;one-carbon metabolic process;small molecule metabolic process	adenosylhomocysteinase activity;catalytic activity;hydrolase activity;hydrolase activity, acting on ether bonds;trialkylsulfonium hydrolase activity	cell part;cytoplasmic membrane-bounded vesicle;cytoplasmic part;cytoplasmic vesicle;intracellular membrane-bounded organelle;intracellular organelle;intracellular part;melanosome;membrane-bounded organelle;membrane-bounded vesicle;organelle;pigment granule;vesicle
P68254;F6YY69;F6VW30	14-3-3 protein theta	Ywhaq	24	16	19	13	21	69.4	271.44	0.72828	0.60305	0.85214	9.3049	12.094	7.3874	25	30	19	0.71158	0.66606	0.62637	4.851	11.938	3.5574	25	30	19	0.99948	1.1915	0.75043	7.2513	12.446	3.043	25	30	19	anatomical structure development;biological regulation;developmental process;negative regulation of biological process;negative regulation of biosynthetic process;negative regulation of cellular biosynthetic process;negative regulation of cellular macromolecule biosynthetic process;negative regulation of cellular metabolic process;negative regulation of cellular process;negative regulation of gen…		adherens junction;anchoring junction;cell junction;cell part;cell-substrate adherens junction;cell-substrate junction;cytoplasmic part;cytoplasmic vesicle membrane;cytoplasmic vesicle part;cytosol;extracellular membrane-bounded organelle;extracellular organelle;extracellular region part;extracellular vesicular exosome;focal adhesion;intracellular organelle part;intracellular part;macromolecular c…
Q80TM9;F6PY46;F6ZL69;F6UKP3;F7AFP3;F7AN84;F6YR29	Nischarin	Nisch	24	8	19	3	24	22.1	58.131	0.8585	0.67855	1.0855	7.1877	17.096	15.93	12	20	3	0.76555	0.87356	0.56953	10.204	16.872	28.273	12	20	3	0.92178	1.235	0.45854	11.401	11.528	14.438	12	20	3	actin cytoskeleton organization;actin filament-based process;alcohol metabolic process;amine transport;apoptosis;biological regulation;carbohydrate metabolic process;catecholamine secretion;catecholamine transport;cell death;cellular carbohydrate metabolic process;cellular component organization;cellular component organization at cellular level;cellular component organization or biogenesis;cellul…	binding;G-protein coupled amine receptor activity;G-protein coupled receptor activity;integrin binding;lipid binding;molecular transducer activity;phosphatidylinositol binding;phospholipid binding;protein binding;protein complex binding;receptor activity;receptor binding;signal transducer activity;signaling receptor activity;transmembrane signaling receptor activity	cell part;cytoplasmic part;cytosol;early endosome;endosome;intracellular membrane-bounded organelle;intracellular organelle;intracellular part;membrane;membrane-bounded organelle;organelle;plasma membrane;recycling endosome
G3XA17;F7CBP1;F6TW20;F6UU81		Eif4g2	24	1	19	13	1	32	2.4853	NaN	NaN	0.93193	NaN	NaN	5.2888	0	1	2	NaN	NaN	0.58021	NaN	NaN	6.6238	0	1	2	NaN	NaN	0.62859	NaN	NaN	1.0293	0	1	2	biological regulation;biosynthetic process;cellular biosynthetic process;cellular macromolecule biosynthetic process;cellular macromolecule metabolic process;cellular metabolic process;cellular process;cellular protein metabolic process;macromolecule biosynthetic process;macromolecule metabolic process;metabolic process;posttranscriptional regulation of gene expression;primary metabolic process;p…	binding;nucleic acid binding;RNA binding;translation factor activity, nucleic acid binding;translation initiation factor activity	cell part;cytoplasm;cytoplasmic part;eukaryotic translation initiation factor 4F complex;intracellular part;macromolecular complex;membrane;protein complex
Q99KC8;F6TIL5	von Willebrand factor A domain-containing protein 5A	Vwa5a	24	0	19	12	24	36.7	62.388	NaN	0.50915	0.93506	NaN	12.38	8.2393	0	22	12	NaN	0.67359	0.33577	NaN	11.459	10.556	0	22	12	NaN	1.3733	0.34581	NaN	10.985	11.749	0	22	12			cell part;intracellular membrane-bounded organelle;intracellular organelle;intracellular organelle part;intracellular part;membrane-bounded organelle;nuclear part;nucleoplasm;nucleus;organelle;organelle part
Q9CY58;Q3UMP4;A0A0N4SV32;A0A0N4SWH2;A0A0N4SUQ1;A0A0N4SUN8;A0A0N4SV40;A0A0N4SVK5	Plasminogen activator inhibitor 1 RNA-binding protein	Serbp1	24	17	18	10	24	55	300.37	0.70177	0.58442	0.23517	13.709	10.973	181.75	34	28	21	0.74804	0.65567	0.82575	10.509	11.61	136.9	34	28	21	1.024	1.1631	6.7135	18.407	13.116	136.07	34	28	21	biological regulation;regulation of apoptosis;regulation of biological process;regulation of cell death;regulation of cellular process;regulation of programmed cell death	binding;mRNA 3'-UTR binding;mRNA binding;nucleic acid binding;RNA binding	cell part;cytoplasm;cytoplasmic part;extracellular membrane-bounded organelle;extracellular organelle;extracellular region part;extracellular vesicular exosome;intracellular membrane-bounded organelle;intracellular organelle;intracellular part;membrane;membrane-bounded organelle;membrane-bounded vesicle;nucleus;organelle;perinuclear region of cytoplasm;plasma membrane;vesicle
Q62448	Eukaryotic translation initiation factor 4 gamma 2	Eif4g2	24	1	18	13	1	31.9	214.99	NaN	0.5516	1.0678	NaN	12.345	7.0806	1	20	18	NaN	0.63766	0.61807	NaN	13.875	22.311	1	20	18	NaN	1.0777	0.58796	NaN	19.207	30.829	1	20	18	biological regulation;posttranscriptional regulation of gene expression;regulation of biological process;regulation of biosynthetic process;regulation of cellular biosynthetic process;regulation of cellular macromolecule biosynthetic process;regulation of cellular metabolic process;regulation of cellular process;regulation of cellular protein metabolic process;regulation of gene expression;regula…	binding;nucleic acid binding;RNA binding;translation factor activity, nucleic acid binding;translation initiation factor activity	cell part;cytoplasm;cytoplasmic part;eukaryotic translation initiation factor 4F complex;intracellular part;macromolecular complex;membrane;protein complex
F8WIT2;P14824	Annexin;Annexin A6	Anxa6	24	20	17	14	24	40.5	165.02	0.48118	0.44097	0.89157	24.775	14.314	5.1251	22	19	22	0.60978	0.64518	0.40041	12.941	9.5223	5.2227	22	19	22	1.317	1.4222	0.45214	13.39	13.844	7.0075	22	19	22	biological regulation;calcium ion homeostasis;calcium ion transport;cation homeostasis;cation transport;cellular calcium ion homeostasis;cellular cation homeostasis;cellular chemical homeostasis;cellular component assembly;cellular component organization;cellular component organization or biogenesis;cellular divalent inorganic cation homeostasis;cellular homeostasis;cellular ion homeostasis;cellu…	binding;calcium ion binding;calcium-dependent phospholipid binding;calcium-dependent protein binding;cation binding;channel activity;cholesterol binding;gated channel activity;GTP binding;guanyl nucleotide binding;guanyl ribonucleotide binding;identical protein binding;ion binding;ion channel activity;ion transmembrane transporter activity;ligand-gated channel activity;ligand-gated ion channel ac…	adherens junction;anchoring junction;cell junction;cell part;cell-substrate adherens junction;cell-substrate junction;cytoplasmic membrane-bounded vesicle;cytoplasmic part;cytoplasmic vesicle;cytosol;endosomal part;endosome membrane;extracellular membrane-bounded organelle;extracellular organelle;extracellular region part;extracellular vesicular exosome;focal adhesion;intracellular membrane-bound…
Q9ER72;A0A140LII7;A0A140LIB6	Cysteine--tRNA ligase, cytoplasmic	Cars	24	8	17	16	24	36	83.576	0.59816	0.49562	0.82176	11.261	13.161	5.6224	10	22	20	0.64141	0.6526	0.54242	14.957	10.703	7.7678	10	22	20	0.99071	1.3006	0.6783	12.47	17.781	9.1037	10	22	20	amine metabolic process;amino acid activation;carboxylic acid metabolic process;cellular amine metabolic process;cellular amino acid metabolic process;cellular ketone metabolic process;cellular macromolecule metabolic process;cellular metabolic process;cellular nitrogen compound metabolic process;cellular process;cysteinyl-tRNA aminoacylation;macromolecule metabolic process;metabolic process;ncRN…	adenyl nucleotide binding;adenyl ribonucleotide binding;aminoacyl-tRNA ligase activity;ATP binding;binding;catalytic activity;cation binding;cysteine-tRNA ligase activity;identical protein binding;ion binding;ligase activity;ligase activity, forming aminoacyl-tRNA and related compounds;ligase activity, forming carbon-oxygen bonds;metal ion binding;nucleic acid binding;nucleotide binding;protein b…	cell part;cytoplasm;cytoplasmic part;cytosol;intracellular part
Q9CR16;A0A0A6YW70	Peptidyl-prolyl cis-trans isomerase D	Ppid	24	17	16	13	24	67.3	129.52	0.78006	0.63963	0.24862	13.021	8.1595	132.4	27	29	20	0.82834	0.76007	0.72905	9.8637	9.4797	145.93	27	29	20	1.071	1.2114	2.8897	16.199	12.138	117.71	27	29	20	apoptosis;biological regulation;cell death;cellular component assembly;cellular component organization;cellular component organization at cellular level;cellular component organization or biogenesis;cellular component organization or biogenesis at cellular level;cellular macromolecule metabolic process;cellular metabolic process;cellular process;cellular protein metabolic process;cellular respons…	binding;catalytic activity;cis-trans isomerase activity;drug binding;estrogen receptor binding;FK506 binding;heat shock protein binding;hormone receptor binding;Hsp70 protein binding;Hsp90 protein binding;isomerase activity;macrolide binding;nuclear hormone receptor binding;peptide binding;peptidyl-prolyl cis-trans isomerase activity;protein binding;receptor binding;steroid hormone receptor bindi…	cell part;cytoplasm;intracellular membrane-bounded organelle;intracellular non-membrane-bounded organelle;intracellular organelle;intracellular organelle part;intracellular part;membrane-bounded organelle;non-membrane-bounded organelle;nuclear part;nucleolus;nucleoplasm;nucleus;organelle;organelle part
Q99JI4	26S proteasome non-ATPase regulatory subunit 6	Psmd6	24	16	16	18	24	53.5	91.887	0.72096	0.65667	0.84223	10.924	9.8948	6.5612	28	33	27	0.67975	0.68851	0.68368	14.816	14.67	8.3124	28	33	27	0.96551	1.0446	0.78959	9.0697	9.3304	12.649	28	33	27	catabolic process;cellular catabolic process;cellular macromolecule catabolic process;cellular macromolecule metabolic process;cellular metabolic process;cellular process;macromolecule catabolic process;macromolecule metabolic process;metabolic process;modification-dependent macromolecule catabolic process;modification-dependent protein catabolic process;primary metabolic process;proteasomal prot…		cell part;extracellular membrane-bounded organelle;extracellular organelle;extracellular region part;extracellular vesicular exosome;intracellular part;macromolecular complex;membrane-bounded organelle;membrane-bounded vesicle;organelle;proteasome accessory complex;proteasome complex;proteasome regulatory particle;protein complex;vesicle
Q61024;D3Z0C2;D3YYR0;D3Z028	Asparagine synthetase [glutamine-hydrolyzing]	Asns	24	13	16	12	24	52.2	104.5	0.62749	0.55469	1.2926	10.98	8.5482	14.102	21	26	25	0.59007	0.62352	0.90573	7.8764	4.9384	6.5331	21	26	25	0.92827	1.0795	0.6551	7.4986	10.412	7.4348	21	26	25	amine biosynthetic process;amine metabolic process;anatomical structure development;asparagine biosynthetic process;asparagine metabolic process;aspartate family amino acid biosynthetic process;aspartate family amino acid metabolic process;biological regulation;biosynthetic process;carboxylic acid biosynthetic process;carboxylic acid metabolic process;cell communication;cellular amine metabolic p…	adenyl nucleotide binding;adenyl ribonucleotide binding;asparagine synthase (glutamine-hydrolyzing) activity;ATP binding;binding;carbon-nitrogen ligase activity, with glutamine as amido-N-donor;catalytic activity;cofactor binding;ligase activity;ligase activity, forming carbon-nitrogen bonds;nucleotide binding;purine nucleotide binding;purine ribonucleoside triphosphate binding;purine ribonucleot…
Q8BMA6;A2AAN2	Signal recognition particle subunit SRP68	Srp68	24	11	16	16	24	42.4	130.11	0.71161	0.56614	0.80279	19.631	15.226	11.079	14	18	18	0.63865	0.71558	0.46102	10.242	8.4442	13.322	14	18	18	1.0251	1.2573	0.59945	15.472	16.559	11.021	14	18	18	cotranslational protein targeting to membrane;establishment of localization;establishment of localization in cell;establishment of protein localization;establishment of protein localization in endoplasmic reticulum;establishment of protein localization to organelle;intracellular protein transport;intracellular transport;protein targeting;protein targeting to ER;protein targeting to membrane;prote…	7S RNA binding;binding;endoplasmic reticulum signal peptide binding;nucleic acid binding;peptide binding;ribonucleoprotein binding;RNA binding;signal recognition particle binding;signal sequence binding	adherens junction;anchoring junction;cell junction;cell part;cell-substrate adherens junction;cell-substrate junction;cytoplasm;cytoplasmic part;endoplasmic reticulum;focal adhesion;intracellular membrane-bounded organelle;intracellular non-membrane-bounded organelle;intracellular organelle;intracellular organelle part;intracellular part;macromolecular complex;membrane-bounded organelle;non-membr…
Q8CI94;Q9WUB3;E9PUM3	Glycogen phosphorylase, brain form	Pygb	24	0	15	20	21	35	74.614	NaN	0.56058	0.97761	NaN	17.582	10.748	0	15	21	NaN	0.71282	0.62987	NaN	12.089	9.0722	0	15	21	NaN	1.1991	0.62493	NaN	9.8492	13.2	0	15	21	carbohydrate catabolic process;carbohydrate metabolic process;catabolic process;cellular carbohydrate catabolic process;cellular carbohydrate metabolic process;cellular glucan metabolic process;cellular macromolecule metabolic process;cellular metabolic process;cellular polysaccharide catabolic process;cellular polysaccharide metabolic process;cellular process;energy derivation by oxidation of or…	binding;catalytic activity;cofactor binding;glycogen phosphorylase activity;nucleotide binding;phosphorylase activity;pyridoxal phosphate binding;transferase activity;transferase activity, transferring glycosyl groups;transferase activity, transferring hexosyl groups;vitamin B6 binding;vitamin binding	axon;cell part;cell projection;contractile fiber part;cytoplasm;cytoplasmic part;extracellular membrane-bounded organelle;extracellular organelle;extracellular region part;extracellular vesicular exosome;intracellular part;membrane;membrane-bounded organelle;membrane-bounded vesicle;neuron projection;organelle;organelle part;vesicle;Z disc
Q58EU6;P47962;D3YYV8	60S ribosomal protein L5	Rpl5	24	18	14	18	24	67.3	135.89	0.68974	0.62324	0.91089	8.9426	8.9249	12.32	70	47	52	0.67384	0.6963	0.74158	6.1688	16.652	5.3216	70	47	52	0.9831	1.1218	0.85276	8.8156	12.724	7.0194	70	47	52	biosynthetic process;cellular biosynthetic process;cellular component biogenesis;cellular component biogenesis at cellular level;cellular component organization or biogenesis;cellular component organization or biogenesis at cellular level;cellular macromolecule biosynthetic process;cellular macromolecule metabolic process;cellular metabolic process;cellular nitrogen compound metabolic process;cel…	5S rRNA binding;binding;nucleic acid binding;RNA binding;rRNA binding;structural constituent of ribosome;structural molecule activity	adherens junction;anchoring junction;cell junction;cell part;cell-substrate adherens junction;cell-substrate junction;cytoplasm;cytosolic large ribosomal subunit;extracellular membrane-bounded organelle;extracellular organelle;extracellular region part;extracellular vesicular exosome;focal adhesion;intracellular membrane-bounded organelle;intracellular non-membrane-bounded organelle;intracellular…
MNVns7			24	18	14	2	24	55.1	209.2	0.90904	49.165	NaN	62.058	91.752	NaN	21	21	1	55.341	1.0262	NaN	95.532	68.014	NaN	21	21	1	21.507	0.11665	NaN	71.855	77.474	NaN	21	21	1
Q62318	Transcription intermediary factor 1-beta	Trim28	24	14	13	12	24	34.9	196.54	0.69911	0.69368	0.8427	8.5793	17.395	6.3053	18	18	20	0.58082	0.72821	0.65901	10.314	22.153	17.061	18	18	20	0.86725	1.0169	0.83802	10.792	9.984	16.818	18	18	20	anatomical structure morphogenesis;biological regulation;biosynthetic process;cell morphogenesis;cell morphogenesis involved in differentiation;cellular biosynthetic process;cellular component assembly;cellular component morphogenesis;cellular component organization;cellular component organization or biogenesis;cellular developmental process;cellular macromolecule biosynthetic process;cellular ma…	acid-amino acid ligase activity;binding;catalytic activity;cation binding;chromo shadow domain binding;DNA binding;enzyme binding;ion binding;kinase activity;Krueppel-associated box domain binding;ligase activity;ligase activity, forming carbon-nitrogen bonds;metal ion binding;nucleic acid binding;phosphotransferase activity, alcohol group as acceptor;protein binding;protein binding transcription…	cell part;chromatin;chromosomal part;euchromatin;heterochromatin;intracellular membrane-bounded organelle;intracellular organelle;intracellular organelle part;intracellular part;membrane-bounded organelle;nuclear chromatin;nuclear chromosome part;nuclear euchromatin;nuclear heterochromatin;nuclear part;nucleoplasm;nucleus;organelle;organelle part
P54276	DNA mismatch repair protein Msh6	Msh6	24	10	13	15	24	24.5	98.746	0.79714	0.69951	1.2445	18.467	17.97	7.7647	12	14	20	0.69915	0.72235	1.0822	13.721	15.826	7.3938	12	14	20	0.97358	1.1146	0.8917	20.29	26.031	11.886	12	14	20	B cell activation;B cell activation involved in immune response;biological regulation;cell activation;cell activation involved in immune response;cell cycle process;cellular component organization;cellular component organization at cellular level;cellular component organization or biogenesis;cellular component organization or biogenesis at cellular level;cellular macromolecule metabolic process;c…	adenyl nucleotide binding;adenyl ribonucleotide binding;ADP binding;ATP binding;ATPase activity;ATPase activity, coupled;binding;catalytic activity;cation binding;chromatin binding;damaged DNA binding;DNA binding;DNA insertion or deletion binding;DNA secondary structure binding;DNA-dependent ATPase activity;double-stranded DNA binding;four-way junction DNA binding;guanine/thymine mispair binding;…	cell part;chromatin;chromosomal part;cytoplasm;cytoplasmic part;Golgi apparatus;intracellular membrane-bounded organelle;intracellular organelle;intracellular organelle part;intracellular part;macromolecular complex;membrane;membrane-bounded organelle;mismatch repair complex;MutSalpha complex;nuclear chromatin;nuclear chromosome part;nuclear part;nucleoplasm;organelle;organelle part;plasma membra…
Q6PDI5;A2ALV7;A2ALV6;A2ALV8;A2ALW1;A2ALV9	Proteasome-associated protein ECM29 homolog	Ecm29;AI314180	24	5	13	12	24	15.5	85.529	0.70717	0.70581	0.71367	17.427	13.083	17.2	5	13	14	0.76747	0.73804	0.61762	22.891	14.444	9.3066	5	13	14	1.0779	1.1737	0.91911	15.47	11.088	27.317	5	13	14	catabolic process;cellular catabolic process;cellular macromolecule catabolic process;cellular macromolecule metabolic process;cellular metabolic process;cellular process;ER-associated protein catabolic process;macromolecule catabolic process;macromolecule metabolic process;metabolic process;modification-dependent macromolecule catabolic process;modification-dependent protein catabolic process;pr…		cell part;centrosome;coated vesicle;cytoplasmic membrane-bounded vesicle;cytoplasmic part;cytoplasmic vesicle;cytoskeletal part;early endosome;endocytic vesicle;endoplasmic reticulum;endoplasmic reticulum-Golgi intermediate compartment;endosome;ER to Golgi transport vesicle;intracellular membrane-bounded organelle;intracellular non-membrane-bounded organelle;intracellular organelle;intracellular …
E9Q2X6;Q8CG47;Q3U763;A0A0A6YXY3	Structural maintenance of chromosomes protein;Structural maintenance of chromosomes protein 4	Smc4	24	11	11	14	24	20.5	48.17	0.75011	0.63481	1.2561	12.245	23.026	4.8566	11	12	15	0.72996	0.82988	1.6718	12.133	23.874	17.088	11	12	15	1.0689	1.3012	1.205	12.894	17.051	15.112	11	12	15	cell cycle process;cell division;cellular component organization;cellular component organization at cellular level;cellular component organization or biogenesis;cellular component organization or biogenesis at cellular level;cellular macromolecular complex subunit organization;cellular macromolecule metabolic process;cellular metabolic process;cellular nitrogen compound metabolic process;cellular…	adenyl nucleotide binding;adenyl ribonucleotide binding;ATP binding;binding;nucleotide binding;protein binding;protein dimerization activity;protein heterodimerization activity;purine nucleotide binding;purine ribonucleoside triphosphate binding;purine ribonucleotide binding;ribonucleotide binding	cell part;chromosomal part;condensin complex;cytoplasm;intracellular organelle part;intracellular part;macromolecular complex;nuclear part;nucleoplasm;organelle part;protein complex
Q8BX70	Vacuolar protein sorting-associated protein 13C	Vps13c	24	5	11	18	24	8.5	58.957	0.77273	0.62952	0.69049	11.2	15.332	7.915	7	13	15	0.75123	0.69729	0.51308	6.3548	18.429	7.9042	7	13	15	1.054	1.1749	0.73255	4.6548	22.165	9.3539	7	13	15	biological regulation;cellular process;establishment of localization;establishment of localization in cell;establishment of protein localization;establishment of protein localization to organelle;establishment of protein localization to vacuole;intracellular protein transport;intracellular transport;maintenance of location;maintenance of location in cell;maintenance of protein location;maintenanc…		cell part;extracellular membrane-bounded organelle;extracellular organelle;extracellular region part;extracellular vesicular exosome;extrinsic to membrane;intracellular;membrane part;membrane-bounded organelle;membrane-bounded vesicle;organelle;vesicle
Q1HL32;Q9CW03	Structural maintenance of chromosomes protein;Structural maintenance of chromosomes protein 3	Smc3	24	8	7	18	24	24.6	150	0.69408	0.60243	1.1312	13.099	13.013	139.45	9	7	20	0.7229	0.69985	0.9334	16.313	14.13	89.795	9	7	20	1.0793	1.1313	0.84245	14.594	20.954	38.015	9	7	20	biological regulation;cell cycle phase;cell cycle process;cell division;cellular component organization;cellular component organization at cellular level;cellular component organization or biogenesis;cellular component organization or biogenesis at cellular level;cellular macromolecule metabolic process;cellular metabolic process;cellular nitrogen compound metabolic process;cellular process;cellu…	adenyl nucleotide binding;adenyl ribonucleotide binding;ATP binding;binding;chromatin binding;dynein binding;nucleotide binding;protein binding;protein dimerization activity;protein heterodimerization activity;purine nucleotide binding;purine ribonucleoside triphosphate binding;purine ribonucleotide binding;ribonucleotide binding	cell part;chromatin;chromosomal part;chromosome, centromeric region;cohesin complex;cohesin core heterodimer;cytoplasm;cytoskeletal part;intracellular membrane-bounded organelle;intracellular organelle;intracellular organelle part;intracellular part;lateral element;macromolecular complex;meiotic cohesin complex;membrane-bounded organelle;nuclear chromosome part;nuclear cohesin complex;nuclear mat…
Q99LB4;P24452;D3YTL5;D3YZN3;D3YU77;D3Z4K5;D3Z014	Macrophage-capping protein	Capg	23	18	23	11	23	79.4	294.05	0.66723	0.58312	0.82076	4.7982	8.5175	6.4593	65	76	38	0.68392	0.64611	0.63231	7.4979	8.4918	5.8876	66	76	38	0.98935	1.0986	0.77196	10.43	10.064	5.7326	65	76	38	actin filament capping;barbed-end actin filament capping;biological regulation;cell projection assembly;cell projection organization;cellular component assembly;cellular component assembly at cellular level;cellular component organization;cellular component organization at cellular level;cellular component organization or biogenesis;cellular component organization or biogenesis at cellular level;…		cell part;centriole;cytoplasm;cytoplasmic membrane-bounded vesicle;cytoplasmic part;cytoplasmic vesicle;cytoskeletal part;extracellular membrane-bounded organelle;extracellular organelle;extracellular region part;extracellular vesicular exosome;intracellular membrane-bounded organelle;intracellular non-membrane-bounded organelle;intracellular organelle;intracellular organelle part;intracellular p…
Q3UAT9;P24547;A0A0A6YY72;A0A0A6YXS4	Inosine-5-monophosphate dehydrogenase;Inosine-5-monophosphate dehydrogenase 2	Impdh2	23	19	21	11	22	48.4	293.8	0.74556	0.60946	0.8578	6.3292	8.5259	5.8044	41	43	28	0.72358	0.62499	0.9746	7.3759	9.9129	4.7932	41	43	28	0.96834	1.0227	1.2667	9.0912	27.653	8.0205	41	43	28	anatomical structure development;biosynthetic process;cell activation;cell proliferation;cellular biosynthetic process;cellular component assembly;cellular component organization;cellular component organization or biogenesis;cellular metabolic process;cellular nitrogen compound biosynthetic process;cellular nitrogen compound metabolic process;cellular process;cellular response to chemical stimulu…	binding;catalytic activity;cation binding;DNA binding;IMP dehydrogenase activity;ion binding;metal ion binding;nucleic acid binding;nucleotide binding;oxidoreductase activity;oxidoreductase activity, acting on CH-OH group of donors;oxidoreductase activity, acting on the CH-OH group of donors, NAD or NADP as acceptor;RNA binding	cell part;cytoplasm;cytoplasmic part;extracellular membrane-bounded organelle;extracellular organelle;extracellular region part;extracellular vesicular exosome;intracellular membrane-bounded organelle;intracellular organelle;intracellular organelle part;intracellular part;membrane;membrane-bounded organelle;membrane-bounded vesicle;microbody;microbody membrane;microbody part;nucleus;organelle;org…
Q6GT24;O08709;D3Z0Y2;Q8BG37;A0A0A6YXQ7	Peroxiredoxin-6	Prdx6	23	19	20	12	23	85.7	323.31	0.75333	0.63142	0.70514	12.359	9.8869	6.428	43	47	29	0.77762	0.71082	0.57978	8.2119	6.4922	4.286	43	47	29	1.0134	1.1552	0.86516	8.4766	7.8463	17.986	43	47	29	bleb assembly;catabolic process;cell projection assembly;cell projection organization;cellular catabolic process;cellular component assembly;cellular component assembly at cellular level;cellular component organization;cellular component organization at cellular level;cellular component organization or biogenesis;cellular component organization or biogenesis at cellular level;cellular lipid catab…	antioxidant activity;carboxylic ester hydrolase activity;catalytic activity;glutathione peroxidase activity;hydrolase activity;hydrolase activity, acting on ester bonds;lipase activity;oxidoreductase activity;oxidoreductase activity, acting on paired donors, with incorporation or reduction of molecular oxygen;oxidoreductase activity, acting on peroxide as acceptor;peroxidase activity;peroxiredoxi…	cell part;cytoplasm;cytoplasmic membrane-bounded vesicle;cytoplasmic part;cytoplasmic vesicle;cytosol;extracellular membrane-bounded organelle;extracellular organelle;extracellular region part;extracellular space;extracellular vesicular exosome;intracellular membrane-bounded organelle;intracellular organelle;intracellular part;lysosome;lytic vacuole;membrane;membrane-bounded organelle;membrane-bo…
O70194	Eukaryotic translation initiation factor 3 subunit D	Eif3d	23	18	20	12	23	54.2	145.24	0.70681	0.61674	0.93202	15.643	10.213	9.2113	22	27	20	0.658	0.68158	0.64248	13.032	10.502	9.7532	22	27	20	0.91865	1.057	0.68078	9.9302	14.841	10.529	22	27	20	biological regulation;cellular component assembly;cellular component assembly at cellular level;cellular component organization;cellular component organization at cellular level;cellular component organization or biogenesis;cellular component organization or biogenesis at cellular level;cellular macromolecular complex assembly;cellular macromolecular complex subunit organization;cellular process;…	binding;nucleic acid binding;RNA binding;translation factor activity, nucleic acid binding;translation initiation factor activity	cell part;cytoplasmic part;eukaryotic 43S preinitiation complex;eukaryotic 48S preinitiation complex;eukaryotic translation initiation factor 3 complex;eukaryotic translation initiation factor 3 complex, eIF3m;intracellular part;macromolecular complex;membrane;protein complex;ribonucleoprotein complex;translation preinitiation complex
Q9CXW3;A0A0A6YY29	Calcyclin-binding protein	Cacybp	23	12	20	12	23	87.3	189.39	0.76598	0.617	0.10006	7.8044	16.894	143.52	23	34	24	0.77007	0.70106	0.78653	7.6675	15.627	130.31	23	34	24	1.0441	1.1896	7.7019	10.47	17.011	111.91	23	34	24	aging;biological regulation;cardiac cell differentiation;cardiac muscle cell differentiation;cell differentiation;cellular developmental process;cellular process;cellular response to calcium ion;cellular response to chemical stimulus;cellular response to inorganic substance;cellular response to metal ion;cellular response to stimulus;developmental process;muscle cell differentiation;negative regu…	binding;identical protein binding;protein binding;protein dimerization activity;protein homodimerization activity	beta-catenin destruction complex;cell body;cell part;cell projection;cytoplasm;cytoplasmic part;extracellular membrane-bounded organelle;extracellular organelle;extracellular region part;extracellular vesicular exosome;intracellular organelle part;intracellular part;macromolecular complex;membrane-bounded organelle;membrane-bounded vesicle;membrane-enclosed lumen;neuron projection;nuclear envelop…
Q3TEE6;Q8K1B8	Fermitin family homolog 3	Fermt3	23	9	20	11	23	40.9	114.56	0.68278	0.52453	1.0607	13.157	10.405	22.499	19	25	26	0.59603	0.64729	0.48163	16.03	8.9217	45.348	19	25	26	0.9344	1.1916	0.45981	19.264	13.236	32.901	19	25	26	anatomical structure morphogenesis;biological adhesion;biological regulation;cell adhesion;cell morphogenesis;cell morphogenesis involved in differentiation;cell surface receptor linked signaling pathway;cell-cell adhesion;cell-substrate adhesion;cellular component assembly;cellular component morphogenesis;cellular component organization;cellular component organization or biogenesis;cellular deve…	binding;integrin binding;protein binding;protein complex binding;receptor binding	cell junction;cell part;cell projection;cytoskeletal part;extracellular membrane-bounded organelle;extracellular organelle;extracellular region part;extracellular vesicular exosome;intracellular non-membrane-bounded organelle;intracellular organelle;intracellular organelle part;intracellular part;macromolecular complex;membrane;membrane-bounded organelle;membrane-bounded vesicle;non-membrane-boun…
D3YVN7;Q8BFR5;A0A0U1RPC4	Elongation factor Tu;Elongation factor Tu, mitochondrial	Gm9755;Tufm	23	19	19	19	17	53.5	207.32	0.5876	0.57072	0.6083	9.6648	11.314	6.1406	29	33	43	0.5888	0.63366	0.6679	8.2196	11.685	4.5094	29	33	43	1.0145	1.0806	1.0989	13.598	8.3979	8.7334	29	33	43	biosynthetic process;cellular biosynthetic process;cellular macromolecule biosynthetic process;cellular macromolecule metabolic process;cellular metabolic process;cellular process;macromolecule biosynthetic process;macromolecule metabolic process;metabolic process;translational elongation	binding;catalytic activity;GTP binding;GTPase activity;guanyl nucleotide binding;guanyl ribonucleotide binding;hydrolase activity;hydrolase activity, acting on acid anhydrides;hydrolase activity, acting on acid anhydrides, in phosphorus-containing anhydrides;nucleic acid binding;nucleoside-triphosphatase activity;nucleotide binding;purine nucleotide binding;purine ribonucleoside triphosphate bind…	cell part;cytoplasmic part;extracellular membrane-bounded organelle;extracellular organelle;extracellular region part;extracellular vesicular exosome;intracellular;intracellular membrane-bounded organelle;intracellular non-membrane-bounded organelle;intracellular organelle;intracellular organelle part;intracellular part;membrane;membrane-bounded organelle;membrane-bounded vesicle;mitochondrial in…
Q9CYG7	Mitochondrial import receptor subunit TOM34	Tomm34	23	20	18	13	23	70.6	200.03	0.72095	0.64137	0.83836	9.295	16.312	4.1123	26	27	22	0.68154	0.66481	0.66596	16.353	17.834	4.5595	26	27	22	0.94896	1.0333	0.80698	13.657	8.9007	5.5861	26	27	22	establishment of localization;establishment of localization in cell;establishment of protein localization;establishment of protein localization in mitochondrion;establishment of protein localization to organelle;intracellular protein transport;intracellular transport;mitochondrial transport;protein import;protein targeting;protein targeting to mitochondrion;protein transport;transport	binding;heat shock protein binding;protein binding	cell part;cytoplasm;cytoplasmic part;intracellular membrane-bounded organelle;intracellular organelle;intracellular organelle part;intracellular part;membrane;membrane-bounded organelle;mitochondrial membrane;mitochondrial outer membrane;mitochondrial part;mitochondrion;nuclear part;nucleoplasm;nucleus;organelle;organelle membrane;organelle outer membrane;organelle part;outer membrane
Q9CVB6;D3YXG6;A0A087WRT2	Actin-related protein 2/3 complex subunit 2	Arpc2	23	19	18	15	23	78	204.89	0.6197	0.57926	0.86681	11.228	9.6427	12.349	34	33	34	0.75594	0.67539	0.52991	10.782	8.1297	9.6933	35	33	34	1.2703	1.1342	0.61869	18.604	13.398	2.9021	34	33	34	actin cytoskeleton organization;actin filament organization;actin filament-based process;actin nucleation;Arp2/3 complex-mediated actin nucleation;biological regulation;cellular component organization;cellular component organization at cellular level;cellular component organization or biogenesis;cellular component organization or biogenesis at cellular level;cellular process;cytoskeleton organiza…	structural constituent of cytoskeleton;structural molecule activity	adherens junction;anchoring junction;Arp2/3 protein complex;cell junction;cell leading edge;cell part;cell projection;cell-substrate adherens junction;cell-substrate junction;cytoplasm;cytoplasmic part;cytoskeletal part;endosome;extracellular membrane-bounded organelle;extracellular organelle;extracellular region part;extracellular vesicular exosome;focal adhesion;Golgi apparatus;intracellular me…
Q62095	ATP-dependent RNA helicase DDX3Y	Ddx3y	23	19	18	15	2	35	24.035	0.80041	0.58109	1.5358	15.285	1.9721	126.71	3	2	2	0.59834	0.79629	0.98911	12.995	5.7154	3.976	3	2	2	0.80934	1.2772	0.64403	18.313	1.1877	130.69	3	2	2	biological regulation;cellular macromolecule metabolic process;cellular metabolic process;cellular nitrogen compound metabolic process;cellular process;chromosome segregation;macromolecule metabolic process;metabolic process;nitrogen compound metabolic process;nucleic acid metabolic process;nucleobase-containing compound metabolic process;primary metabolic process;regulation of biological process…	adenyl nucleotide binding;adenyl ribonucleotide binding;ATP binding;ATPase activity;ATPase activity, coupled;ATP-dependent helicase activity;ATP-dependent RNA helicase activity;binding;catalytic activity;helicase activity;hydrolase activity;hydrolase activity, acting on acid anhydrides;hydrolase activity, acting on acid anhydrides, in phosphorus-containing anhydrides;nucleic acid binding;nucleosi…	cell part;intracellular non-membrane-bounded organelle;intracellular organelle;intracellular organelle part;intracellular part;membrane;non-membrane-bounded organelle;nuclear part;nucleolus;organelle;organelle part
Q544Z7;P28352;F6QA74;D3Z124;D3Z6R9	DNA-(apurinic or apyrimidinic site) lyase;DNA-(apurinic or apyrimidinic site) lyase, mitochondrial	Apex1	23	18	18	11	23	72.9	323.31	0.68447	0.62611	0.84756	9.1452	15.93	6.3362	23	30	23	0.64249	0.68741	0.74801	7.2221	13.447	8.1868	23	30	23	0.93352	1.0745	0.84943	10.844	12.639	3.3801	23	30	23	aging;base-excision repair;biological regulation;biosynthetic process;catabolic process;cell redox homeostasis;cellular biosynthetic process;cellular catabolic process;cellular homeostasis;cellular macromolecule biosynthetic process;cellular macromolecule catabolic process;cellular macromolecule metabolic process;cellular metabolic process;cellular nitrogen compound metabolic process;cellular pro…	3'-5' exonuclease activity;3'-5'-exodeoxyribonuclease activity;binding;carbon-oxygen lyase activity;catalytic activity;cation binding;chromatin binding;chromatin DNA binding;damaged DNA binding;deoxyribonuclease activity;DNA binding;DNA-(apurinic or apyrimidinic site) lyase activity;double-stranded DNA specific 3'-5' exodeoxyribonuclease activity;double-stranded DNA specific exodeoxyribonuclease …	cell part;centrosome;cytoplasm;cytoplasmic part;cytoskeletal part;endoplasmic reticulum;intracellular membrane-bounded organelle;intracellular non-membrane-bounded organelle;intracellular organelle;intracellular organelle part;intracellular part;macromolecular complex;membrane-bounded organelle;microtubule organizing center;mitochondrion;non-membrane-bounded organelle;nuclear body;nuclear part;nu…
Q9D662;A2ANA0;A2AN98;A2AN99;A2AN97	Protein transport protein Sec23B	Sec23b	23	10	18	14	20	39.1	241.09	0.71977	0.65798	1.1072	25.142	15.282	10.112	11	20	16	0.68707	0.71528	0.69937	25.999	17.606	9.2008	11	20	16	1.0701	1.0704	0.60011	11.738	15.96	18.928	11	20	16	cellular process;ER to Golgi vesicle-mediated transport;establishment of localization;establishment of localization in cell;establishment of protein localization;Golgi vesicle transport;intracellular protein transport;intracellular transport;protein transport;transport;vesicle-mediated transport	binding;cation binding;ion binding;metal ion binding;transition metal ion binding;zinc ion binding	cell part;COPII vesicle coat;cytoplasmic part;cytoplasmic vesicle part;endomembrane system;endoplasmic reticulum membrane;endoplasmic reticulum part;endoplasmic reticulum-Golgi intermediate compartment membrane;Golgi apparatus part;Golgi membrane;intracellular membrane-bounded organelle;intracellular organelle;intracellular organelle part;intracellular part;macromolecular complex;membrane;membran…
Q3UBU9;Q62446	Peptidyl-prolyl cis-trans isomerase;Peptidyl-prolyl cis-trans isomerase FKBP3	Fkbp3	23	16	17	12	23	71.9	323.31	0.63191	0.55351	0.13519	7.9622	12.898	121.71	30	38	25	0.70248	0.69631	0.61868	5.315	8.358	139.72	30	38	25	1.0532	1.2092	5.1217	8.4091	12.127	107.65	30	38	25	cellular macromolecule metabolic process;cellular metabolic process;cellular process;cellular protein metabolic process;chaperone-mediated protein folding;macromolecule metabolic process;macromolecule modification;metabolic process;peptidyl-amino acid modification;peptidyl-proline modification;primary metabolic process;protein folding;protein metabolic process;protein modification process;protein…	binding;catalytic activity;cis-trans isomerase activity;drug binding;FK506 binding;isomerase activity;macrolide binding;peptidyl-prolyl cis-trans isomerase activity	cell part;cytoplasmic part;endoplasmic reticulum membrane;endoplasmic reticulum part;intracellular membrane-bounded organelle;intracellular organelle;intracellular organelle part;intracellular part;membrane;membrane part;membrane-bounded organelle;nucleus;organelle;organelle membrane;organelle part
O70145;A0A087WPH0	Neutrophil cytosol factor 2	Ncf2	23	12	17	11	23	50.1	82.325	0.67258	0.58576	1.0279	13.46	21.289	25.324	14	22	16	0.70914	0.6547	0.55637	12.004	22.531	22.709	14	22	16	0.96558	1.146	0.582	8.8269	6.9624	12.349	14	22	16	aging;biological regulation;catabolic process;cellular catabolic process;cellular metabolic process;cellular nitrogen compound catabolic process;cellular nitrogen compound metabolic process;cellular process;cellular response to chemical stimulus;cellular response to endogenous stimulus;cellular response to hormone stimulus;cellular response to organic substance;cellular response to stimulus;coenz…	binding;enzyme binding;GTPase binding;protein binding;protein C-terminus binding;Rac GTPase binding;Ras GTPase binding;Rho GTPase binding;small GTPase binding	acrosomal vesicle;cell part;cytoplasm;cytoplasmic membrane-bounded vesicle;cytoplasmic part;cytoplasmic vesicle;cytosol;intracellular membrane-bounded organelle;intracellular non-membrane-bounded organelle;intracellular organelle;intracellular organelle part;intracellular part;membrane;membrane-bounded organelle;membrane-bounded vesicle;non-membrane-bounded organelle;nuclear part;nucleolus;organe…
Z4YJT3;Q6ZQ58;Q9D423	La-related protein 1	Larp1	23	16	15	11	23	29.5	144.55	0.62927	0.54829	1.1058	15.316	13.241	18.766	18	21	12	0.59343	0.62321	0.58444	17.225	22.496	20.342	18	21	12	0.93527	1.1533	0.54024	16.722	13.97	6.8253	18	21	12	biological regulation;cell proliferation;cellular process;cellular response to stimulus;intracellular signal transduction;positive regulation of autophagy;positive regulation of biological process;positive regulation of biosynthetic process;positive regulation of catabolic process;positive regulation of cell communication;positive regulation of cellular biosynthetic process;positive regulation of…	binding;eukaryotic initiation factor 4E binding;mRNA 3'-UTR binding;mRNA 5'-UTR binding;mRNA binding;nucleic acid binding;protein binding;RNA binding;RNA cap binding;translation activator activity;translation initiation factor binding;translation regulator activity;translation regulator activity, nucleic acid binding	cell part;cytoplasm;intracellular organelle part;intracellular part;macromolecular complex;membrane;nuclear part;nucleoplasm;organelle part;protein complex;TORC1 complex
F7CVJ5		Ahnak2	23	20	14	7	2	75.7	17.629	0.43174	0.41521	NaN	7.0422	2.3265	NaN	4	2	0	0.39967	0.55987	NaN	8.1086	1.9005	NaN	4	2	0	0.93295	1.3854	NaN	25.543	7.8545	NaN	4	2	0			cell part;cytoplasm;intracellular part;membrane;plasma membrane
Q3ULL5;Q99L45;E0CXJ3	Eukaryotic translation initiation factor 2 subunit 2	Eif2s2	23	13	14	15	23	63.1	243.94	0.60662	0.57112	0.85394	16.151	49.283	4.1235	20	22	31	0.59724	0.67552	0.54535	14.141	41.724	45.981	20	22	31	0.99331	1.2223	0.67401	15.814	14.187	42.553	20	22	31	anatomical structure development;cell proliferation;cellular process;cellular process involved in reproduction;chordate embryonic development;developmental process;developmental process involved in reproduction;embryo development;embryo development ending in birth or egg hatching;gonad development;in utero embryonic development;male germ cell proliferation;male gonad development;organ development…	binding;cation binding;ion binding;metal ion binding;nucleic acid binding;RNA binding;translation factor activity, nucleic acid binding;translation initiation factor activity	cell part;cytoplasm;intracellular part
Q80X50;A0A0H2UH17;A0A0G2JDV6;A0A0G2JGD0;A0A0G2JG47;A0A0G2JFN7;A0A0G2JDT1;A0A0G2JE24;A0A0G2JEC6	Ubiquitin-associated protein 2-like	Ubap2l	23	17	13	12	23	28.3	321.75	0.75283	0.60872	1.1418	11.15	7.1286	1.9221	29	31	11	0.68414	0.73826	0.82412	13.188	8.4996	3.6998	29	31	11	0.89364	1.2359	0.70695	21.505	9.7348	5.8227	28	31	11	binding of sperm to zona pellucida;cell recognition;cell-cell recognition;cellular process;cellular process involved in reproduction;reproductive process;sperm-egg recognition		Ada2/Gcn5/Ada3 transcription activator complex;cell part;histone acetyltransferase complex;intracellular organelle part;intracellular part;macromolecular complex;nuclear part;nucleoplasm part;organelle part;PcG protein complex;protein complex
Q3TUE1;A0A0G2JGW9;A0A0G2JFY5;Q3UUU2;Q91WJ8;A0A0G2JG00;A0A0G2JFK2;A0A0G2JE55;A0A0G2JG96;A0A0G2JGV9;A0A0G2JGT1	Far upstream element-binding protein 1	Fubp1	23	16	13	18	20	44.4	118.5	0.6777	0.56277	1.3419	9.0603	13.949	51.206	17	19	19	0.66516	0.71861	0.8599	14.125	9.9559	84.849	17	19	19	0.91909	1.2399	0.63841	14.018	9.5294	38.205	17	19	19	biological regulation;positive regulation of biological process;positive regulation of biosynthetic process;positive regulation of cellular biosynthetic process;positive regulation of cellular metabolic process;positive regulation of cellular process;positive regulation of gene expression;positive regulation of macromolecule biosynthetic process;positive regulation of macromolecule metabolic proc…	binding;DNA binding;nucleic acid binding	cell part;intracellular membrane-bounded organelle;intracellular organelle;intracellular organelle part;intracellular part;membrane-bounded organelle;nuclear part;nucleoplasm;nucleus;organelle;organelle part
Q6A0A9	Constitutive coactivator of PPAR-gamma-like protein 1	FAM120A	23	12	13	13	23	25.8	85.787	0.62776	0.53361	1.1656	17.777	37.668	7.0311	11	17	11	0.60273	0.652	0.52952	6.929	34.125	4.8981	11	17	11	0.95874	1.3212	0.44383	23.192	38.311	3.2618	11	17	11			cell part;cytoplasm;intracellular part;membrane;plasma membrane
[truncated: 3,332 more rows]
