# Supplementary material for: Norovirus-Mediated Modification of the Translational Landscape via Virus and Host-Induced Cleavage of Translation Initiation Factors
Source: Mol Cell Proteomics. 2017 Jan 13;16(4 Suppl 1):S215–29. doi: 10.1074/mcp.M116.062448 (PMC5393397; doi:10.1074/mcp.M116.062448)
Supplement: Supplemental Data [file 10.1074_M116.062448_mcp.M116.062448-3.xlsx]

## Sheet: Supplementary  Table 3 - m7GTP
Protein IDs	Protein names	Gene names	Peptides	Peptides 1	Peptides 2	Peptides 3	Unique peptides	Sequence coverage [%]	Score	Ratio M/L 1	Ratio M/L 2	Ratio M/L 3	Ratio M/L variability [%] 1	Ratio M/L variability [%] 2	Ratio M/L variability [%] 3	Ratio M/L count 1	Ratio M/L count 2	Ratio M/L count 3	Ratio H/L 1	Ratio H/L 2	Ratio H/L 3	Ratio H/L variability [%] 1	Ratio H/L variability [%] 2	Ratio H/L variability [%] 3	Ratio H/L count 1	Ratio H/L count 2	Ratio H/L count 3	Ratio H/M 1	Ratio H/M 2	Ratio H/M 3	Ratio H/M variability [%] 1	Ratio H/M variability [%] 2	Ratio H/M variability [%] 3	Ratio H/M count 1	Ratio H/M count 2	Ratio H/M count 3	GOBP name	GOMF name	GOCC name
Q8VDD5;F2Z494	Myosin-9	Myh9	176	168	161	161	145	69.5	323.31	0.75032	0.47305	0.78821	11.229	17.359	9.7304	338	383	359	0.43278	1.2837	0.24167	19.911	8.0904	28.556	337	383	357	0.57553	2.666	0.30314	19.334	22.935	22.72	337	383	357	actin cytoskeleton organization;actin cytoskeleton reorganization;actin filament-based movement;actin filament-based process;actomyosin structure organization;anatomical structure formation involved in morphogenesis;anatomical structure morphogenesis;angiogenesis;biological adhesion;biological regulation;blood vessel endothelial cell migration;cell adhesion;cell cycle process;cell differentiation…	actin binding;actin filament binding;actin-dependent ATPase activity;adenyl nucleotide binding;adenyl ribonucleotide binding;ADP binding;ATP binding;ATPase activity;ATPase activity, coupled;binding;catalytic activity;cytoskeletal protein binding;hydrolase activity;hydrolase activity, acting on acid anhydrides;hydrolase activity, acting on acid anhydrides, in phosphorus-containing anhydrides;ident…	actin cytoskeleton;actin filament bundle;actomyosin;actomyosin contractile ring;adherens junction;anchoring junction;brush border;cell cortex;cell cortex part;cell division site part;cell junction;cell leading edge;cell part;cell projection;cell-cell adherens junction;cell-cell junction;cleavage furrow;contractile ring;cortical cytoskeleton;cytoplasm;cytoplasmic part;cytoskeletal part;cytoskeleto…
Q5SV64;Q3UH59;Q61879;Q8BXF2	Myosin-10	Myh10	104	89	92	92	74	51.5	323.31	0.78047	0.489	0.78838	13.666	18.971	9.5872	87	104	110	0.4073	1.2821	0.21978	16.066	11.739	24.151	87	104	110	0.52219	2.5919	0.28432	15.771	21.004	15.039	87	104	110	actin cytoskeleton organization;actin filament-based movement;actin filament-based process;actomyosin structure organization;adult heart development;anatomical structure development;anatomical structure formation involved in morphogenesis;anatomical structure morphogenesis;axon guidance;axonogenesis;biological adhesion;biological regulation;brain development;cardiac cell development;cardiac muscl…	actin binding;actin filament binding;actin-dependent ATPase activity;adenyl nucleotide binding;adenyl ribonucleotide binding;ADP binding;ATP binding;ATPase activity;ATPase activity, coupled;binding;catalytic activity;cytoskeletal protein binding;hydrolase activity;hydrolase activity, acting on acid anhydrides;hydrolase activity, acting on acid anhydrides, in phosphorus-containing anhydrides;micro…	actin cytoskeleton;actin filament bundle;actomyosin;axon;brush border;cell body;cell cortex;cell division site part;cell part;cell projection;cell projection part;cleavage furrow;cytoplasm;cytoplasmic part;cytoskeletal part;cytoskeleton;cytosol;dendritic spine;extracellular membrane-bounded organelle;extracellular organelle;extracellular region part;extracellular vesicular exosome;growth cone;int…
D3YZ62;D3Z4J3;F6TDE5;F6Z2S4;E9Q1F5;G5E8G6;G3X9Y9;P21271;D6RFU0;D3Z135		Myo5a	83	76	73	78	1	45.8	323.31	0.81	0.60663	0.86745	11.796	15.699	9.9862	100	110	115	0.70145	1.294	0.38673	19.067	13.289	21.947	100	110	115	0.8559	2.1029	0.4484	13.33	21.163	21.058	100	110	115	actin filament-based movement;actin filament-based process;anatomical structure morphogenesis;axon ensheathment;biological regulation;biosynthetic process;carboxylic acid biosynthetic process;carboxylic acid metabolic process;cell communication;cell differentiation;cell-cell signaling;cellular biosynthetic process;cellular component movement;cellular component organization;cellular component orga…	actin binding;adenyl nucleotide binding;adenyl ribonucleotide binding;ATP binding;binding;calcium ion binding;calmodulin binding;catalytic activity;cation binding;cytoskeletal protein binding;enzyme binding;GTPase binding;hydrolase activity;hydrolase activity, acting on acid anhydrides;hydrolase activity, acting on acid anhydrides, in phosphorus-containing anhydrides;ion binding;metal ion binding…	actomyosin;apical cortex;brush border;cell body;cell cortex part;cell part;cell projection;cell projection part;cilium;cytoplasm;cytoplasmic membrane-bounded vesicle;cytoplasmic part;cytoplasmic vesicle;cytoskeletal part;cytosol;extracellular membrane-bounded organelle;extracellular organelle;extracellular region part;extracellular vesicular exosome;filopodium tip;Golgi apparatus;intermediate fil…
Q99104;B8JK05	Unconventional myosin-Va	Myo5a	83	76	73	78	1	45.4	4.2022	NaN	NaN	NaN	NaN	NaN	NaN	1	1	1	NaN	NaN	NaN	NaN	NaN	NaN	1	1	1	NaN	NaN	NaN	NaN	NaN	NaN	1	1	1	actin filament-based movement;actin filament-based process;anatomical structure morphogenesis;axon ensheathment;biological regulation;biosynthetic process;carboxylic acid biosynthetic process;carboxylic acid metabolic process;cell communication;cell differentiation;cell-cell signaling;cellular biosynthetic process;cellular component movement;cellular component organization;cellular component orga…	actin binding;adenyl nucleotide binding;adenyl ribonucleotide binding;ATP binding;binding;calcium ion binding;calmodulin binding;catalytic activity;cation binding;cytoskeletal protein binding;enzyme binding;GTPase binding;hydrolase activity;hydrolase activity, acting on acid anhydrides;hydrolase activity, acting on acid anhydrides, in phosphorus-containing anhydrides;ion binding;metal ion binding…	actin filament;actomyosin;cell body;cell part;cell projection;cell projection part;cilium;cytoplasm;cytoplasmic membrane-bounded vesicle;cytoplasmic part;cytoplasmic vesicle;cytoskeletal part;cytosol;early endosome;endoplasmic reticulum;endosome;extracellular membrane-bounded organelle;extracellular organelle;extracellular region part;extracellular vesicular exosome;filopodium tip;Golgi apparatus…
P23116	Eukaryotic translation initiation factor 3 subunit A	Eif3a	70	57	61	54	70	48.7	323.31	0.88107	0.34637	0.91184	11.081	14.422	10.991	88	99	87	0.37649	1.2166	0.36928	17.976	8.9276	25.135	88	99	87	0.42339	3.6968	0.40038	17.582	22.536	26.941	88	99	87	biological regulation;cellular component assembly;cellular component assembly at cellular level;cellular component organization;cellular component organization at cellular level;cellular component organization or biogenesis;cellular component organization or biogenesis at cellular level;cellular macromolecular complex assembly;cellular macromolecular complex subunit organization;cellular process;…	binding;nucleic acid binding;RNA binding;translation factor activity, nucleic acid binding;translation initiation factor activity	cell part;cytoplasm;cytoplasmic part;cytoskeletal part;eukaryotic 43S preinitiation complex;eukaryotic 48S preinitiation complex;eukaryotic translation initiation factor 3 complex;eukaryotic translation initiation factor 3 complex, eIF3m;intracellular membrane-bounded organelle;intracellular non-membrane-bounded organelle;intracellular organelle;intracellular organelle part;intracellular part;mac…
E9PVC5;E9Q9E1;Q6NZJ6;E9PVC6;A0A0J9YUS5;E9Q770;A0A0J9YUC1;A0A0J9YVC1;A0A0J9YUL1;D3YWM1;D3Z439;D3YWY7;D3YWC6	Eukaryotic translation initiation factor 4 gamma 1	Eif4g1	68	60	64	58	60	44.5	323.31	0.83235	0.48394	0.79441	24.886	24.82	12.32	95	112	102	0.66898	1.2001	0.68665	30.918	17.178	30.03	95	112	103	0.77988	2.41	0.85692	20.47	39.936	30	95	112	103	anatomical structure development;behavior;behavioral defense response;behavioral fear response;biological regulation;defense response;developmental process;fear response;lung development;multicellular organismal process;multicellular organismal response to stress;organ development;positive regulation of biological process;positive regulation of cell differentiation;positive regulation of cellular…	binding;nucleic acid binding;RNA binding;translation factor activity, nucleic acid binding;translation initiation factor activity	cell part;cytoplasm;cytoplasmic part;eukaryotic translation initiation factor 4F complex;intracellular part;macromolecular complex;membrane;protein complex
Q5SYD0	Unconventional myosin-Id	Myo1d	66	62	64	59	64	65.5	323.31	0.87764	0.53776	0.8876	9.1731	12.832	7.9613	94	105	95	0.71215	1.5908	0.3652	25.614	15.063	34.117	94	105	95	0.83599	3.0015	0.40893	23.135	19.408	35.026	94	105	95	biological regulation;cellular localization;cellular process;localization;negative regulation of catalytic activity;negative regulation of hydrolase activity;negative regulation of molecular function;negative regulation of phosphatase activity;regulation of biological process;regulation of catalytic activity;regulation of cellular metabolic process;regulation of cellular process;regulation of dep…	actin binding;actin filament binding;actin-dependent ATPase activity;adenyl nucleotide binding;adenyl ribonucleotide binding;ATP binding;ATPase activity;ATPase activity, coupled;binding;calmodulin binding;catalytic activity;cytoskeletal protein binding;hydrolase activity;hydrolase activity, acting on acid anhydrides;hydrolase activity, acting on acid anhydrides, in phosphorus-containing anhydride…	axolemma;axon;axon part;basolateral plasma membrane;brush border;cell body;cell part;cell projection;cell projection membrane;cell projection part;cytoplasmic part;cytoplasmic vesicle;cytoskeletal part;endoplasmic reticulum;endosome;extracellular membrane-bounded organelle;extracellular organelle;extracellular region part;extracellular vesicular exosome;intracellular membrane-bounded organelle;in…
A2AFQ9;F7CKD6		Gemin5	57	49	51	53	1	50.2	323.31	0.79259	0.6882	0.78676	11.329	11.016	10.395	73	73	75	0.93241	1.0816	0.91936	19.192	10.242	23.675	73	73	75	1.1667	1.5206	1.1783	15.379	15.354	22.31	73	73	75	cellular component assembly;cellular component assembly at cellular level;cellular component organization;cellular component organization at cellular level;cellular component organization or biogenesis;cellular component organization or biogenesis at cellular level;cellular macromolecular complex assembly;cellular macromolecular complex subunit organization;cellular process;macromolecular complex…	binding;nucleic acid binding;RNA binding;snRNA binding	cell part;cytoplasm;cytoplasmic part;cytosol;intracellular membrane-bounded organelle;intracellular organelle;intracellular organelle part;intracellular part;macromolecular complex;membrane;membrane-bounded organelle;nuclear body;nuclear part;nucleoplasm;nucleoplasm part;nucleus;organelle;organelle part;protein complex;SMN complex;SMN-Sm protein complex
E9PUU4;Q8BX17	Gem-associated protein 5	Gemin5	57	49	51	53	1	50.2	8.457	NaN	NaN	NaN	NaN	NaN	NaN	1	1	1	NaN	NaN	NaN	NaN	NaN	NaN	1	1	1	NaN	NaN	NaN	NaN	NaN	NaN	1	1	1	cellular component assembly;cellular component assembly at cellular level;cellular component organization;cellular component organization at cellular level;cellular component organization or biogenesis;cellular component organization or biogenesis at cellular level;cellular macromolecular complex assembly;cellular macromolecular complex subunit organization;cellular process;macromolecular complex…	binding;nucleic acid binding;RNA binding;snRNA binding	cell part;cytoplasm;cytoplasmic part;cytosol;intracellular membrane-bounded organelle;intracellular organelle;intracellular organelle part;intracellular part;macromolecular complex;membrane;membrane-bounded organelle;nuclear body;nuclear part;nucleoplasm;nucleoplasm part;nucleus;organelle;organelle part;protein complex;SMN complex;SMN-Sm protein complex
Q9WTI7;Q5ND45;O88329	Unconventional myosin-Ic	Myo1c	57	50	53	50	57	57.9	323.31	0.80929	0.48695	0.83686	12.349	16.38	10.07	69	76	71	0.53907	1.3401	0.31076	20.242	8.633	23.108	69	76	70	0.65029	2.7785	0.37059	16.78	20.244	21.252	69	76	71	biological regulation;cell projection assembly;cell projection organization;cellular component assembly;cellular component assembly at cellular level;cellular component organization;cellular component organization at cellular level;cellular component organization or biogenesis;cellular component organization or biogenesis at cellular level;cellular localization;cellular process;establishment of l…	actin binding;actin filament binding;actin-dependent ATPase activity;adenyl nucleotide binding;adenyl ribonucleotide binding;ATP binding;ATPase activity;ATPase activity, coupled;binding;calmodulin binding;catalytic activity;cytoskeletal protein binding;enzyme binding;GTPase binding;hydrolase activity;hydrolase activity, acting on acid anhydrides;hydrolase activity, acting on acid anhydrides, in p…	apical plasma membrane;basal plasma membrane;basolateral plasma membrane;brush border;cell cortex part;cell part;cell projection;cell projection membrane;cell projection part;cortical actin cytoskeleton;cortical cytoskeleton;cytoplasm;cytoplasmic membrane-bounded vesicle;cytoplasmic part;cytoplasmic vesicle;cytoskeletal part;cytoskeleton;cytosol;extracellular membrane-bounded organelle;extracellu…
Q9Z0U1;Q921G9;Q9QXY1	Tight junction protein ZO-2	Tjp2	43	38	39	37	43	44.6	285.74	1.002	0.7109	0.97033	12.519	12.315	14.654	45	48	47	0.59118	1.3949	0.30756	16.323	9.786	28.898	45	48	47	0.59944	1.9842	0.31725	12.815	14.84	24.268	45	48	47	biological regulation;digestive system process;intestinal absorption;multicellular organismal process;regulation of biological process;regulation of cell cycle;regulation of cell cycle process;regulation of cellular process;regulation of G1/S transition of mitotic cell cycle;regulation of interphase of mitotic cell cycle;regulation of mitotic cell cycle;response to chemical stimulus;response to o…	binding;binding, bridging;protein binding;protein binding, bridging;protein domain specific binding	apical plasma membrane;cell junction;cell part;cell surface;cell-cell junction;cytoplasm;gap junction;intracellular membrane-bounded organelle;intracellular organelle;intracellular organelle part;intracellular part;membrane;membrane part;membrane-bounded organelle;nuclear part;nucleoplasm;nucleus;occluding junction;organelle;organelle part;plasma membrane;plasma membrane part;tight junction
A0A0U1RPX7;A0A0R4J113;Q5MJ56;P97479;A0A0U1RPT3;D3YUT5	Unconventional myosin-VIIa	Myo7a	42	32	36	31	41	22.7	241.78	0.77384	0.5164	0.82989	8.3815	14.639	9.2518	34	36	36	0.43991	1.0134	0.24336	15.357	15.249	20.156	34	36	36	0.56994	1.9411	0.29404	12.591	21.385	16.438	34	36	36	actin filament-based movement;actin filament-based process;anatomical structure development;anatomical structure morphogenesis;auditory receptor cell differentiation;auditory receptor cell stereocilium organization;cell differentiation;cell projection organization;cellular component assembly;cellular component assembly at cellular level;cellular component movement;cellular component organization;…	actin binding;actin filament binding;actin-dependent ATPase activity;adenyl nucleotide binding;adenyl ribonucleotide binding;ADP binding;ATP binding;ATPase activity;ATPase activity, coupled;binding;calmodulin binding;catalytic activity;cytoskeletal protein binding;hydrolase activity;hydrolase activity, acting on acid anhydrides;hydrolase activity, acting on acid anhydrides, in phosphorus-containi…	apical plasma membrane;cell cortex;cell part;cell projection;cilium;cytoplasm;cytoplasmic membrane-bounded vesicle;cytoplasmic part;cytoplasmic vesicle;cytoskeletal part;cytosol;intracellular membrane-bounded organelle;intracellular organelle;intracellular organelle part;intracellular part;lysosomal membrane;macromolecular complex;melanosome;membrane;membrane part;membrane-bounded organelle;membr…
E9Q3W4;Q9QXS1;F6R059;E9PW24;A0A0R4J223;E9Q9J6;A0A0R4J221;A0A0R4J218	Plectin	Plec	42	26	22	24	40	13.7	114.76	0.54941	1.6651	0.62208	19.745	18.903	10.558	25	23	25	1.0234	0.93309	0.5197	22.013	20.818	24.026	25	23	25	1.9302	0.53402	0.91286	22.53	23.598	26.256	25	23	25	cell junction assembly;cell junction organization;cell-substrate junction assembly;cellular component assembly;cellular component assembly at cellular level;cellular component organization;cellular component organization at cellular level;cellular component organization or biogenesis;cellular component organization or biogenesis at cellular level;cellular process;hemidesmosome assembly	ankyrin binding;binding;cytoskeletal protein binding;protein binding;structural constituent of muscle;structural molecule activity	adherens junction;anchoring junction;brush border;cell junction;cell part;cell projection;cell-substrate adherens junction;cell-substrate junction;contractile fiber;cytoplasm;cytoplasmic part;cytoskeleton;extracellular membrane-bounded organelle;extracellular organelle;extracellular region part;extracellular vesicular exosome;focal adhesion;hemidesmosome;intermediate filament cytoskeleton;intrace…
P29341;Q9D4E6;F6ZAX1;A2A5N3;Q8C7D3;REV__Q61362	Polyadenylate-binding protein 1	Pabpc1	40	38	34	34	24	58.2	319.44	0.80718	0.7638	0.81779	9.7282	11.25	9.3548	55	56	57	0.86616	0.98628	0.8674	20.444	9.7256	26.593	55	56	58	1.0559	1.2645	1.0451	21.812	19.161	24.62	55	56	57	biological regulation;catabolic process;cell maturation;cellular catabolic process;cellular developmental process;cellular macromolecule catabolic process;cellular macromolecule metabolic process;cellular metabolic process;cellular nitrogen compound metabolic process;cellular process;cellular process involved in reproduction;developmental maturation;developmental process;developmental process inv…	binding;mRNA binding;nucleic acid binding;nucleotide binding;poly(A) RNA binding;poly(U) RNA binding;poly-purine tract binding;poly-pyrimidine tract binding;protein binding;protein C-terminus binding;RNA binding;single-stranded RNA binding	adherens junction;anchoring junction;catalytic step 2 spliceosome;cell junction;cell part;cell-substrate adherens junction;cell-substrate junction;cytoplasm;cytoplasmic part;extracellular membrane-bounded organelle;extracellular organelle;extracellular region part;extracellular vesicular exosome;focal adhesion;intracellular membrane-bounded organelle;intracellular non-membrane-bounded organelle;i…
P48678;D3YUF7;A0A0R4J0Q5;P14733;P21619	Prelamin-A/C;Lamin-A/C	Lmna	40	36	34	39	40	56.5	272.95	0.76784	0.42226	0.92998	8.2621	31.288	11.252	45	46	55	0.5175	1.5967	0.27432	20.759	9.4478	29.469	44	46	55	0.69166	3.6923	0.30185	20.068	32.225	24.829	45	46	55	anatomical structure development;biological regulation;cardiac cell development;cardiac muscle cell development;cell development;cellular component organization;cellular component organization at cellular level;cellular component organization or biogenesis;cellular component organization or biogenesis at cellular level;cellular developmental process;cellular localization;cellular macromolecule lo…	binding;enzyme binding;JUN kinase binding;kinase binding;phospholipase binding;protein binding;protein kinase binding;structural molecule activity	cell part;cytoplasm;cytoplasmic part;cytoskeletal part;envelope;intermediate filament;intracellular membrane-bounded organelle;intracellular organelle;intracellular organelle part;intracellular part;lamin filament;macromolecular complex;membrane;membrane-bounded organelle;nuclear envelope;nuclear inner membrane;nuclear matrix;nuclear membrane;nuclear part;nucleoplasm;nucleus;organelle;organelle e…
E9Q634	Unconventional myosin-Ie	Myo1e	37	36	33	34	32	35.1	218.27	0.65956	0.65009	0.77676	9.9644	14.86	8.6231	39	42	39	0.47869	1.0984	0.29202	15.266	11.373	20.731	39	42	39	0.70958	1.6884	0.38364	15.897	19.198	17.981	39	42	39	anatomical structure development;biological regulation;cell development;cell differentiation;cell surface receptor linked signaling pathway;cellular component organization;cellular component organization at cellular level;cellular component organization or biogenesis;cellular component organization or biogenesis at cellular level;cellular developmental process;cellular membrane organization;cellu…	actin binding;actin filament binding;adenyl nucleotide binding;adenyl ribonucleotide binding;ATP binding;ATPase activity;ATPase activity, coupled;binding;calmodulin binding;catalytic activity;cytoskeletal protein binding;hydrolase activity;hydrolase activity, acting on acid anhydrides;hydrolase activity, acting on acid anhydrides, in phosphorus-containing anhydrides;lipid binding;motor activity;n…	adherens junction;anchoring junction;brush border;cell junction;cell part;cell projection;cell-cell junction;clathrin-coated endocytic vesicle;clathrin-coated vesicle;coated vesicle;cytoplasm;cytoplasmic membrane-bounded vesicle;cytoplasmic part;cytoplasmic vesicle;cytoskeletal part;cytoskeleton;endocytic vesicle;extracellular membrane-bounded organelle;extracellular organelle;extracellular regio…
Q8R1B4;M0QWV3;A0A0U1RPR0	Eukaryotic translation initiation factor 3 subunit C	Eif3c	37	34	33	32	37	41.9	323.31	0.90894	0.34293	0.92886	9.0628	14.957	6.4204	49	58	48	0.37506	1.2287	0.36449	17.864	13.647	22.437	48	58	48	0.40894	3.487	0.40834	15.222	22.673	19.549	49	58	48	biological regulation;cellular component assembly;cellular component assembly at cellular level;cellular component organization;cellular component organization at cellular level;cellular component organization or biogenesis;cellular component organization or biogenesis at cellular level;cellular macromolecular complex assembly;cellular macromolecular complex subunit organization;cellular process;…	binding;nucleic acid binding;ribonucleoprotein binding;ribosome binding;RNA binding;translation factor activity, nucleic acid binding;translation initiation factor activity	cell part;cytoplasmic part;eukaryotic 43S preinitiation complex;eukaryotic 48S preinitiation complex;eukaryotic translation initiation factor 3 complex;eukaryotic translation initiation factor 3 complex, eIF3m;intracellular part;macromolecular complex;protein complex;ribonucleoprotein complex;translation preinitiation complex
Q925I1;H3BKI6;H3BK90;V9GWS5;V9GWS6	ATPase family AAA domain-containing protein 3	Atad3	37	32	31	28	37	59.7	222.5	0.86191	0.56678	0.88656	12.589	20.407	12.309	46	44	48	0.65886	1.5277	0.33388	20.468	20.214	29.941	46	44	48	0.76033	2.7718	0.37191	15.568	26.975	22.168	46	44	48	biological regulation;cell growth;cellular process;growth;negative regulation of apoptosis;negative regulation of biological process;negative regulation of cell death;negative regulation of cellular process;negative regulation of programmed cell death;regulation of apoptosis;regulation of biological process;regulation of cell death;regulation of cellular process;regulation of programmed cell death	adenyl nucleotide binding;adenyl ribonucleotide binding;ATP binding;binding;nucleotide binding;purine nucleotide binding;purine ribonucleoside triphosphate binding;purine ribonucleotide binding;ribonucleotide binding	cell part;cytoplasmic part;integral to membrane;intracellular membrane-bounded organelle;intracellular non-membrane-bounded organelle;intracellular organelle;intracellular organelle part;intracellular part;intrinsic to membrane;membrane;membrane part;membrane-bounded organelle;mitochondrial inner membrane;mitochondrial membrane;mitochondrial nucleoid;mitochondrial part;mitochondrion;non-membrane-…
Q91VR5	ATP-dependent RNA helicase DDX1	Ddx1	35	31	30	27	35	54.3	181.52	0.67099	0.6317	0.8267	9.4006	13.918	14.084	41	37	32	0.6658	1.0155	0.63623	19.532	16.787	24.934	41	37	32	0.9688	1.5824	0.77057	18.048	15.372	26.37	41	37	32	biological regulation;biosynthetic process;cellular biosynthetic process;cellular macromolecule biosynthetic process;cellular macromolecule metabolic process;cellular metabolic process;cellular nitrogen compound metabolic process;cellular process;cellular response to stimulus;cellular response to stress;developmental process;DNA conformation change;DNA duplex unwinding;DNA geometric change;DNA me…	adenyl nucleotide binding;adenyl ribonucleotide binding;ATP binding;ATPase activity;ATPase activity, coupled;ATP-dependent helicase activity;ATP-dependent RNA helicase activity;binding;catalytic activity;chromatin binding;DNA binding;DNA/RNA helicase activity;double-stranded RNA binding;exonuclease activity;helicase activity;hydrolase activity;hydrolase activity, acting on acid anhydrides;hydrola…	cell part;cleavage body;cytoplasm;cytoplasmic part;intracellular membrane-bounded organelle;intracellular non-membrane-bounded organelle;intracellular organelle;intracellular organelle part;intracellular part;macromolecular complex;membrane;membrane-bounded organelle;non-membrane-bounded organelle;nuclear body;nuclear part;nucleolus;nucleoplasm;nucleoplasm part;nucleus;organelle;organelle part;pr…
Q5SUA5	Unconventional myosin-Ig	Myo1g	34	23	26	28	32	40.6	136.21	0.85936	0.56339	0.81292	9.9692	13.532	10.671	21	26	28	0.56549	1.4549	0.30658	14.426	9.2375	23.383	21	26	28	0.66777	2.4041	0.37041	11.917	18.755	30.607	21	26	28	adaptive immune response;adaptive immune response based on somatic recombination of immune receptors built from immunoglobulin superfamily domains;biological adhesion;cell adhesion;cell gliding;cell migration;cell motility;cell-substrate adhesion;cellular component movement;cellular component organization;cellular component organization or biogenesis;cellular membrane organization;cellular proces…	adenyl nucleotide binding;adenyl ribonucleotide binding;ATP binding;binding;catalytic activity;hydrolase activity;hydrolase activity, acting on acid anhydrides;hydrolase activity, acting on acid anhydrides, in phosphorus-containing anhydrides;lipid binding;motor activity;nucleoside-triphosphatase activity;nucleotide binding;phosphatidylinositol binding;phosphatidylinositol-3,4,5-trisphosphate bin…	cell part;cell projection;cytoskeletal part;extracellular membrane-bounded organelle;extracellular organelle;extracellular region part;extracellular vesicular exosome;filopodium;intracellular organelle part;intracellular part;lamellipodium;leading edge membrane;macromolecular complex;membrane;membrane part;membrane-bounded organelle;membrane-bounded vesicle;microvillus;myosin complex;organelle;or…
Q8JZQ9;A0A0G2JG48	Eukaryotic translation initiation factor 3 subunit B	Eif3b	34	31	34	29	34	54.2	253.06	0.85845	0.34434	0.86747	6.952	16.16	6.8297	50	55	46	0.3746	1.1806	0.36439	18.645	10.911	20.311	50	55	46	0.41477	3.3673	0.41238	12.13	19.002	17.724	50	55	46	biological regulation;cellular component assembly;cellular component assembly at cellular level;cellular component organization;cellular component organization at cellular level;cellular component organization or biogenesis;cellular component organization or biogenesis at cellular level;cellular macromolecular complex assembly;cellular macromolecular complex subunit organization;cellular process;…	binding;nucleic acid binding;nucleotide binding;RNA binding;translation factor activity, nucleic acid binding;translation initiation factor activity	cell part;cytoplasm;cytoplasmic part;eukaryotic 43S preinitiation complex;eukaryotic 48S preinitiation complex;eukaryotic translation initiation factor 3 complex;eukaryotic translation initiation factor 3 complex, eIF3m;extracellular membrane-bounded organelle;extracellular organelle;extracellular region part;extracellular vesicular exosome;intracellular organelle part;intracellular part;macromol…
Q7TT50;H7BX44;D3YYN8;E9PVY0;Q3UU96;D6RI32;E9Q6J9;F6YZJ7;F6S5Z6;F6Q5A5;P54265;Q80UW5	Serine/threonine-protein kinase MRCK beta	Cdc42bpb	33	26	21	22	33	22.8	118.97	0.66587	0.44118	0.70959	10.113	25.644	9.666	29	22	28	0.37112	0.80658	0.23075	21.472	11.15	26.45	29	22	28	0.5409	1.8102	0.33075	28.954	31.314	20.386	29	22	28	actin cytoskeleton organization;actin cytoskeleton reorganization;actin filament-based process;actomyosin structure organization;apoptosis;biological regulation;calcium ion homeostasis;calcium-mediated signaling;cation homeostasis;cell death;cell migration;cell motility;cellular calcium ion homeostasis;cellular cation homeostasis;cellular chemical homeostasis;cellular component movement;cellular …	adenyl nucleotide binding;adenyl ribonucleotide binding;ATP binding;binding;catalytic activity;cation binding;enzyme regulator activity;identical protein binding;ion binding;kinase activity;magnesium ion binding;metal ion binding;myosin phosphatase regulator activity;nucleotide binding;phosphatase regulator activity;phosphotransferase activity, alcohol group as acceptor;protein binding;protein ki…	actomyosin;cell junction;cell leading edge;cell part;cell-cell junction;cytoplasm;cytoplasmic part;cytoskeletal part;cytosol;endoplasmic reticulum membrane;endoplasmic reticulum part;extracellular membrane-bounded organelle;extracellular organelle;extracellular region part;extracellular vesicular exosome;integral to membrane;integral to mitochondrial membrane;integral to mitochondrial outer membr…
F8WHL2;Q8CIE6;F6XJN3;D6RH55	Coatomer subunit alpha;Coatomer subunit alpha;Xenin;Proxenin	Copa	32	28	26	27	32	36.5	148.99	0.67046	0.60628	0.80472	14.762	19.67	10.583	34	34	32	0.63745	1.0952	0.43051	17.865	13.689	19.56	34	34	32	0.94182	1.7203	0.54789	15.235	18.697	17.232	34	34	32	biological regulation;body fluid secretion;cellular process;digestive system process;establishment of localization;establishment of localization in cell;establishment of protein localization;intracellular protein transport;intracellular transport;multicellular organismal process;pancreatic juice secretion;protein transport;regulation of biological quality;regulation of body fluid levels;secretion…	structural molecule activity	cell part;COPI vesicle coat;cytoplasm;cytoplasmic part;cytoplasmic vesicle part;extracellular membrane-bounded organelle;extracellular organelle;extracellular region part;extracellular space;extracellular vesicular exosome;Golgi apparatus part;intracellular organelle part;intracellular part;macromolecular complex;membrane;membrane coat;membrane part;membrane-bounded organelle;membrane-bounded ves…
Q91YZ8;A3KFU5;A3KFU8;Q6PHQ9;D3Z5M2;V9GXG3;A0A0A6YWT2;G5E8X2	Polyadenylate-binding protein	Pabpc4;Gm10110	30	28	25	28	19	43.6	100.54	0.81364	0.78782	0.79376	10.172	9.6124	10.013	28	19	25	1.0421	1.1088	1.0458	14.313	9.1201	22.212	28	19	25	1.2739	1.4317	1.2922	15.62	13.003	20.523	28	19	25		binding;mRNA binding;nucleic acid binding;nucleotide binding;poly(A) RNA binding;poly(U) RNA binding;poly-purine tract binding;poly-pyrimidine tract binding;RNA binding;single-stranded RNA binding	cell part;cytoplasm;cytoplasmic part;intracellular membrane-bounded organelle;intracellular non-membrane-bounded organelle;intracellular organelle;intracellular part;macromolecular complex;membrane-bounded organelle;non-membrane-bounded organelle;nucleus;organelle;ribonucleoprotein complex;RNA granule;stress granule
Q8QZY1	Eukaryotic translation initiation factor 3 subunit L	Eif3l	30	30	28	29	30	54.1	317.54	0.89862	0.36642	0.90594	11.718	14.615	9.1036	40	38	42	0.39096	1.2132	0.38785	21.845	9.7325	23.072	40	38	42	0.42992	3.5849	0.41341	16.053	14.309	17.231	40	38	42	biological regulation;cellular component assembly;cellular component assembly at cellular level;cellular component organization;cellular component organization at cellular level;cellular component organization or biogenesis;cellular component organization or biogenesis at cellular level;cellular macromolecular complex assembly;cellular macromolecular complex subunit organization;cellular process;…	binding;nucleic acid binding;RNA binding;translation factor activity, nucleic acid binding;translation initiation factor activity	cell part;cytoplasmic part;eukaryotic 43S preinitiation complex;eukaryotic 48S preinitiation complex;eukaryotic translation initiation factor 3 complex;fibrillar center;intracellular non-membrane-bounded organelle;intracellular organelle;intracellular organelle part;intracellular part;macromolecular complex;membrane;non-membrane-bounded organelle;nuclear part;nucleolar part;nucleolus;nucleoplasm;…
B2RRX1;P60710;E9Q1F2;E9Q5F4;G3UZ07;E9Q606;F8WGM8;E9Q2D1;F6WX90;A0A0U1RQ96;V9GXQ2;E9Q3M9	Actin, cytoplasmic 1;Actin, cytoplasmic 1, N-terminally processed	Actb;Actg1	29	27	23	24	1	80.8	38.034	0.59517	0.59225	0.62637	5.8588	2.8989	5.8166	2	2	2	0.34648	1.0261	0.20722	17.958	1.5758	5.6313	2	2	2	0.57012	1.7679	0.32761	9.7697	10.501	6.2224	2	2	2	actin cytoskeleton organization;actin filament organization;actin filament-based movement;actin filament-based process;actin-mediated cell contraction;actin-myosin filament sliding;actomyosin structure organization;anatomical structure development;anatomical structure formation involved in morphogenesis;anatomical structure homeostasis;anatomical structure morphogenesis;ATP-dependent chromatin re…	adenyl nucleotide binding;adenyl ribonucleotide binding;ATP binding;ATPase activity;binding;catalytic activity;core promoter proximal region DNA binding;core promoter proximal region sequence-specific DNA binding;cytoskeletal protein binding;DNA binding;enhancer binding;enhancer sequence-specific DNA binding;enzyme binding;hydrolase activity;hydrolase activity, acting on acid anhydrides;hydrolase…	actin cytoskeleton;actin filament;actomyosin, actin part;adherens junction;anchoring junction;axon;blood microparticle;cell cortex part;cell junction;cell part;cell projection;cell-substrate adherens junction;cell-substrate junction;chromatin;chromosomal part;contractile fiber;contractile fiber part;cortical cytoskeleton;costamere;cytoplasm;cytoplasmic part;cytoskeletal part;cytoskeleton;cytosol;…
Q4KL81;P63260;B1ATY1;G3UYG0	Actin, cytoplasmic 2;Actin, cytoplasmic 2, N-terminally processed	Actg1	29	27	23	24	1	80.8	313.12	0.65972	0.65717	0.71194	10.109	11.806	5.9164	54	54	60	0.37306	1.0519	0.22437	21.438	6.7835	24.983	54	54	60	0.54429	1.5926	0.31014	22.843	26.314	23.656	53	54	60	actin cytoskeleton organization;actin filament-based process;actomyosin structure organization;anatomical structure homeostasis;biological adhesion;biological regulation;cell adhesion;cell-cell adhesion;cellular component organization;cellular component organization at cellular level;cellular component organization or biogenesis;cellular component organization or biogenesis at cellular level;cell…	adenyl nucleotide binding;adenyl ribonucleotide binding;ATP binding;binding;enzyme binding;identical protein binding;nucleotide binding;protein binding;purine nucleotide binding;purine ribonucleoside triphosphate binding;purine ribonucleotide binding;ribonucleotide binding;structural constituent of cytoskeleton;structural molecule activity;ubiquitin protein ligase binding	actin cytoskeleton;blood microparticle;cell part;contractile fiber;contractile fiber part;costamere;cytoplasmic part;cytoskeletal part;cytoskeleton;cytosol;extracellular membrane-bounded organelle;extracellular organelle;extracellular region part;extracellular space;extracellular vesicular exosome;filamentous actin;intracellular membrane-bounded organelle;intracellular non-membrane-bounded organe…
P20029	78 kDa glucose-regulated protein	Hspa5	28	25	25	26	26	45.2	184.63	0.642	0.90151	1.0691	9.2828	13.273	12.396	29	35	34	0.58608	1.222	0.65502	14.312	11.381	26.678	29	34	34	0.92261	1.3471	0.63953	15.689	16.887	13.855	29	35	34	activation of signaling protein activity involved in unfolded protein response;anatomical structure arrangement;anatomical structure development;biological regulation;cell communication;cellular process;cellular response to antibiotic;cellular response to biotic stimulus;cellular response to chemical stimulus;cellular response to cytokine stimulus;cellular response to external stimulus;cellular r…	adenyl nucleotide binding;adenyl ribonucleotide binding;ATP binding;ATPase activity;binding;catalytic activity;enzyme binding;glycoprotein binding;hydrolase activity;hydrolase activity, acting on acid anhydrides;hydrolase activity, acting on acid anhydrides, in phosphorus-containing anhydrides;misfolded protein binding;nucleoside-triphosphatase activity;nucleotide binding;protein binding;protein …	adherens junction;anchoring junction;cell junction;cell part;cell surface;cell-substrate adherens junction;cell-substrate junction;cytoplasmic membrane-bounded vesicle;cytoplasmic part;cytoplasmic vesicle;endoplasmic reticulum;endoplasmic reticulum chaperone complex;endoplasmic reticulum lumen;endoplasmic reticulum membrane;endoplasmic reticulum part;endoplasmic reticulum-Golgi intermediate compa…
Q5F2A7;P60843	Eukaryotic initiation factor 4A-I	Eif4a1	28	26	26	28	14	63.5	201.01	0.87433	0.68513	0.97489	9.8794	13.122	9.6718	42	49	56	0.75661	1.3525	0.80082	15.305	8.7038	27.851	42	49	56	0.88131	2.0093	0.8308	15.131	17.174	20.144	42	49	56	anatomical structure morphogenesis;biological regulation;cellular macromolecule metabolic process;cellular metabolic process;cellular nitrogen compound metabolic process;cellular process;developmental process;macromolecule metabolic process;metabolic process;nitrogen compound metabolic process;nucleic acid metabolic process;nucleobase-containing compound metabolic process;organ morphogenesis;orga…	adenyl nucleotide binding;adenyl ribonucleotide binding;ATP binding;ATPase activity;ATPase activity, coupled;ATP-dependent helicase activity;ATP-dependent RNA helicase activity;binding;catalytic activity;double-stranded RNA binding;helicase activity;hydrolase activity;hydrolase activity, acting on acid anhydrides;hydrolase activity, acting on acid anhydrides, in phosphorus-containing anhydrides;n…	cell part;cytoplasm;extracellular membrane-bounded organelle;extracellular organelle;extracellular region part;extracellular vesicular exosome;intracellular non-membrane-bounded organelle;intracellular organelle;intracellular organelle part;intracellular part;membrane;membrane-bounded organelle;membrane-bounded vesicle;non-membrane-bounded organelle;nuclear part;nucleolus;organelle;organelle part…
Q9JJ28	Protein flightless-1 homolog	Flii	28	21	23	19	28	31.2	190.68	0.87594	0.59725	0.89528	14.792	17.605	9.6795	23	26	26	0.68757	1.4134	0.34416	18.203	7.3337	22.907	23	26	26	0.80513	2.2209	0.39132	14.354	17.573	18.169	23	26	26	actin cytoskeleton organization;actin filament severing;actin filament-based process;biological regulation;biosynthetic process;cellular biosynthetic process;cellular component organization;cellular component organization at cellular level;cellular component organization or biogenesis;cellular component organization or biogenesis at cellular level;cellular macromolecule biosynthetic process;cellu…		adherens junction;anchoring junction;brush border;cell junction;cell part;cell projection;cell-substrate adherens junction;cell-substrate junction;cytoplasm;cytoplasmic part;cytoskeletal part;focal adhesion;intracellular organelle part;intracellular part;microtubule organizing center;nuclear part;nucleoplasm;organelle part
P63017;Q504P4;P17156;D3Z5E2;D3YW43;Q3TU85;A1L347;Q61696;P16627;P17879	Heat shock cognate 71 kDa protein	Hspa8	27	24	25	26	25	49.7	126.47	0.62777	1.3674	1.2448	9.3729	7.9375	10.081	32	33	37	0.77573	1.4645	0.90648	14.057	10.86	24.571	32	33	37	1.2255	1.0523	0.72173	13.199	16.202	20.244	32	33	37	anatomical structure development;binding of sperm to zona pellucida;biological regulation;biosynthetic process;catabolic process;cell cycle phase;cell cycle process;cell development;cell differentiation;cell recognition;cell-cell recognition;cellular biosynthetic process;cellular catabolic process;cellular component disassembly;cellular component disassembly at cellular level;cellular component o…	adenyl nucleotide binding;adenyl ribonucleotide binding;antigen binding;ATP binding;ATPase activity;ATPase activity, coupled;binding;C3HC4-type RING finger domain binding;catalytic activity;enzyme binding;glycolipid binding;G-protein-coupled receptor binding;heat shock protein binding;hydrolase activity;hydrolase activity, acting on acid anhydrides;hydrolase activity, acting on acid anhydrides, i…	adherens junction;anchoring junction;blood microparticle;cell body;cell junction;cell part;cell surface;cell-substrate adherens junction;cell-substrate junction;chromosomal part;cytoplasm;cytoplasmic membrane-bounded vesicle;cytoplasmic part;cytoplasmic vesicle;cytosol;extracellular membrane-bounded organelle;extracellular organelle;extracellular region part;extracellular space;extracellular vesi…
Q3UIG0;P60229	Eukaryotic translation initiation factor 3 subunit E	Eif3e	26	24	25	22	26	63.8	136.4	0.95497	0.34145	0.90539	7.3544	12.555	9.7709	36	34	37	0.39607	1.2186	0.37765	18.363	11.553	22.301	36	34	36	0.41587	3.5688	0.41004	12.291	15.618	18.602	36	34	36	biological regulation;catabolic process;cellular catabolic process;cellular component assembly;cellular component assembly at cellular level;cellular component organization;cellular component organization at cellular level;cellular component organization or biogenesis;cellular component organization or biogenesis at cellular level;cellular macromolecular complex assembly;cellular macromolecular c…	binding;nucleic acid binding;protein binding;protein N-terminus binding;RNA binding;translation factor activity, nucleic acid binding;translation initiation factor activity	cell part;cytoplasm;cytoplasmic part;eukaryotic 43S preinitiation complex;eukaryotic 48S preinitiation complex;eukaryotic translation initiation factor 3 complex;extracellular membrane-bounded organelle;extracellular organelle;extracellular region part;extracellular vesicular exosome;intracellular membrane-bounded organelle;intracellular organelle;intracellular organelle part;intracellular part;m…
Q8CG29;P70248;G3V011;G3UZR3	Unconventional myosin-If	Myo1f	26	23	20	20	21	24.8	82.4	0.64926	0.56401	0.8069	9.3772	9.5955	5.0782	20	18	19	0.32373	0.79509	0.20567	19.711	8.3203	20.867	20	18	19	0.47298	1.4455	0.247	16.402	17.991	28.229	20	18	19	biological regulation;cell activation;cell activation involved in immune response;cellular process;defense response;defense response to bacterium;defense response to Gram-positive bacterium;establishment of localization;establishment of localization in cell;exocytosis;immune effector process;immune system process;leukocyte activation;leukocyte activation involved in immune response;leukocyte degr…	adenyl nucleotide binding;adenyl ribonucleotide binding;ATP binding;binding;catalytic activity;hydrolase activity;hydrolase activity, acting on acid anhydrides;hydrolase activity, acting on acid anhydrides, in phosphorus-containing anhydrides;motor activity;nucleoside-triphosphatase activity;nucleotide binding;purine nucleotide binding;purine ribonucleoside triphosphate binding;purine ribonucleot…	cell cortex part;cell part;cortical actin cytoskeleton;cortical cytoskeleton;cytoplasmic part;cytoskeletal part;cytoskeleton;filamentous actin;intracellular non-membrane-bounded organelle;intracellular organelle;intracellular organelle part;intracellular part;macromolecular complex;myosin complex;non-membrane-bounded organelle;organelle;organelle part;protein complex
Q3TQX5;Q62167;B9EIA2;P16381;Q3V086;Q61496	ATP-dependent RNA helicase DDX3X;Putative ATP-dependent RNA helicase Pl10	Ddx3x;D1Pas1	25	19	22	16	7	48.2	197.85	0.882	0.76923	0.95152	7.9167	9.4057	10.959	24	25	19	0.8093	1.2995	0.69838	17.76	11.628	23.888	24	25	19	0.92654	1.7359	0.70478	13.035	19.738	24.605	24	25	19	biological regulation;biosynthetic process;cell cycle phase;cell cycle process;cell differentiation;cell motility;cellular biosynthetic process;cellular component assembly;cellular component assembly at cellular level;cellular component movement;cellular component organization;cellular component organization at cellular level;cellular component organization or biogenesis;cellular component organi…	adenyl nucleotide binding;adenyl ribonucleotide binding;ATP binding;ATPase activity;ATPase activity, coupled;ATP-dependent DNA helicase activity;ATP-dependent helicase activity;ATP-dependent RNA helicase activity;binding;catalytic activity;CTPase activity;DNA binding;DNA helicase activity;DNA-dependent ATPase activity;eukaryotic initiation factor 4E binding;GTPase activity;helicase activity;hydro…	cell part;chromatoid body;cytoplasm;cytoplasmic part;cytosol;extracellular membrane-bounded organelle;extracellular organelle;extracellular region part;extracellular vesicular exosome;intracellular membrane-bounded organelle;intracellular non-membrane-bounded organelle;intracellular organelle;intracellular organelle part;intracellular part;macromolecular complex;membrane;membrane-bounded organell…
Q6P6L6		Gemin4	25	21	22	21	25	24.4	129.96	0.76424	0.6681	0.73406	9.2139	9.3253	9.8157	32	32	30	0.964	1.1487	0.90928	12.873	8.2463	23.325	32	32	30	1.2524	1.6967	1.2548	9.6907	15.948	13.138	32	32	30	cellular component assembly;cellular component assembly at cellular level;cellular component organization;cellular component organization at cellular level;cellular component organization or biogenesis;cellular component organization or biogenesis at cellular level;cellular macromolecular complex assembly;cellular macromolecular complex subunit organization;cellular process;macromolecular complex…	binding;ribonucleoprotein binding	Cajal body;cell part;cytoplasmic part;cytosol;extracellular membrane-bounded organelle;extracellular organelle;extracellular region part;extracellular vesicular exosome;intracellular non-membrane-bounded organelle;intracellular organelle;intracellular organelle part;intracellular part;macromolecular complex;membrane;membrane-bounded organelle;membrane-bounded vesicle;non-membrane-bounded organell…
Q8C147	Dedicator of cytokinesis protein 8	Dock8	25	12	17	16	24	14.4	60.254	0.8552	0.53464	0.78441	12.212	11.705	13.717	13	18	16	0.53694	1.2484	0.29101	16.761	10.183	22.215	13	18	16	0.59169	2.2396	0.37762	14.819	19.903	19.411	13	18	16	biological regulation;cell recognition;cell-cell recognition;cellular process;cellular response to stimulus;immunological synapse formation;intracellular signal transduction;negative regulation of apoptosis;negative regulation of biological process;negative regulation of cell death;negative regulation of cellular process;negative regulation of leukocyte apoptosis;negative regulation of lymphocyte…	enzyme regulator activity;GTPase regulator activity;guanyl-nucleotide exchange factor activity;nucleoside-triphosphatase regulator activity	cell leading edge;cell part;membrane
Q99LF4	tRNA-splicing ligase RtcB homolog	Rtcb	25	22	20	21	25	58.6	119.39	0.67125	0.70323	0.82116	10.326	16.204	9.8629	30	27	30	0.72801	0.99864	0.66827	12.742	8.0975	25.524	30	27	30	1.047	1.5064	0.85944	15.73	20.873	21.645	30	27	30	anatomical structure development;cellular macromolecule metabolic process;cellular metabolic process;cellular nitrogen compound metabolic process;cellular process;chordate embryonic development;developmental process;embryo development;embryo development ending in birth or egg hatching;in utero embryonic development;macromolecule metabolic process;metabolic process;ncRNA metabolic process;ncRNA pr…	adenyl nucleotide binding;adenyl ribonucleotide binding;ATP binding;binding;catalytic activity;cation binding;cytoskeletal protein binding;ion binding;ligase activity;ligase activity, forming phosphoric ester bonds;metal ion binding;nucleotide binding;protein binding;purine nucleotide binding;purine ribonucleoside triphosphate binding;purine ribonucleotide binding;ribonucleotide binding;RNA ligas…	cell part;cytoplasm;cytoplasmic part;endoplasmic reticulum membrane;endoplasmic reticulum part;envelope;intracellular membrane-bounded organelle;intracellular organelle;intracellular organelle part;intracellular part;macromolecular complex;membrane;membrane part;membrane-bounded organelle;nuclear envelope;nuclear part;nucleus;organelle;organelle envelope;organelle membrane;organelle part;protein …
P09405	Nucleolin	Ncl	24	23	22	21	24	33	213.46	0.78059	0.72693	1.0222	13.638	11.845	7.7765	25	27	26	0.53385	1.5568	0.45797	13.007	11.325	22.158	25	27	26	0.67789	2.1592	0.45186	13.255	23.98	16.475	25	27	26	anatomical structure formation involved in morphogenesis;angiogenesis;biological regulation;developmental process;positive regulation of biological process;positive regulation of biosynthetic process;positive regulation of cellular biosynthetic process;positive regulation of cellular metabolic process;positive regulation of cellular process;positive regulation of gene expression;positive regulati…	binding;DNA binding;identical protein binding;nucleic acid binding;nucleotide binding;protein binding;protein C-terminus binding;RNA binding;sequence-specific DNA binding;telomeric DNA binding	cell cortex;cell part;cytoplasmic part;extracellular membrane-bounded organelle;extracellular organelle;extracellular region part;extracellular vesicular exosome;intracellular membrane-bounded organelle;intracellular non-membrane-bounded organelle;intracellular organelle;intracellular organelle part;intracellular part;macromolecular complex;membrane;membrane-bounded organelle;membrane-bounded ves…
Q564E8;Q9D8E6	60S ribosomal protein L4	Rpl4	24	24	19	18	24	47.5	81.52	0.7009	0.61379	0.79832	9.3053	14.231	8.6909	31	26	25	0.6257	1.3437	0.48761	12.993	6.5914	26.33	31	26	25	0.90121	2.3499	0.58863	12.123	14.452	15.717	31	26	25	biosynthetic process;cellular biosynthetic process;cellular macromolecule biosynthetic process;cellular macromolecule metabolic process;cellular metabolic process;cellular process;cellular protein metabolic process;macromolecule biosynthetic process;macromolecule metabolic process;metabolic process;primary metabolic process;protein metabolic process;translation	structural constituent of ribosome;structural molecule activity	adherens junction;anchoring junction;cell junction;cell part;cell-substrate adherens junction;cell-substrate junction;cytoplasm;cytosolic large ribosomal subunit;extracellular membrane-bounded organelle;extracellular organelle;extracellular region part;extracellular vesicular exosome;focal adhesion;intracellular membrane-bounded organelle;intracellular non-membrane-bounded organelle;intracellular…
Q78PY7;Q3TJ56;E9Q3E9	Staphylococcal nuclease domain-containing protein 1	Snd1	24	18	20	19	24	37.5	142.81	0.8157	0.80177	1.0109	10.399	15.385	9.3324	24	28	24	0.62142	1.5107	0.54899	13.771	16.188	16.312	24	28	24	0.789	1.9413	0.58871	10.568	11.058	12.86	24	28	23	biological regulation;biosynthetic process;cell differentiation;cellular biosynthetic process;cellular developmental process;cellular macromolecule biosynthetic process;cellular macromolecule metabolic process;cellular metabolic process;cellular nitrogen compound metabolic process;cellular process;developmental process;gene silencing;gene silencing by RNA;macromolecule biosynthetic process;macrom…	catalytic activity;hydrolase activity;hydrolase activity, acting on ester bonds;nuclease activity;protein binding transcription factor activity;transcription cofactor activity;transcription factor binding transcription factor activity	cell part;cytoplasm;cytoplasmic membrane-bounded vesicle;cytoplasmic part;cytoplasmic vesicle;extracellular membrane-bounded organelle;extracellular organelle;extracellular region part;extracellular vesicular exosome;intracellular membrane-bounded organelle;intracellular organelle;intracellular part;macromolecular complex;melanosome;membrane;membrane-bounded organelle;membrane-bounded vesicle;mit…
K3W4L0;B2RRE2;E9QAX2;Q9JMH9;E9Q405;E9QA74	Unconventional myosin-XVIIIa	Myo18a	23	15	17	17	23	15.4	95.641	0.72391	0.53386	0.84507	11.734	18.178	15.286	16	17	17	0.56491	1.098	0.30739	16.733	12.91	26.962	16	17	17	0.78351	2.1294	0.38582	20.292	17.71	20.462	16	17	17	actin cytoskeleton organization;actin filament-based process;actomyosin structure organization;asymmetric Golgi ribbon formation;biological regulation;cell migration;cell motility;cellular component movement;cellular component organization;cellular component organization at cellular level;cellular component organization or biogenesis;cellular component organization or biogenesis at cellular level…	actin binding;actin filament binding;adenyl nucleotide binding;adenyl ribonucleotide binding;ADP binding;ATP binding;binding;catalytic activity;cytoskeletal protein binding;hydrolase activity;hydrolase activity, acting on acid anhydrides;hydrolase activity, acting on acid anhydrides, in phosphorus-containing anhydrides;motor activity;nucleoside-triphosphatase activity;nucleotide binding;protein b…	actomyosin;brush border;cell part;cell projection;cytoplasmic part;cytoskeletal part;cytoskeleton;endoplasmic reticulum-Golgi intermediate compartment;Golgi apparatus part;Golgi membrane;intracellular membrane-bounded organelle;intracellular non-membrane-bounded organelle;intracellular organelle;intracellular organelle part;intracellular part;macromolecular complex;membrane;membrane-bounded organ…
Q8BTS0;Q61656;S4R1I6;B1ARB9;B1ARC0;S4R1E3	Probable ATP-dependent RNA helicase DDX5	Ddx5	23	20	19	19	16	38.9	88.645	0.88468	0.82457	0.83095	6.9892	9.0067	15.05	24	23	17	0.77281	1.1038	0.55888	18.423	7.7501	21.555	24	23	17	0.88984	1.2992	0.70144	15.429	15.084	17.727	24	23	17	biological regulation;biosynthetic process;cellular biosynthetic process;cellular macromolecule biosynthetic process;cellular macromolecule metabolic process;cellular metabolic process;cellular nitrogen compound metabolic process;cellular process;cellular response to stimulus;chordate embryonic development;circadian rhythm;developmental process;embryo development;embryo development ending in birt…	adenyl nucleotide binding;adenyl ribonucleotide binding;androgen receptor binding;ATP binding;ATPase activity;ATPase activity, coupled;ATP-dependent helicase activity;ATP-dependent RNA helicase activity;binding;catalytic activity;estrogen receptor binding;helicase activity;hormone receptor binding;hydrolase activity;hydrolase activity, acting on acid anhydrides;hydrolase activity, acting on acid …	catalytic step 2 spliceosome;cell part;cytoplasm;extracellular membrane-bounded organelle;extracellular organelle;extracellular region part;extracellular vesicular exosome;intracellular membrane-bounded organelle;intracellular non-membrane-bounded organelle;intracellular organelle;intracellular organelle part;intracellular part;macromolecular complex;membrane;membrane-bounded organelle;membrane-b…
Q921K2;P11103	Poly [ADP-ribose] polymerase 1	Parp1	23	21	19	22	23	29.7	108.83	0.74133	1.0504	0.79432	16.563	19.08	15.433	24	26	27	1.1148	1.8375	0.54942	12.455	13.824	19.24	24	26	27	1.5007	1.8222	0.69253	13.707	17.376	18.725	24	26	27	adult behavior;anatomical structure homeostasis;base-excision repair;behavior;behavioral response to cocaine;biological regulation;biosynthetic process;cell surface receptor linked signaling pathway;cellular biosynthetic process;cellular component organization;cellular component organization at cellular level;cellular component organization or biogenesis;cellular component organization or biogene…	binding;catalytic activity;cation binding;chromatin binding;coenzyme binding;cofactor binding;DNA binding;enzyme binding;identical protein binding;ion binding;kinase binding;metal ion binding;NAD binding;NAD+ ADP-ribosyltransferase activity;nucleic acid binding;nucleotide binding;protein binding;protein kinase binding;protein N-terminus binding;transcription factor binding;transferase activity;tr…	cell part;cytoplasm;cytoplasmic part;envelope;intracellular membrane-bounded organelle;intracellular non-membrane-bounded organelle;intracellular organelle;intracellular organelle part;intracellular part;macromolecular complex;membrane;membrane-bounded organelle;mitochondrion;non-membrane-bounded organelle;nuclear envelope;nuclear part;nucleolus;nucleoplasm;nucleoplasm part;nucleus;organelle;orga…
Q9EPU0	Regulator of nonsense transcripts 1	Upf1	23	16	22	16	23	27.6	66.606	0.75505	0.67945	0.78796	14.936	13.501	10.553	18	24	17	0.69312	1.0658	0.63102	13.402	13.516	17.589	18	24	17	0.99253	1.6409	0.82285	21.793	15.907	19.14	18	24	17	biological regulation;biosynthetic process;catabolic process;cellular biosynthetic process;cellular catabolic process;cellular macromolecule biosynthetic process;cellular macromolecule catabolic process;cellular macromolecule metabolic process;cellular metabolic process;cellular nitrogen compound metabolic process;cellular process;cellular response to stimulus;cellular response to stress;DNA meta…	adenyl nucleotide binding;adenyl ribonucleotide binding;ATP binding;ATPase activity;ATPase activity, coupled;ATP-dependent helicase activity;ATP-dependent RNA helicase activity;binding;catalytic activity;cation binding;chromatin binding;DNA binding;helicase activity;hydrolase activity;hydrolase activity, acting on acid anhydrides;hydrolase activity, acting on acid anhydrides, in phosphorus-contai…	cell part;chromatin;chromosomal part;cytoplasmic mRNA processing body;cytoplasmic part;exon-exon junction complex;intracellular membrane-bounded organelle;intracellular non-membrane-bounded organelle;intracellular organelle;intracellular organelle part;intracellular part;macromolecular complex;membrane-bounded organelle;non-membrane-bounded organelle;nuclear part;nucleoplasm;nucleus;organelle;org…
F8VQB6;E9Q5G1;D3YXU7;D3YXW4;F6UVU0;D3Z0V4;D3YZ13	Unconventional myosin-X	Myo10	22	13	13	12	22	13.6	77.137	0.89645	0.81955	0.79856	13.483	20.816	10.998	13	13	13	0.67768	1.3348	0.48046	14.668	18.013	26.268	13	13	13	0.86989	1.7857	0.53672	9.7832	33.033	26.875	13	13	13	biological regulation;cell motility;cellular component movement;cellular process;cellular response to stimulus;cytoskeleton-dependent intracellular transport;establishment of localization;establishment of localization in cell;intracellular transport;locomotion;metabolic process;positive regulation of biological process;positive regulation of cell adhesion;positive regulation of cell-cell adhesion…	actin binding;actin filament binding;actin-dependent ATPase activity;adenyl nucleotide binding;adenyl ribonucleotide binding;ATP binding;ATPase activity;ATPase activity, coupled;binding;catalytic activity;cytoskeletal protein binding;hydrolase activity;hydrolase activity, acting on acid anhydrides;hydrolase activity, acting on acid anhydrides, in phosphorus-containing anhydrides;lipid binding;mic…	cell body;cell cortex;cell part;cell projection;cell projection membrane;cell projection part;cytoplasm;cytoplasmic part;cytoskeletal part;cytoskeleton;cytosol;filopodium;filopodium membrane;filopodium tip;intracellular non-membrane-bounded organelle;intracellular organelle;intracellular organelle part;intracellular part;lamellipodium;macromolecular complex;membrane;membrane part;myosin complex;n…
Q545X8;P62702;V9GWY0	40S ribosomal protein S4;40S ribosomal protein S4, X isoform	Rps4x;Gm15013	22	19	19	16	22	61.6	123.09	0.84021	0.43931	0.85458	7.2717	11.391	9.3084	28	30	26	0.50982	1.276	0.43545	18.945	6.2569	23.077	28	30	26	0.58836	3.0448	0.49735	18.485	18.487	13.042	28	30	26	biological regulation;biosynthetic process;cellular biosynthetic process;cellular macromolecule biosynthetic process;cellular macromolecule metabolic process;cellular metabolic process;cellular process;cellular protein metabolic process;developmental process;macromolecule biosynthetic process;macromolecule metabolic process;metabolic process;multicellular organismal development;multicellular orga…	binding;nucleic acid binding;RNA binding;rRNA binding;structural constituent of ribosome;structural molecule activity	adherens junction;anchoring junction;cell junction;cell part;cell-substrate adherens junction;cell-substrate junction;cytoplasmic part;extracellular membrane-bounded organelle;extracellular organelle;extracellular region part;extracellular vesicular exosome;focal adhesion;intracellular membrane-bounded organelle;intracellular non-membrane-bounded organelle;intracellular organelle;intracellular or…
Q3UYV9	Nuclear cap-binding protein subunit 1	Ncbp1	22	20	18	14	22	37.5	101.95	1.0456	0.79987	1.0631	15.015	16.987	12.794	21	23	16	0.96768	1.1532	0.99755	19.035	22.825	25.808	21	23	16	0.93887	1.4267	0.89452	16.11	33.623	19.943	21	23	16	biological regulation;catabolic process;cellular catabolic process;cellular macromolecule catabolic process;cellular macromolecule metabolic process;cellular metabolic process;cellular nitrogen compound metabolic process;cellular process;establishment of localization;establishment of localization in cell;establishment of RNA localization;gene silencing;gene silencing by RNA;intracellular transpor…	binding;nucleic acid binding;RNA binding;RNA cap binding	cell part;cytoplasm;cytoplasmic part;intracellular membrane-bounded organelle;intracellular organelle;intracellular organelle part;intracellular part;macromolecular complex;membrane-bounded organelle;mitochondrion;mRNA cap binding complex;nuclear cap binding complex;nuclear part;nucleoplasm;nucleus;organelle;organelle part;protein complex;ribonucleoprotein complex;RNA cap binding complex
Q62448;G3XA17;F7CBP1;F6TW20;F6UU81	Eukaryotic translation initiation factor 4 gamma 2	Eif4g2	22	19	17	13	22	27.7	120.69	0.89575	0.36179	0.91971	11.091	45.431	13.943	23	21	16	0.41551	1.5443	0.37065	15.97	8.8451	22.583	23	21	16	0.43471	4.1104	0.39023	14.399	40.998	9.9851	23	21	16	biological regulation;biosynthetic process;cellular biosynthetic process;cellular macromolecule biosynthetic process;cellular macromolecule metabolic process;cellular metabolic process;cellular process;cellular protein metabolic process;macromolecule biosynthetic process;macromolecule metabolic process;metabolic process;posttranscriptional regulation of gene expression;primary metabolic process;p…	binding;nucleic acid binding;RNA binding;translation factor activity, nucleic acid binding;translation initiation factor activity	cell part;cytoplasm;cytoplasmic part;eukaryotic translation initiation factor 4F complex;intracellular part;macromolecular complex;membrane;protein complex
E9Q7Q3;D3Z6I8;A0A0R4J1P2;P21107	Tropomyosin alpha-3 chain	Tpm3	21	19	19	21	4	50	155.83	0.70403	0.63531	0.77916	6.9947	15.715	6.213	26	26	30	0.37225	1.2176	0.2352	17.481	9.1043	23.889	26	26	30	0.51296	1.9424	0.31575	14.614	20.359	22.741	26	26	30			actin filament bundle;actomyosin;cell cortex part;cell part;cell projection;cell projection part;cortical cytoskeleton;cytoplasm;cytoplasmic part;cytoskeletal part;cytoskeleton;extracellular membrane-bounded organelle;extracellular organelle;extracellular region part;extracellular vesicular exosome;growth cone;intracellular non-membrane-bounded organelle;intracellular organelle;intracellular orga…
O70194	Eukaryotic translation initiation factor 3 subunit D	Eif3d	21	19	19	19	21	52.4	127.25	0.94168	0.38185	0.9147	11.888	20.551	12.697	27	28	30	0.38461	1.2369	0.38269	20.249	18.997	26.606	27	28	30	0.43237	3.3304	0.41659	14.034	17.473	12.432	27	28	29	biological regulation;cellular component assembly;cellular component assembly at cellular level;cellular component organization;cellular component organization at cellular level;cellular component organization or biogenesis;cellular component organization or biogenesis at cellular level;cellular macromolecular complex assembly;cellular macromolecular complex subunit organization;cellular process;…	binding;nucleic acid binding;RNA binding;translation factor activity, nucleic acid binding;translation initiation factor activity	cell part;cytoplasmic part;eukaryotic 43S preinitiation complex;eukaryotic 48S preinitiation complex;eukaryotic translation initiation factor 3 complex;eukaryotic translation initiation factor 3 complex, eIF3m;intracellular part;macromolecular complex;membrane;protein complex;ribonucleoprotein complex;translation preinitiation complex
Q5YLW3;P62908;D3YV43;A0A140LI77	40S ribosomal protein S3	Rps3	21	20	17	19	21	70.4	85.987	0.81209	0.41113	0.86191	10.261	15.139	11.573	31	28	30	0.49972	1.2359	0.42765	18.116	7.3834	25.198	31	28	30	0.58023	2.9261	0.51259	15.64	18.676	24.079	31	28	30	apoptosis;biological regulation;biosynthetic process;catabolic process;cell cycle phase;cell cycle process;cell death;cell division;cellular biosynthetic process;cellular catabolic process;cellular component organization;cellular component organization at cellular level;cellular component organization or biogenesis;cellular component organization or biogenesis at cellular level;cellular macromole…	binding;carbon-oxygen lyase activity;catalytic activity;damaged DNA binding;DNA binding;DNA N-glycosylase activity;DNA-(apurinic or apyrimidinic site) lyase activity;enzyme binding;hydrolase activity;hydrolase activity, acting on glycosyl bonds;hydrolase activity, hydrolyzing N-glycosyl compounds;kinase binding;lyase activity;mRNA binding;NF-kappaB binding;nucleic acid binding;oxidized base lesio…	adherens junction;anchoring junction;cell junction;cell part;cell projection membrane;cell projection part;cell-substrate adherens junction;cell-substrate junction;cytoplasm;cytoplasmic part;cytoskeletal part;cytosol;cytosolic small ribosomal subunit;extracellular membrane-bounded organelle;extracellular organelle;extracellular region part;extracellular vesicular exosome;focal adhesion;intracellu…
Q5M9L0;Q91WK2	Eukaryotic translation initiation factor 3 subunit H	Eif3h	21	18	18	16	21	62.5	155.81	0.87689	0.29429	0.89011	17.846	16.661	10.204	23	33	28	0.38438	1.1797	0.38445	36.468	14.963	14.353	22	33	28	0.45422	3.7852	0.43345	36.628	23.721	13.054	23	33	28	cellular component assembly;cellular component assembly at cellular level;cellular component organization;cellular component organization at cellular level;cellular component organization or biogenesis;cellular component organization or biogenesis at cellular level;cellular macromolecular complex assembly;cellular macromolecular complex subunit organization;cellular process;formation of translati…	binding;nucleic acid binding;RNA binding;translation factor activity, nucleic acid binding;translation initiation factor activity	cell part;cytoplasmic part;eukaryotic 43S preinitiation complex;eukaryotic 48S preinitiation complex;eukaryotic translation initiation factor 3 complex;eukaryotic translation initiation factor 3 complex, eIF3m;extracellular membrane-bounded organelle;extracellular organelle;extracellular region part;extracellular vesicular exosome;intracellular part;macromolecular complex;membrane;membrane-bounde…
Q5SXR6;Q68FD5;F6Z1R4	Clathrin heavy chain;Clathrin heavy chain 1	Cltc	21	14	19	15	21	18	74.405	0.60799	1.5126	1.5258	14.193	10.967	10.166	14	20	17	0.68974	1.5312	0.84743	17.749	11.635	23.059	14	20	17	1.0911	1.0621	0.54226	22.659	16.586	15.004	14	20	17	cation transport;cell cycle phase;cell cycle process;cell differentiation;cellular component assembly;cellular component assembly at cellular level;cellular component organization;cellular component organization at cellular level;cellular component organization or biogenesis;cellular component organization or biogenesis at cellular level;cellular developmental process;cellular macromolecule metab…	binding;clathrin binding;clathrin light chain binding;double-stranded RNA binding;enzyme binding;kinase binding;nucleic acid binding;protein binding;protein kinase binding;RNA binding;structural molecule activity	adherens junction;anchoring junction;cell junction;cell part;cell-substrate adherens junction;cell-substrate junction;chromosomal part;clathrin coat;clathrin coat of coated pit;clathrin coat of trans-Golgi network vesicle;clathrin complex;clathrin vesicle coat;clathrin-coated vesicle;coated vesicle;cytoplasm;cytoplasmic membrane-bounded vesicle;cytoplasmic part;cytoplasmic vesicle;cytoplasmic ves…
P10630;Q8BTU6;E9Q561;D6RJ60;D6RJ11;A0A0N4SVM5	Eukaryotic initiation factor 4A-II;Eukaryotic initiation factor 4A-II, N-terminally processed	Eif4a2	20	15	16	18	6	43.7	13.929	0.5804	0.4485	0.67105	10.47	30.619	38.189	3	3	4	0.35184	0.90786	0.36002	21.731	42.525	26.894	3	3	4	0.66148	2.4977	0.46379	30.28	32.137	16.855	3	3	4	biological regulation;cellular macromolecule metabolic process;cellular metabolic process;cellular nitrogen compound metabolic process;cellular process;macromolecule metabolic process;metabolic process;nitrogen compound metabolic process;nucleic acid metabolic process;nucleobase-containing compound metabolic process;primary metabolic process;regulation of biological process;regulation of gene exp…	adenyl nucleotide binding;adenyl ribonucleotide binding;ATP binding;ATPase activity;ATPase activity, coupled;ATP-dependent helicase activity;ATP-dependent RNA helicase activity;binding;catalytic activity;helicase activity;hydrolase activity;hydrolase activity, acting on acid anhydrides;hydrolase activity, acting on acid anhydrides, in phosphorus-containing anhydrides;nucleic acid binding;nucleosi…	cell part;cytoplasm;cytoplasmic part;intracellular non-membrane-bounded organelle;intracellular organelle;intracellular organelle part;intracellular part;non-membrane-bounded organelle;nuclear part;nucleolus;organelle;organelle part;perinuclear region of cytoplasm
Q71LX8;P11499;E9Q3D6;E9PX27;D3Z1R1;E9Q0C3	Heat shock protein HSP 90-beta	Hsp90ab1	20	9	19	16	11	29.8	86.602	0.41227	3.2243	3.1153	11.309	18.597	17.089	10	21	18	0.58	3.0519	1.5038	9.9642	18.624	34.042	10	21	18	1.3931	0.96133	0.47216	9.8083	13.085	19.743	10	21	18	anatomical structure development;biological regulation;cellular component organization;cellular component organization or biogenesis;cellular macromolecule metabolic process;cellular metabolic process;cellular process;cellular protein metabolic process;cellular response to chemical stimulus;cellular response to cytokine stimulus;cellular response to interleukin-4;cellular response to organic cycl…	adenyl deoxyribonucleotide binding;adenyl nucleotide binding;adenyl ribonucleotide binding;antigen binding;ATP binding;binding;CTP binding;dATP binding;deoxyribonucleotide binding;double-stranded RNA binding;enzyme binding;enzyme regulator activity;GTP binding;guanyl nucleotide binding;guanyl ribonucleotide binding;kinase binding;MHC class II protein complex binding;MHC protein complex binding;ni…	apical plasma membrane;basolateral plasma membrane;brush border membrane;cell part;cell projection membrane;cell projection part;cell surface;cytoplasm;cytoplasmic membrane-bounded vesicle;cytoplasmic part;cytoplasmic vesicle;cytosol;extracellular membrane-bounded organelle;extracellular organelle;extracellular region part;extracellular vesicular exosome;inclusion body;intracellular;intracellular…
Q5M9N8;P14148;F6XI62	60S ribosomal protein L7	Rpl7	20	19	16	14	20	47.8	54.556	0.74049	0.53285	0.75585	12.008	21.599	10.344	24	22	19	0.6485	1.3658	0.49112	16.074	14.793	21.037	24	22	19	0.89085	2.3582	0.61807	15.129	19.956	24.019	24	22	19	biosynthetic process;cellular biosynthetic process;cellular component biogenesis;cellular component biogenesis at cellular level;cellular component organization or biogenesis;cellular component organization or biogenesis at cellular level;cellular macromolecule biosynthetic process;cellular macromolecule metabolic process;cellular metabolic process;cellular nitrogen compound metabolic process;cel…	binding;DNA binding;identical protein binding;mRNA binding;nucleic acid binding;protein binding;protein dimerization activity;protein homodimerization activity;RNA binding;structural constituent of ribosome;structural molecule activity	adherens junction;anchoring junction;cell junction;cell part;cell-substrate adherens junction;cell-substrate junction;cytoplasm;cytosolic large ribosomal subunit;extracellular membrane-bounded organelle;extracellular organelle;extracellular region part;extracellular vesicular exosome;focal adhesion;intracellular membrane-bounded organelle;intracellular non-membrane-bounded organelle;intracellular…
P99024	Tubulin beta-5 chain	Tubb5	20	18	17	18	5	57.9	129.08	0.72405	1.4479	1.4304	10.25	12.35	19.09	24	29	29	0.80657	1.7751	0.81556	15.767	13.726	27.879	24	29	29	1.0829	1.2649	0.53718	13.542	17.359	19.628	24	29	29	cellular component assembly;cellular component assembly at cellular level;cellular component organization;cellular component organization at cellular level;cellular component organization or biogenesis;cellular component organization or biogenesis at cellular level;cellular macromolecular complex assembly;cellular macromolecular complex subunit organization;cellular macromolecule metabolic proces…	binding;catalytic activity;enzyme binding;GTP binding;GTPase activity;guanyl nucleotide binding;guanyl ribonucleotide binding;hydrolase activity;hydrolase activity, acting on acid anhydrides;hydrolase activity, acting on acid anhydrides, in phosphorus-containing anhydrides;MHC class I protein binding;MHC protein binding;nucleoside-triphosphatase activity;nucleotide binding;protein binding;purine …	cell body;cell part;cytoplasmic part;cytoskeletal part;cytosol;extracellular membrane-bounded organelle;extracellular organelle;extracellular region part;extracellular vesicular exosome;intracellular membrane-bounded organelle;intracellular organelle;intracellular organelle part;intracellular part;macromolecular complex;membrane-bounded organelle;membrane-bounded vesicle;membrane-enclosed lumen;m…
Q62095	ATP-dependent RNA helicase DDX3Y	Ddx3y	20	18	16	15	2	33.3	3.8789	0.87768	0.75118	0.97189	5.1246	6.6829	5.4216	3	2	3	0.87589	1.3532	0.78464	6.5615	1.5353	12.976	3	2	3	0.96294	1.8063	0.78163	3.7157	4.704	3.6249	3	2	3	biological regulation;cellular macromolecule metabolic process;cellular metabolic process;cellular nitrogen compound metabolic process;cellular process;chromosome segregation;macromolecule metabolic process;metabolic process;nitrogen compound metabolic process;nucleic acid metabolic process;nucleobase-containing compound metabolic process;primary metabolic process;regulation of biological process…	adenyl nucleotide binding;adenyl ribonucleotide binding;ATP binding;ATPase activity;ATPase activity, coupled;ATP-dependent helicase activity;ATP-dependent RNA helicase activity;binding;catalytic activity;helicase activity;hydrolase activity;hydrolase activity, acting on acid anhydrides;hydrolase activity, acting on acid anhydrides, in phosphorus-containing anhydrides;nucleic acid binding;nucleosi…	cell part;intracellular non-membrane-bounded organelle;intracellular organelle;intracellular organelle part;intracellular part;membrane;non-membrane-bounded organelle;nuclear part;nucleolus;organelle;organelle part
Z4YKC4;A0A0R4J112;A2AMI2;A0A0N4SVL0;Q80XI3;A2AMI7;A2AMI6	Eukaryotic translation initiation factor 4 gamma 3	Eif4g3	19	15	18	16	14	13.7	54.226	0.81731	0.53009	0.79095	11.552	25.695	8.2655	10	14	12	0.70278	1.0856	0.70514	11.377	16.401	16.43	10	14	12	0.88694	2.2026	0.84717	21.635	35.151	13.796	10	14	12	biological regulation;gamete generation;male gamete generation;multicellular organismal process;multicellular organismal reproductive process;positive regulation of biological process;positive regulation of biosynthetic process;positive regulation of cell cycle process;positive regulation of cellular biosynthetic process;positive regulation of cellular metabolic process;positive regulation of cel…	binding;nucleic acid binding;RNA binding;translation factor activity, nucleic acid binding;translation initiation factor activity
D3Z2H9;E9Q5J9;D3YVR0		Tpm3-rs7;Tpm3	19	17	18	18	2	48	5.7072	NaN	NaN	NaN	NaN	NaN	NaN	1	1	0	NaN	NaN	NaN	NaN	NaN	NaN	1	1	0	NaN	NaN	NaN	NaN	NaN	NaN	1	1	0	anatomical structure development;brain development;developmental process;organ development		actin filament bundle;actomyosin;cell cortex part;cell part;cell projection;cell projection part;cortical cytoskeleton;cytoplasm;cytoplasmic part;cytoskeletal part;cytoskeleton;extracellular membrane-bounded organelle;extracellular organelle;extracellular region part;extracellular vesicular exosome;growth cone;intracellular non-membrane-bounded organelle;intracellular organelle;intracellular orga…
P68040	Guanine nucleotide-binding protein subunit beta-2-like 1;Guanine nucleotide-binding protein subunit beta-2-like 1, N-terminally processed	Gnb2l1	19	16	19	17	19	81.1	156.26	0.86153	0.46822	0.88832	31.264	36.811	38.725	22	30	24	0.51998	1.3402	0.45908	16.259	9.8642	23.613	22	30	24	0.57901	2.6834	0.49665	30.145	40.011	29.56	22	30	24	activation of caspase activity;anatomical structure morphogenesis;biological regulation;carbohydrate homeostasis;cell cycle;cell differentiation;cellular chemical homeostasis;cellular developmental process;cellular glucose homeostasis;cellular homeostasis;cellular process;cellular response to carbohydrate stimulus;cellular response to chemical stimulus;cellular response to glucose stimulus;cellul…	apoptotic protease activator activity;binding;binding, bridging;caspase activator activity;caspase regulator activity;channel inhibitor activity;channel regulator activity;enzyme activator activity;enzyme binding;enzyme inhibitor activity;enzyme regulator activity;identical protein binding;ion channel inhibitor activity;kinase binding;kinase inhibitor activity;kinase regulator activity;peptidase …	cell body;cell part;cell projection;cytoplasm;cytoplasmic part;cytoskeleton;cytosol;dendrite;extracellular membrane-bounded organelle;extracellular organelle;extracellular region part;extracellular vesicular exosome;intracellular membrane-bounded organelle;intracellular non-membrane-bounded organelle;intracellular organelle;intracellular organelle part;intracellular part;macromolecular complex;me…
P68372	Tubulin beta-4B chain	Tubb4b	19	16	16	17	1	58	37.063	0.79288	1.2652	1.3019	20.442	17.482	14.853	4	5	7	0.87283	1.8195	0.74181	10.505	23.659	17.254	4	5	7	1.064	1.4086	0.48214	30.709	8.2748	28.34	4	5	7	cellular component assembly;cellular component assembly at cellular level;cellular component organization;cellular component organization at cellular level;cellular component organization or biogenesis;cellular component organization or biogenesis at cellular level;cellular macromolecular complex assembly;cellular macromolecular complex subunit organization;cellular process;cellular protein compl…	binding;catalytic activity;double-stranded RNA binding;GTP binding;GTPase activity;guanyl nucleotide binding;guanyl ribonucleotide binding;hydrolase activity;hydrolase activity, acting on acid anhydrides;hydrolase activity, acting on acid anhydrides, in phosphorus-containing anhydrides;nucleic acid binding;nucleoside-triphosphatase activity;nucleotide binding;purine nucleotide binding;purine ribo…	cell part;cytoplasm;cytoskeletal part;extracellular membrane-bounded organelle;extracellular organelle;extracellular region part;extracellular vesicular exosome;intracellular membrane-bounded organelle;intracellular organelle;intracellular organelle part;intracellular part;macromolecular complex;membrane-bounded organelle;membrane-bounded vesicle;microtubule;myelin sheath;nucleus;organelle;organe…
Q564F3;P97351	40S ribosomal protein S3a	Rps3a1;Rps3a	19	15	13	13	19	61.7	97.887	0.80282	0.45096	0.85895	7.8168	9.6677	8.0638	21	20	20	0.53258	1.37	0.45089	13.591	7.2689	15.19	21	20	20	0.72997	3.216	0.53024	11.357	20.432	16.005	21	20	20	biological regulation;biosynthetic process;cell differentiation;cellular biosynthetic process;cellular developmental process;cellular macromolecule biosynthetic process;cellular macromolecule metabolic process;cellular metabolic process;cellular process;cellular protein metabolic process;cytoplasmic translation;developmental process;macromolecule biosynthetic process;macromolecule metabolic proce…	structural constituent of ribosome;structural molecule activity	adherens junction;anchoring junction;cell junction;cell part;cell-substrate adherens junction;cell-substrate junction;cytoplasmic part;cytosol;cytosolic small ribosomal subunit;extracellular membrane-bounded organelle;extracellular organelle;extracellular region part;extracellular vesicular exosome;focal adhesion;intracellular membrane-bounded organelle;intracellular non-membrane-bounded organell…
Q5SWN2;Q8VEE4	Replication protein A 70 kDa DNA-binding subunit;Replication protein A 70 kDa DNA-binding subunit, N-terminally processed	Rpa1	19	17	18	17	19	33.5	181.89	0.72905	0.66928	0.80397	12.687	11.036	8.6413	24	28	23	0.70956	1.3311	0.42679	16.617	9.6211	19.319	24	28	23	0.98254	1.9958	0.55177	15.243	12.379	14.449	24	28	23	anatomical structure development;anatomical structure homeostasis;base-excision repair;biological regulation;biosynthetic process;cell cycle phase;cell cycle process;cellular biosynthetic process;cellular component organization;cellular component organization at cellular level;cellular component organization or biogenesis;cellular component organization or biogenesis at cellular level;cellular ma…	binding;cation binding;chromatin binding;damaged DNA binding;DNA binding;ion binding;metal ion binding;nucleic acid binding;single-stranded DNA binding;structure-specific DNA binding	cell part;chromosomal part;chromosome;condensed chromosome;condensed nuclear chromosome;DNA replication factor A complex;germ cell nucleus;intracellular membrane-bounded organelle;intracellular non-membrane-bounded organelle;intracellular organelle;intracellular organelle part;intracellular part;lateral element;macromolecular complex;male germ cell nucleus;membrane-bounded organelle;non-membrane-…
Q6Y7W8;G3UWR2;G3UYG6;E9Q2M5;G3UYR9;G3UZX7;G3UZW5;G3UZS9;G3UXF2;G3UYH4;G3UWT6	PERQ amino acid-rich with GYF domain-containing protein 2	Gigyf2	19	11	16	12	19	21.2	143.35	0.74087	0.69755	0.88428	14.301	12.613	6.865	14	19	15	0.68751	1.0284	0.68114	13.024	8.2954	18.889	14	19	15	0.8875	1.4659	0.77152	8.0789	19.157	17.202	14	19	15	adult behavior;adult locomotory behavior;anatomical structure homeostasis;behavior;biological regulation;cell cycle checkpoint;cell differentiation;cell differentiation in spinal cord;cell surface receptor linked signaling pathway;cellular developmental process;cellular macromolecule metabolic process;cellular metabolic process;cellular process;cellular protein metabolic process;cellular response…		cell part;cytoplasm;intracellular part;membrane
A0A0R4J0P6;Q8VDG3	Poly(A)-specific ribonuclease PARN	Parn	18	17	14	13	18	27.2	74.738	0.73955	0.55185	0.7128	13.206	14.591	11.909	21	18	17	0.65905	0.92912	0.65234	20.151	18.633	26.383	21	18	17	0.93137	1.7335	0.91356	17.135	17.895	22.345	21	18	17	catabolic process;cellular catabolic process;cellular macromolecule catabolic process;cellular macromolecule metabolic process;cellular metabolic process;cellular nitrogen compound metabolic process;cellular process;macromolecule catabolic process;macromolecule metabolic process;metabolic process;mRNA 3'-end processing;mRNA catabolic process;mRNA metabolic process;mRNA processing;nitrogen compoun…	3'-5' exonuclease activity;3'-5'-exoribonuclease activity;binding;catalytic activity;cation binding;enzyme binding;exonuclease activity;exonuclease activity, active with either ribo- or deoxyribonucleic acids and producing 5'-phosphomonoesters;exoribonuclease activity;exoribonuclease activity, producing 5'-phosphomonoesters;hydrolase activity;hydrolase activity, acting on ester bonds;ion binding;…	cell part;cytoplasm;intracellular non-membrane-bounded organelle;intracellular organelle;intracellular organelle part;intracellular part;non-membrane-bounded organelle;nuclear part;nucleolus;organelle;organelle part
G3XA10;Q8VEK3	Heterogeneous nuclear ribonucleoprotein U	Gm28062;Hnrnpu	18	16	17	13	18	26.2	116.48	0.74847	0.82307	0.7835	9.8728	15.508	17.616	22	18	16	0.87438	1.1773	0.78108	13.783	9.3368	23.864	22	18	16	1.0823	1.4307	1.0167	14.846	21.736	14.685	22	18	16	biological regulation;cell differentiation;cellular developmental process;cellular macromolecule metabolic process;cellular metabolic process;cellular nitrogen compound metabolic process;cellular process;circadian regulation of gene expression;circadian rhythm;CRD-mediated mRNA stabilization;developmental process;macromolecule metabolic process;metabolic process;mRNA metabolic process;mRNA proces…	adenyl nucleotide binding;adenyl ribonucleotide binding;ATP binding;binding;core promoter binding;DNA binding;nucleic acid binding;nucleotide binding;purine nucleotide binding;purine ribonucleoside triphosphate binding;purine ribonucleotide binding;regulatory region DNA binding;regulatory region nucleic acid binding;ribonucleotide binding;transcription regulatory region DNA binding	catalytic step 2 spliceosome;cell part;cell surface;CRD-mediated mRNA stability complex;cytoplasmic part;intracellular membrane-bounded organelle;intracellular organelle;intracellular organelle part;intracellular part;macromolecular complex;membrane;membrane-bounded organelle;nuclear part;nucleoplasm;nucleus;organelle;organelle part;protein complex;ribonucleoprotein complex;spliceosomal complex;v…
Q80Y52;P07901;B7ZC50;A2A6A2;B7ZC49	Heat shock protein HSP 90-alpha	Hsp90aa1	18	7	14	13	11	25.6	39.899	0.31195	3.5916	4.4433	7.2295	18.823	17.447	4	11	10	0.5834	2.8456	1.4331	37.049	22.57	31.062	4	11	10	1.8593	0.84438	0.38107	27.83	11.37	17.427	4	11	10	apoptosis;biological regulation;biosynthetic process;cardiac muscle cell apoptosis;cell death;cell migration;cell motility;cellular biosynthetic process;cellular component assembly;cellular component assembly at cellular level;cellular component movement;cellular component organization;cellular component organization at cellular level;cellular component organization or biogenesis;cellular compone…	adenyl deoxyribonucleotide binding;adenyl nucleotide binding;adenyl ribonucleotide binding;antigen binding;ATP binding;ATPase activity;binding;catalytic activity;CTP binding;dATP binding;deoxyribonucleotide binding;enzyme regulator activity;GTP binding;guanyl nucleotide binding;guanyl ribonucleotide binding;hydrolase activity;hydrolase activity, acting on acid anhydrides;hydrolase activity, actin…	apical plasma membrane;basolateral plasma membrane;brush border membrane;cell body;cell part;cell projection;cell projection membrane;cell projection part;cell surface;cytoplasm;cytoplasmic membrane-bounded vesicle;cytoplasmic part;cytoplasmic vesicle;cytosol;extracellular matrix;extracellular membrane-bounded organelle;extracellular organelle;extracellular region part;extracellular vesicular exo…
P38647	Stress-70 protein, mitochondrial	Hspa9	18	14	13	16	18	33.9	65.552	0.63485	1.0823	1.1593	24.481	46.413	40.923	15	14	16	0.70449	1.3955	0.82429	29.369	33.594	53.735	15	14	16	1.0266	1.3104	0.70836	19.194	31.074	18.531	15	14	16	cellular macromolecule metabolic process;cellular metabolic process;cellular process;cellular protein metabolic process;establishment of localization;establishment of localization in cell;establishment of protein localization;intracellular protein transport;intracellular transport;macromolecule metabolic process;metabolic process;nuclear export;nuclear transport;nucleocytoplasmic transport;primar…	adenyl nucleotide binding;adenyl ribonucleotide binding;ATP binding;binding;enzyme binding;nucleotide binding;protein binding;purine nucleotide binding;purine ribonucleoside triphosphate binding;purine ribonucleotide binding;ribonucleotide binding;ubiquitin protein ligase binding	adherens junction;anchoring junction;cell junction;cell part;cell-substrate adherens junction;cell-substrate junction;cytoplasm;cytoplasmic part;extracellular membrane-bounded organelle;extracellular organelle;extracellular region part;extracellular vesicular exosome;focal adhesion;intracellular membrane-bounded organelle;intracellular non-membrane-bounded organelle;intracellular organelle;intrac…
Q545A2;P51881	ADP/ATP translocase 2;ADP/ATP translocase 2, N-terminally processed	Slc25a5	18	17	15	17	9	55.7	70.7	0.64471	0.81408	0.86886	13.514	9.6711	7.0936	21	19	25	0.7445	1.2247	0.67484	20.837	15.35	26.561	21	19	25	1.1788	1.4431	0.78784	19.756	16.193	17.793	21	19	25	biological regulation;cellular process;chromosome segregation;establishment of localization;positive regulation of biological process;positive regulation of cell proliferation;positive regulation of cellular process;regulation of biological process;regulation of cell proliferation;regulation of cellular process;transmembrane transport;transport	transporter activity	cell part;cytoplasmic part;cytoskeletal part;extracellular membrane-bounded organelle;extracellular organelle;extracellular region part;extracellular vesicular exosome;integral to membrane;intracellular membrane-bounded organelle;intracellular non-membrane-bounded organelle;intracellular organelle;intracellular organelle part;intracellular part;intrinsic to membrane;macromolecular complex;membran…
Q3UHY8;P61222	ATP-binding cassette sub-family E member 1	Abce1	18	16	16	16	18	39.1	85.291	0.79964	0.48824	0.79173	11.799	22.333	14.553	17	20	19	0.5295	1.1019	0.49623	13.585	15.075	17.394	17	20	19	0.6359	2.3829	0.58648	10.777	25.811	16.787	17	20	19		adenyl nucleotide binding;adenyl ribonucleotide binding;ATP binding;ATPase activity;binding;catalytic activity;hydrolase activity;hydrolase activity, acting on acid anhydrides;hydrolase activity, acting on acid anhydrides, in phosphorus-containing anhydrides;iron-sulfur cluster binding;metal cluster binding;nucleoside-triphosphatase activity;nucleotide binding;purine nucleotide binding;purine rib…	cell part;cytoplasm;cytoplasmic part;intracellular membrane-bounded organelle;intracellular organelle;intracellular part;membrane;membrane-bounded organelle;mitochondrion;organelle
Q3UC02;P62281	40S ribosomal protein S11	Rps11	18	16	11	10	18	75.3	56.194	0.7232	0.41857	0.83449	15.367	17.054	15.071	22	19	13	0.52147	1.3452	0.46455	12.318	3.6446	32.669	22	19	13	0.72802	3.3898	0.55215	9.044	22.489	30.66	22	19	13	biosynthetic process;cellular biosynthetic process;cellular macromolecule biosynthetic process;cellular macromolecule metabolic process;cellular metabolic process;cellular process;cellular protein metabolic process;macromolecule biosynthetic process;macromolecule metabolic process;metabolic process;primary metabolic process;protein metabolic process;translation	binding;nucleic acid binding;RNA binding;rRNA binding;structural constituent of ribosome;structural molecule activity	adherens junction;anchoring junction;cell junction;cell part;cell-substrate adherens junction;cell-substrate junction;cytoplasm;cytosolic small ribosomal subunit;extracellular membrane-bounded organelle;extracellular organelle;extracellular region part;extracellular vesicular exosome;focal adhesion;intracellular non-membrane-bounded organelle;intracellular organelle;intracellular organelle part;i…
Q3TK95;P63073;A0A0G2JGT5;A0A0G2JH04;A0A0G2JFB4;A0A0G2JG98	Eukaryotic translation initiation factor 4E	Eif4e	18	17	12	12	18	58.1	68.612	0.79239	0.6804	0.81553	13.221	8.3764	4.9265	20	21	20	0.8675	1.0538	0.88049	19.647	10.308	25.307	20	21	20	1.0712	1.5057	1.0625	19.623	20.52	24.763	20	21	20	anatomical structure development;behavior;behavioral defense response;behavioral fear response;biological regulation;cell cycle process;cellular process;defense response;developmental process;fear response;G1/S transition of mitotic cell cycle;lung development;multicellular organismal process;multicellular organismal response to stress;negative regulation of biological process;negative regulation…	binding;nucleic acid binding;RNA binding;translation factor activity, nucleic acid binding;translation initiation factor activity	cell part;chromatoid body;cytoplasm;cytoplasmic mRNA processing body;cytoplasmic part;eukaryotic translation initiation factor 4F complex;extracellular membrane-bounded organelle;extracellular organelle;extracellular region part;extracellular vesicular exosome;intracellular non-membrane-bounded organelle;intracellular organelle;intracellular part;macromolecular complex;membrane-bounded organelle;…
Q497E4;P68134;P68033;Q3UJ36;P63268;P62737;D3Z2K3;D3YZY0	Actin, alpha skeletal muscle;Actin, alpha cardiac muscle 1;Actin, gamma-enteric smooth muscle;Actin, aortic smooth muscle	Actc1;Acta1;Actg2;Acta2	18	17	14	14	2	32.4	11.556	0.64912	0.65148	0.71471	3.9412	2.1908	5.176	5	5	6	0.32263	1.0197	0.21489	7.2169	1.724	17.841	5	5	6	0.51115	1.4299	0.29302	12.864	1.8843	13.395	5	5	6	actin cytoskeleton organization;actin filament organization;actin filament-based movement;actin filament-based process;actin-mediated cell contraction;actin-myosin filament sliding;actomyosin structure organization;anatomical structure development;anatomical structure formation involved in morphogenesis;anatomical structure morphogenesis;biological regulation;cardiac muscle contraction;cardiac mu…	adenyl nucleotide binding;adenyl ribonucleotide binding;ATP binding;ATPase activity;binding;catalytic activity;cytoskeletal protein binding;enzyme binding;hydrolase activity;hydrolase activity, acting on acid anhydrides;hydrolase activity, acting on acid anhydrides, in phosphorus-containing anhydrides;kinase binding;myosin binding;nucleoside-triphosphatase activity;nucleotide binding;protein bind…	actin cytoskeleton;actin filament;actin filament bundle;actomyosin;actomyosin, actin part;adherens junction;anchoring junction;blood microparticle;cell junction;cell part;cell periphery;cell-substrate adherens junction;cell-substrate junction;contractile fiber;contractile fiber part;cytoplasm;cytoplasmic part;cytoskeletal part;cytoskeleton;extracellular membrane-bounded organelle;extracellular or…
Q3TML6;Q9Z0N1;Q9Z0N2;A2AAW9	Eukaryotic translation initiation factor 2 subunit 3, X-linked;Eukaryotic translation initiation factor 2 subunit 3, Y-linked	Eif2s3x;Eif2s3y	18	13	16	14	18	46.2	109.21	0.72895	0.31593	0.82879	8.6273	39.538	14.313	19	23	19	0.30548	1.2142	0.27778	12.646	7.4418	19.502	19	23	19	0.43514	3.8832	0.33306	13.118	25.637	15.928	19	23	19	cellular process;translational initiation	binding;catalytic activity;GTP binding;GTPase activity;guanyl nucleotide binding;guanyl ribonucleotide binding;hydrolase activity;hydrolase activity, acting on acid anhydrides;hydrolase activity, acting on acid anhydrides, in phosphorus-containing anhydrides;nucleic acid binding;nucleoside-triphosphatase activity;nucleotide binding;purine nucleotide binding;purine ribonucleoside triphosphate bind…	cell part;cytoplasm;extracellular membrane-bounded organelle;extracellular organelle;extracellular region part;extracellular vesicular exosome;intracellular part;membrane-bounded organelle;membrane-bounded vesicle;organelle;vesicle
Q6ZWN5;F7CJS8;D3YWH9;Q9CXW7;D3Z673;D3YUV6	40S ribosomal protein S9	Rps9	18	16	13	11	18	46.4	40.252	0.77921	0.43858	0.84956	12.592	14.337	10.456	19	16	16	0.50468	1.2966	0.45274	29.474	7.511	28.732	19	16	16	0.65762	2.7882	0.5158	15.943	16.43	21.94	19	16	16	biological regulation;biosynthetic process;cellular biosynthetic process;cellular macromolecule biosynthetic process;cellular macromolecule metabolic process;cellular metabolic process;cellular process;cellular protein metabolic process;macromolecule biosynthetic process;macromolecule metabolic process;metabolic process;positive regulation of biological process;positive regulation of biosynthetic…	binding;nucleic acid binding;RNA binding;rRNA binding;structural constituent of ribosome;structural molecule activity;translation regulator activity	adherens junction;anchoring junction;cell junction;cell part;cell-substrate adherens junction;cell-substrate junction;cytoplasm;cytosolic small ribosomal subunit;extracellular membrane-bounded organelle;extracellular organelle;extracellular region part;extracellular vesicular exosome;focal adhesion;intracellular membrane-bounded organelle;intracellular non-membrane-bounded organelle;intracellular…
A0A0G2JEP4;A0A0R4J169;E9QN52;A0A0G2JFV5;Q91WK0;A0A0G2JDR6;A0A0G2JGZ1;A0A0G2JEF6;A0A087WSF5;G5E8E1;A0A087WNU6;E9Q9T1;A0A087WPK3;Q3UZ39	Leucine-rich repeat flightless-interacting protein 2	Lrrfip2	17	11	10	11	17	38	77.928	0.82205	0.71884	0.81141	21.49	14.158	10.742	12	13	13	0.58348	1.6631	0.30525	17.927	19.018	25.527	12	13	13	0.73206	2.2302	0.3632	14.958	20.562	30.603	12	13	13	biological regulation;biosynthetic process;cell surface receptor linked signaling pathway;cellular biosynthetic process;cellular macromolecule biosynthetic process;cellular macromolecule metabolic process;cellular metabolic process;cellular nitrogen compound metabolic process;cellular process;cellular response to stimulus;macromolecule biosynthetic process;macromolecule metabolic process;metaboli…	binding;DNA binding;identical protein binding;nucleic acid binding;protein binding;protein dimerization activity;protein homodimerization activity	cell part;cytoplasm;intracellular membrane-bounded organelle;intracellular organelle;intracellular part;membrane;membrane-bounded organelle;nucleus;organelle;plasma membrane
E9Q3X0;Q9EQK5;D3Z2N7	Major vault protein	Mvp	17	13	13	10	17	27.5	81.282	0.83205	0.60675	0.84124	22.007	31.171	10.734	16	17	12	0.65915	1.1578	0.66613	12.09	9.1505	30.324	16	17	12	0.75791	1.804	0.76643	25.092	26.696	20.266	16	17	12	biological regulation;cell proliferation;macromolecule metabolic process;metabolic process;negative regulation of biological process;negative regulation of catalytic activity;negative regulation of cellular metabolic process;negative regulation of cellular process;negative regulation of cellular protein metabolic process;negative regulation of kinase activity;negative regulation of macromolecule …	binding;enzyme binding;kinase binding;phosphatase binding;protein binding;protein kinase binding;protein phosphatase binding	cell part;cytoplasm;cytoplasmic part;cytoskeleton;extracellular membrane-bounded organelle;extracellular organelle;extracellular region part;extracellular vesicular exosome;intracellular membrane-bounded organelle;intracellular non-membrane-bounded organelle;intracellular organelle;intracellular part;macromolecular complex;membrane;membrane-bounded organelle;membrane-bounded vesicle;non-membrane-…
Q5FWJ3;P20152;A0A0A6YWC8;A2AKJ2;Q3V1K9;G5E846;G3X981;P31001;P15331	Vimentin	Vim	17	11	14	13	17	40.8	102.48	0.57171	4.1476	0.43927	26.578	24.845	15.097	11	14	12	2.3335	0.9408	0.78553	18.905	21.65	17.523	11	14	12	4.1392	0.23764	1.8959	15.038	16.845	30.105	11	14	12	anatomical structure development;astrocyte development;astrocyte differentiation;Bergmann glial cell differentiation;biological regulation;cell development;cell differentiation;cellular component organization;cellular component organization at cellular level;cellular component organization or biogenesis;cellular component organization or biogenesis at cellular level;cellular developmental process…	binding;cytoskeletal protein binding;double-stranded RNA binding;glycoprotein binding;identical protein binding;nucleic acid binding;protein binding;protein C-terminus binding;RNA binding;scaffold protein binding;structural constituent of cytoskeleton;structural constituent of eye lens;structural molecule activity	adherens junction;anchoring junction;axon;axon part;cell body;cell junction;cell leading edge;cell part;cell projection;cell projection part;cell-cell adherens junction;cell-cell junction;cell-substrate adherens junction;cell-substrate junction;C-fiber;cilium;cilium part;contractile fiber;contractile fiber part;cytoplasm;cytoplasmic part;cytoskeletal part;cytoskeleton;cytosol;extracellular membra…
P52480;E9Q509;G3X925;P53657	Pyruvate kinase PKM	Pkm	17	13	12	15	17	42.7	124.39	0.21308	4.2712	4.7556	25.471	27.17	22.728	13	17	16	0.3605	3.1734	1.6926	14.937	26.875	34.698	13	17	16	1.5249	0.7725	0.36005	22.577	12.628	14.263	13	17	16	alcohol catabolic process;alcohol metabolic process;anatomical structure development;ATP biosynthetic process;ATP metabolic process;biosynthetic process;carbohydrate catabolic process;carbohydrate metabolic process;carboxylic acid biosynthetic process;carboxylic acid metabolic process;catabolic process;cell death;cellular biosynthetic process;cellular carbohydrate catabolic process;cellular carbo…	adenyl nucleotide binding;adenyl ribonucleotide binding;alkali metal ion binding;antigen binding;ATP binding;binding;catalytic activity;cation binding;ion binding;kinase activity;magnesium ion binding;metal ion binding;MHC class II protein complex binding;MHC protein complex binding;nucleotide binding;phosphotransferase activity, alcohol group as acceptor;potassium ion binding;purine nucleotide b…	cell part;cell projection;cilium;cytoplasm;cytoplasmic part;cytosol;extracellular matrix;extracellular membrane-bounded organelle;extracellular organelle;extracellular region part;extracellular vesicular exosome;intracellular membrane-bounded organelle;intracellular organelle;intracellular part;membrane;membrane-bounded organelle;membrane-bounded vesicle;mitochondrion;myelin sheath;nucleus;organe…
Q3U741;Q501J6	Probable ATP-dependent RNA helicase DDX17	Ddx17	17	14	14	16	10	28.1	70.172	0.79437	0.78444	0.84279	7.8774	10.58	10.557	8	9	12	0.77663	1.1688	0.56975	12.599	9.1672	13.757	8	9	12	0.92046	1.4396	0.74222	9.0279	10.773	15.881	8	9	12	anatomical structure development;biological regulation;biosynthetic process;cardiovascular system development;cellular biosynthetic process;cellular macromolecule biosynthetic process;cellular macromolecule metabolic process;cellular metabolic process;cellular nitrogen compound metabolic process;cellular process;developmental process;macromolecule biosynthetic process;macromolecule metabolic proc…	adenyl nucleotide binding;adenyl ribonucleotide binding;ATP binding;ATPase activity;ATPase activity, coupled;ATP-dependent helicase activity;ATP-dependent RNA helicase activity;binding;catalytic activity;estrogen receptor binding;helicase activity;hormone receptor binding;hydrolase activity;hydrolase activity, acting on acid anhydrides;hydrolase activity, acting on acid anhydrides, in phosphorus-…	cell part;cytoplasm;intracellular membrane-bounded organelle;intracellular non-membrane-bounded organelle;intracellular organelle;intracellular organelle part;intracellular part;membrane;membrane-bounded organelle;non-membrane-bounded organelle;nuclear part;nucleolus;nucleoplasm;nucleus;organelle;organelle part
Q544H0;Q9Z1D1	Eukaryotic translation initiation factor 3 subunit G	Eif3g	17	16	16	15	17	51.9	129.52	0.79545	0.32184	0.80774	8.8995	14.598	11.818	23	29	22	0.36276	1.184	0.35004	16.474	6.6582	29.924	23	29	22	0.44763	3.8908	0.43828	15.549	22.172	31.658	23	29	22	biological regulation;cellular component assembly;cellular component assembly at cellular level;cellular component organization;cellular component organization at cellular level;cellular component organization or biogenesis;cellular component organization or biogenesis at cellular level;cellular macromolecular complex assembly;cellular macromolecular complex subunit organization;cellular process;…	binding;nucleic acid binding;nucleotide binding;RNA binding;translation factor activity, nucleic acid binding;translation initiation factor activity	cell part;cytoplasm;cytoplasmic part;eukaryotic 43S preinitiation complex;eukaryotic 48S preinitiation complex;eukaryotic translation initiation factor 3 complex;intracellular membrane-bounded organelle;intracellular organelle;intracellular part;macromolecular complex;membrane-bounded organelle;nucleus;organelle;perinuclear region of cytoplasm;protein complex;ribonucleoprotein complex;translation…
Q6ZWX6	Eukaryotic translation initiation factor 2 subunit 1	Eif2s1	17	9	14	14	17	62.2	138.24	0.69402	0.32052	0.87211	12.91	15.913	14.381	14	21	25	0.29505	1.0923	0.27448	19.027	9.8177	26.066	14	21	23	0.41992	3.2031	0.32841	13.374	19.272	21.138	14	21	23	biological regulation;biosynthetic process;cellular biosynthetic process;cellular macromolecule biosynthetic process;cellular macromolecule metabolic process;cellular metabolic process;cellular process;cellular protein metabolic process;cellular response to stimulus;cellular response to stress;macromolecule biosynthetic process;macromolecule metabolic process;macromolecule modification;metabolic …	binding;nucleic acid binding;ribonucleoprotein binding;ribosome binding;RNA binding;translation factor activity, nucleic acid binding;translation initiation factor activity	cell part;cytoplasm;cytoplasmic part;eukaryotic 48S preinitiation complex;eukaryotic translation initiation factor 2 complex;eukaryotic translation initiation factor 2B complex;extracellular membrane-bounded organelle;extracellular organelle;extracellular region part;extracellular vesicular exosome;intracellular membrane-bounded organelle;intracellular non-membrane-bounded organelle;intracellular…
Q8VIJ6	Splicing factor, proline- and glutamine-rich	Sfpq	17	13	14	14	16	30.9	61.002	0.89446	0.73412	0.79896	5.4501	12.662	13.743	20	20	21	0.82679	1.3042	0.64057	21.89	6.1785	39.188	20	20	21	0.87583	1.7923	0.79056	16.412	22.496	25.662	20	20	21	alternative nuclear mRNA splicing, via spliceosome;biological regulation;biosynthetic process;cellular biosynthetic process;cellular component organization;cellular component organization at cellular level;cellular component organization or biogenesis;cellular component organization or biogenesis at cellular level;cellular macromolecule biosynthetic process;cellular macromolecule metabolic proces…	binding;core promoter binding;DNA binding;enzyme binding;histone deacetylase binding;nucleic acid binding;nucleotide binding;protein binding;regulatory region DNA binding;regulatory region nucleic acid binding;sequence-specific DNA binding;transcription regulatory region DNA binding;transcription regulatory region sequence-specific DNA binding	cell part;chromatin;chromosomal part;cytoplasm;intracellular membrane-bounded organelle;intracellular organelle;intracellular organelle part;intracellular part;membrane-bounded organelle;nuclear body;nuclear matrix;nuclear part;nucleoplasm;nucleoplasm part;nucleus;organelle;organelle part;paraspeckles
Q99JX4;A2A702;A2A701	Eukaryotic translation initiation factor 3 subunit M	Eif3m	17	14	16	14	17	57.2	147.12	0.89864	0.3496	0.85973	6.1421	15.541	6.6878	22	32	29	0.3829	1.2087	0.36287	7.7898	6.8734	20.177	23	32	29	0.44241	3.493	0.4231	10.747	23.096	13.651	22	32	29	biological regulation;biosynthetic process;cellular biosynthetic process;cellular component assembly;cellular component assembly at cellular level;cellular component organization;cellular component organization at cellular level;cellular component organization or biogenesis;cellular component organization or biogenesis at cellular level;cellular macromolecular complex assembly;cellular macromolec…	binding;nucleic acid binding;protein binding;RNA binding;translation factor activity, nucleic acid binding;translation initiation factor activity;translation initiation factor binding	cell part;cytoplasmic part;eukaryotic 43S preinitiation complex;eukaryotic 48S preinitiation complex;eukaryotic translation initiation factor 3 complex;eukaryotic translation initiation factor 3 complex, eIF3m;intracellular part;macromolecular complex;protein complex;ribonucleoprotein complex;translation preinitiation complex
F6SVV1;Q4FZE6;P62082	40S ribosomal protein S7	Gm9493;Rps7	16	15	12	11	16	70.8	78.057	0.72822	0.43073	0.79573	10.932	9.5541	10.641	19	19	18	0.49224	1.2567	0.41635	22.5	11.011	23.549	19	19	18	0.67109	2.9855	0.58703	24.42	15.607	20.316	19	19	18	anatomical structure formation involved in morphogenesis;biosynthetic process;cell differentiation;cellular biosynthetic process;cellular component biogenesis;cellular component biogenesis at cellular level;cellular component organization or biogenesis;cellular component organization or biogenesis at cellular level;cellular developmental process;cellular macromolecule biosynthetic process;cellula…	structural constituent of ribosome;structural molecule activity	90S preribosome;adherens junction;anchoring junction;cell junction;cell part;cell-substrate adherens junction;cell-substrate junction;cytoplasm;cytoplasmic part;cytoskeletal part;cytosolic small ribosomal subunit;extracellular membrane-bounded organelle;extracellular organelle;extracellular region part;extracellular vesicular exosome;focal adhesion;intracellular membrane-bounded organelle;intrace…
P24270;A2AL20	Catalase	Cat	16	10	12	11	16	41.2	60.58	0.62968	1.455	1.1271	13.27	10.948	11.281	10	12	10	0.68324	1.337	0.76572	36.366	13.061	29.834	10	12	10	1.1771	0.85508	0.70575	24.919	22.017	28.53	10	12	10	acylglycerol metabolic process;aerobic respiration;aging;alcohol metabolic process;anatomical structure development;biological regulation;catabolic process;cell differentiation;cellular catabolic process;cellular component assembly;cellular component organization;cellular component organization or biogenesis;cellular developmental process;cellular lipid metabolic process;cellular metabolic proces…	aminoacylase activity;antioxidant activity;binding;catalase activity;catalytic activity;cation binding;coenzyme binding;cofactor binding;enzyme binding;heme binding;hydrolase activity;hydrolase activity, acting on carbon-nitrogen (but not peptide) bonds;hydrolase activity, acting on carbon-nitrogen (but not peptide) bonds, in linear amides;identical protein binding;ion binding;iron ion binding;me…	adherens junction;anchoring junction;cell junction;cell part;cell-substrate adherens junction;cell-substrate junction;cytoplasmic part;cytosol;endoplasmic reticulum;extracellular membrane-bounded organelle;extracellular organelle;extracellular region part;extracellular vesicular exosome;focal adhesion;Golgi apparatus;intracellular membrane-bounded organelle;intracellular organelle;intracellular o…
Q58EU3;P25444;D3YVC1;D3YWJ3;A0A140T8L5;E9Q1N8;J3QMG5;F6YTZ4;D3Z536	40S ribosomal protein S2	Rps2;Gm18025;Gm5786;Gm6576	16	16	13	14	16	52.9	94.36	0.79271	0.41498	0.79326	6.0001	9.3704	5.6033	19	16	18	0.52565	1.2974	0.44309	10.272	6.8069	18.246	19	16	18	0.66949	3.1576	0.56994	12.278	19.024	13.546	19	16	18	biological regulation;biosynthetic process;cellular biosynthetic process;cellular macromolecule biosynthetic process;cellular macromolecule metabolic process;cellular metabolic process;cellular process;cellular protein metabolic process;cellular response to chemical stimulus;cellular response to cytokine stimulus;cellular response to interleukin-4;cellular response to organic substance;cellular r…	binding;enzyme binding;fibroblast growth factor binding;growth factor binding;mRNA binding;nucleic acid binding;protein binding;RNA binding;structural constituent of ribosome;structural molecule activity	adherens junction;anchoring junction;cell junction;cell part;cell-substrate adherens junction;cell-substrate junction;cytoplasm;cytosolic small ribosomal subunit;extracellular membrane-bounded organelle;extracellular organelle;extracellular region part;extracellular vesicular exosome;focal adhesion;intracellular membrane-bounded organelle;intracellular organelle;intracellular organelle part;intra…
P61979;B2M1R6;H3BLL4;H3BK96;H3BKD0;H3BKI8;H3BLP7;H3BJS9;Q8BT23;H3BJ43	Heterogeneous nuclear ribonucleoprotein K	Hnrnpk	16	13	15	15	16	50.3	74.15	0.73876	0.89027	0.89193	7.9989	22.226	9.3748	18	19	19	0.75359	1.161	0.70452	12.367	10.799	19.684	18	19	19	0.9517	1.2971	0.77818	13.733	23.83	20.84	18	19	19	biological regulation;cellular macromolecule metabolic process;cellular metabolic process;cellular nitrogen compound metabolic process;cellular process;macromolecule metabolic process;metabolic process;mRNA metabolic process;mRNA processing;negative regulation of biological process;negative regulation of cellular metabolic process;negative regulation of cellular process;negative regulation of mac…	binding;core promoter proximal region DNA binding;core promoter proximal region sequence-specific DNA binding;DNA binding;nucleic acid binding;nucleic acid binding transcription factor activity;regulatory region DNA binding;regulatory region nucleic acid binding;RNA binding;RNA polymerase II core promoter proximal region sequence-specific DNA binding;RNA polymerase II core promoter proximal regio…	adherens junction;anchoring junction;catalytic step 2 spliceosome;cell junction;cell part;cell projection;cell-substrate adherens junction;cell-substrate junction;chromatin;chromosomal part;cytoplasm;cytoskeletal part;extracellular membrane-bounded organelle;extracellular organelle;extracellular region part;extracellular vesicular exosome;focal adhesion;intracellular non-membrane-bounded organell…
Q561N5;P62270;F6YVP7;A0A140T8T3;S4R1N6	40S ribosomal protein S18	Rps18;Gm10260	16	15	9	10	16	65.1	94.428	0.87283	0.47915	0.92416	9.3498	7.6935	6.1904	21	13	12	0.50988	1.3033	0.43592	16.585	3.665	18.954	21	13	12	0.5855	2.6437	0.45594	16.007	17.347	21.972	21	13	12	biosynthetic process;cellular biosynthetic process;cellular component biogenesis;cellular component biogenesis at cellular level;cellular component organization or biogenesis;cellular component organization or biogenesis at cellular level;cellular macromolecule biosynthetic process;cellular macromolecule metabolic process;cellular metabolic process;cellular process;cellular protein metabolic proc…	binding;nucleic acid binding;RNA binding;rRNA binding;structural constituent of ribosome;structural molecule activity	adherens junction;anchoring junction;cell junction;cell part;cell-substrate adherens junction;cell-substrate junction;cytoplasm;cytoplasmic part;cytosol;cytosolic small ribosomal subunit;extracellular membrane-bounded organelle;extracellular organelle;extracellular region part;extracellular vesicular exosome;focal adhesion;intracellular membrane-bounded organelle;intracellular organelle;intracell…
P97855	Ras GTPase-activating protein-binding protein 1	G3bp1	16	14	15	14	15	43.9	66.247	0.753	0.66439	0.74625	13.323	30.64	14.039	19	19	18	0.82421	1.4558	0.5939	14.17	24.499	28.706	19	19	18	1.048	2.1082	0.79262	20.075	18.248	22.006	19	19	18	biological regulation;establishment of localization;negative regulation of biological process;negative regulation of canonical Wnt receptor signaling pathway;negative regulation of cell communication;negative regulation of cellular process;negative regulation of response to stimulus;negative regulation of signal transduction;negative regulation of signaling;negative regulation of Wnt receptor sig…	adenyl nucleotide binding;adenyl ribonucleotide binding;ATP binding;binding;catalytic activity;DNA binding;endonuclease activity;helicase activity;hydrolase activity;hydrolase activity, acting on acid anhydrides;hydrolase activity, acting on acid anhydrides, in phosphorus-containing anhydrides;hydrolase activity, acting on ester bonds;mRNA binding;nuclease activity;nucleic acid binding;nucleoside…	adherens junction;anchoring junction;cell junction;cell part;cell-substrate adherens junction;cell-substrate junction;cytoplasm;cytoplasmic part;cytosol;focal adhesion;intracellular membrane-bounded organelle;intracellular non-membrane-bounded organelle;intracellular organelle;intracellular part;macromolecular complex;membrane;membrane-bounded organelle;non-membrane-bounded organelle;nucleus;orga…
Q8C3J5;Q5SRI3;D6RGU3;Q3TMS1	Dedicator of cytokinesis protein 2	Dock2	16	8	11	9	16	10.6	37.882	0.75727	0.59112	0.74985	15.947	21.993	11.257	8	12	9	0.63487	1.3002	0.54149	20.983	19.101	18.125	8	12	9	0.99826	2.269	0.62185	19.289	15.174	17.798	8	12	9	alpha-beta T cell activation;alpha-beta T cell proliferation;biological regulation;cell activation;cell activation involved in immune response;cell proliferation;cell recognition;cell-cell recognition;cellular component organization;cellular component organization at cellular level;cellular component organization or biogenesis;cellular component organization or biogenesis at cellular level;cellul…	binding;enzyme activator activity;enzyme regulator activity;GTPase activator activity;GTPase regulator activity;guanyl-nucleotide exchange factor activity;nucleoside-triphosphatase regulator activity;protein binding;protein complex binding;Rac guanyl-nucleotide exchange factor activity;Ras guanyl-nucleotide exchange factor activity;receptor binding;Rho guanyl-nucleotide exchange factor activity;s…	cell part;cytoplasm;cytoskeleton;endomembrane system;extracellular membrane-bounded organelle;extracellular organelle;extracellular region part;extracellular vesicular exosome;intracellular non-membrane-bounded organelle;intracellular organelle;intracellular part;membrane;membrane-bounded organelle;membrane-bounded vesicle;non-membrane-bounded organelle;organelle;vesicle
Q8VI94	2-5-oligoadenylate synthase-like protein 1	Oasl1	16	13	11	14	16	42.1	77.73	0.72567	0.69187	0.94426	8.3657	10.509	8.4623	16	13	14	0.74956	1.124	0.70893	16.232	9.1831	22.355	16	13	14	1.0193	1.6242	0.79729	14.625	11.589	22.59	16	13	14	biological regulation;defense response;defense response to virus;immune effector process;immune response;immune system process;innate immune response;multi-organism process;negative regulation of biological process;negative regulation of reproductive process;negative regulation of viral genome replication;negative regulation of viral reproduction;regulation of biological process;regulation of rep…	adenyl nucleotide binding;adenyl ribonucleotide binding;ATP binding;binding;catalytic activity;DNA binding;double-stranded RNA binding;nucleic acid binding;nucleotide binding;purine nucleotide binding;purine ribonucleoside triphosphate binding;purine ribonucleotide binding;ribonucleotide binding;RNA binding;transferase activity	cell part;cytoplasm;intracellular non-membrane-bounded organelle;intracellular organelle;intracellular organelle part;intracellular part;membrane;non-membrane-bounded organelle;nuclear part;nucleolus;organelle;organelle part
Q9QZD9;A2AE03	Eukaryotic translation initiation factor 3 subunit I	Eif3i	16	16	15	16	16	68	97.621	0.88878	0.33299	0.89308	5.7174	11.893	9.5407	21	26	25	0.36779	1.1871	0.3563	19.445	6.4557	31.116	21	26	25	0.39633	3.3905	0.38898	16.441	15.199	26.21	21	26	25	biological regulation;cellular component assembly;cellular component assembly at cellular level;cellular component organization;cellular component organization at cellular level;cellular component organization or biogenesis;cellular component organization or biogenesis at cellular level;cellular macromolecular complex assembly;cellular macromolecular complex subunit organization;cellular process;…	binding;nucleic acid binding;RNA binding;translation factor activity, nucleic acid binding;translation initiation factor activity	cell part;cytoplasmic part;eukaryotic 43S preinitiation complex;eukaryotic 48S preinitiation complex;eukaryotic translation initiation factor 3 complex;eukaryotic translation initiation factor 3 complex, eIF3m;extracellular membrane-bounded organelle;extracellular organelle;extracellular region part;extracellular vesicular exosome;intracellular part;macromolecular complex;membrane-bounded organel…
S4R2J9;S4R294;A0A0A0MQ79;Q3TLH4;S4R2E2;S4R298;S4R2L9	Protein PRRC2C	Prrc2c	16	7	13	8	16	6.8	59.575	0.95992	0.27818	0.91707	15.907	39.762	10.615	8	13	9	0.42829	1.6395	0.35976	38.466	21.746	46.091	8	13	9	0.46508	5.213	0.42366	28.687	20.365	40.913	8	13	9	cell differentiation;cellular developmental process;cellular process;developmental process;hemopoietic progenitor cell differentiation	binding;protein binding;protein C-terminus binding	cell part;membrane
G3UZI2;A0A0R4J259;G3V018;Q7TMK9;G3UXJ6;G3UZ48;G3UWM1;G3XA76;G3UY67;G3UXU5;S4R1E9;G3UYK7	Heterogeneous nuclear ribonucleoprotein Q	Syncrip	15	13	14	13	12	38.1	126.49	0.7323	0.63207	0.8394	5.7794	17.4	6.6314	16	18	16	0.72464	1.1574	0.67708	12.369	11.858	26.164	16	18	16	0.9741	1.9308	0.79222	18.183	11.28	21.795	16	18	16	biological regulation;cell differentiation;cellular developmental process;cellular macromolecule metabolic process;cellular metabolic process;cellular nitrogen compound metabolic process;cellular process;cellular response to chemical stimulus;cellular response to cytokine stimulus;cellular response to interferon-gamma;cellular response to organic substance;cellular response to stimulus;CRD-mediat…	binding;mRNA binding;nucleic acid binding;nucleotide binding;poly(A) RNA binding;poly-purine tract binding;RNA binding;single-stranded RNA binding	catalytic step 2 spliceosome;cell part;CRD-mediated mRNA stability complex;cytoplasm;cytoplasmic part;histone pre-mRNA 3'end processing complex;intracellular membrane-bounded organelle;intracellular organelle;intracellular organelle part;intracellular part;macromolecular complex;membrane;membrane-bounded organelle;nuclear part;nucleoplasm;nucleus;organelle;organelle part;protein complex;ribonucle…
G3X8U3		2210016F16Rik	15	13	12	14	15	64.5	56.153	0.74221	0.75905	0.79768	9.9362	8.8541	10.541	14	13	20	0.78847	0.92746	0.81424	15.786	4.8177	18.996	14	13	20	1.0998	1.1981	1.0798	18.981	12.703	27.315	14	13	20
P05213;A0A0A0MQA5;P68368;A0A087WRB4;A0A087WQS4;Q3UX10;A0A087WSB0;A0A087WSL5	Tubulin alpha-1B chain;Tubulin alpha-4A chain	Tuba1b;Tuba4a	15	14	14	14	1	44.1	100.85	0.63821	1.4989	1.4687	11.593	15.539	11.263	16	20	17	0.78716	1.7399	0.90859	28.67	9.9633	25.033	16	20	17	1.1604	1.1548	0.58764	23.788	18.188	20.723	16	20	17	cellular component assembly;cellular component assembly at cellular level;cellular component organization;cellular component organization at cellular level;cellular component organization or biogenesis;cellular component organization or biogenesis at cellular level;cellular macromolecular complex assembly;cellular macromolecular complex subunit organization;cellular macromolecule metabolic proces…	binding;catalytic activity;double-stranded RNA binding;enzyme binding;GTP binding;GTPase activity;guanyl nucleotide binding;guanyl ribonucleotide binding;hydrolase activity;hydrolase activity, acting on acid anhydrides;hydrolase activity, acting on acid anhydrides, in phosphorus-containing anhydrides;nucleic acid binding;nucleoside-triphosphatase activity;nucleotide binding;protein binding;purine…	cell part;cytoplasm;cytoplasmic microtubule;cytoplasmic part;cytoskeletal part;cytosol;extracellular membrane-bounded organelle;extracellular organelle;extracellular region part;extracellular vesicular exosome;intracellular organelle part;intracellular part;macromolecular complex;membrane-bounded organelle;membrane-bounded vesicle;microtubule;myelin sheath;organelle;organelle part;protein complex…
Q58ET1;P12970;A0A140T8L1;A0A140T8L3;F6VBB8;V9GX35	60S ribosomal protein L7a	Rpl7a	15	12	14	13	15	41.4	85.097	0.71983	0.57164	0.79191	4.3447	10.89	9.3759	18	21	18	0.68699	1.3255	0.47759	15.794	4.0527	27.496	18	21	18	0.9464	2.2804	0.6124	16.999	15.073	27.499	18	21	18	cellular component biogenesis;cellular component biogenesis at cellular level;cellular component organization or biogenesis;cellular component organization or biogenesis at cellular level;cellular process;ribonucleoprotein complex biogenesis;ribosome biogenesis		adherens junction;anchoring junction;cell junction;cell part;cell-substrate adherens junction;cell-substrate junction;cytoplasm;cytoplasmic part;cytosolic large ribosomal subunit;extracellular membrane-bounded organelle;extracellular organelle;extracellular region part;extracellular vesicular exosome;focal adhesion;intracellular membrane-bounded organelle;intracellular non-membrane-bounded organe…
P14206	40S ribosomal protein SA	Rpsa	15	15	15	15	15	63.4	148.19	0.80366	0.48342	0.83006	10.4	12.966	9.8877	22	28	28	0.50365	1.3488	0.44594	27.906	13.952	25.681	21	28	28	0.61046	2.6771	0.50431	23.745	21.701	19.517	21	28	28	biological adhesion;biosynthetic process;cell adhesion;cellular biosynthetic process;cellular component assembly;cellular component assembly at cellular level;cellular component organization;cellular component organization at cellular level;cellular component organization or biogenesis;cellular component organization or biogenesis at cellular level;cellular macromolecular complex assembly;cellula…	binding;extracellular matrix binding;laminin binding;laminin receptor activity;protein binding;receptor activity;ribonucleoprotein binding;ribosome binding;structural constituent of ribosome;structural molecule activity	90S preribosome;cell part;cytoplasm;cytosolic small ribosomal subunit;extracellular membrane-bounded organelle;extracellular organelle;extracellular region part;extracellular vesicular exosome;intracellular membrane-bounded organelle;intracellular organelle;intracellular organelle part;intracellular part;macromolecular complex;membrane;membrane-bounded organelle;membrane-bounded vesicle;nucleus;o…
Q3UCH0;P47911;E9PUX4;A0A0J9YU32	60S ribosomal protein L6	Rpl6;Gm5428	15	15	15	13	15	39.5	89.648	0.75791	0.59865	0.83474	9.1121	12.558	10.244	21	20	20	0.66725	1.3229	0.51439	14.936	8.6408	21.197	21	20	20	0.8789	2.3135	0.59035	20.348	17.56	20.846	21	20	20	biosynthetic process;cellular biosynthetic process;cellular macromolecule biosynthetic process;cellular macromolecule metabolic process;cellular metabolic process;cellular process;cellular protein metabolic process;macromolecule biosynthetic process;macromolecule metabolic process;metabolic process;primary metabolic process;protein metabolic process;translation	structural constituent of ribosome;structural molecule activity	adherens junction;anchoring junction;cell junction;cell part;cell-substrate adherens junction;cell-substrate junction;cytoplasm;cytoplasmic part;cytosolic large ribosomal subunit;focal adhesion;intracellular membrane-bounded organelle;intracellular non-membrane-bounded organelle;intracellular organelle;intracellular organelle part;intracellular part;large ribosomal subunit;macromolecular complex;…
Q497E9;P62242	40S ribosomal protein S8	Rps8	15	15	11	12	15	59.6	101.24	0.78047	0.42047	0.80367	13.701	15.503	19.78	20	16	15	0.49437	1.2869	0.43666	27.305	13.962	24.105	20	16	15	0.6783	2.997	0.54697	23.423	17.73	17.86	20	16	15	biosynthetic process;cellular biosynthetic process;cellular macromolecule biosynthetic process;cellular macromolecule metabolic process;cellular metabolic process;cellular nitrogen compound metabolic process;cellular process;macromolecule biosynthetic process;macromolecule metabolic process;maturation of SSU-rRNA;maturation of SSU-rRNA from tricistronic rRNA transcript (SSU-rRNA, 5.8S rRNA, LSU-r…	structural constituent of ribosome;structural molecule activity	adherens junction;anchoring junction;cell junction;cell part;cell-substrate adherens junction;cell-substrate junction;cytoplasm;cytosolic small ribosomal subunit;extracellular membrane-bounded organelle;extracellular organelle;extracellular region part;extracellular vesicular exosome;focal adhesion;intracellular membrane-bounded organelle;intracellular organelle;intracellular organelle part;intra…
Q52L87;P68373;P68369;Q5FW91;P05214;Q9JJZ2	Tubulin alpha-1C chain;Tubulin alpha-1A chain;Tubulin alpha-3 chain;Tubulin alpha-8 chain	Tuba1c;Tuba1a;Tuba3a;Tuba8	15	14	14	14	1	44.3	4.0429	NaN	NaN	NaN	NaN	NaN	NaN	1	1	1	NaN	NaN	NaN	NaN	NaN	NaN	1	1	1	NaN	NaN	NaN	NaN	NaN	NaN	1	1	1	cellular component assembly;cellular component assembly at cellular level;cellular component organization;cellular component organization at cellular level;cellular component organization or biogenesis;cellular component organization or biogenesis at cellular level;cellular macromolecular complex assembly;cellular macromolecular complex subunit organization;cellular process;cellular protein compl…	binding;catalytic activity;GTP binding;GTPase activity;guanyl nucleotide binding;guanyl ribonucleotide binding;hydrolase activity;hydrolase activity, acting on acid anhydrides;hydrolase activity, acting on acid anhydrides, in phosphorus-containing anhydrides;nucleoside-triphosphatase activity;nucleotide binding;purine nucleotide binding;purine ribonucleoside triphosphate binding;purine ribonucleo…	cell part;cytoplasm;cytoplasmic microtubule;cytoplasmic part;cytoskeletal part;endosome;extracellular membrane-bounded organelle;extracellular organelle;extracellular region part;extracellular vesicular exosome;intracellular membrane-bounded organelle;intracellular organelle;intracellular organelle part;intracellular part;macromolecular complex;membrane-bounded organelle;membrane-bounded vesicle;…
Q05D44	Eukaryotic translation initiation factor 5B	Eif5b	15	10	11	10	15	22.9	65.347	0.67373	0.34685	0.78081	15.765	13.525	18.235	10	12	13	0.37904	1.1696	0.31345	26.904	9.8048	44.466	10	12	13	0.56174	3.2501	0.41588	9.8205	14.815	34.915	10	12	13	biological regulation;posttranscriptional regulation of gene expression;regulation of biological process;regulation of biosynthetic process;regulation of cellular biosynthetic process;regulation of cellular macromolecule biosynthetic process;regulation of cellular metabolic process;regulation of cellular process;regulation of cellular protein metabolic process;regulation of gene expression;regula…	binding;catalytic activity;GTP binding;GTPase activity;guanyl nucleotide binding;guanyl ribonucleotide binding;hydrolase activity;hydrolase activity, acting on acid anhydrides;hydrolase activity, acting on acid anhydrides, in phosphorus-containing anhydrides;nucleic acid binding;nucleoside-triphosphatase activity;nucleotide binding;purine nucleotide binding;purine ribonucleoside triphosphate bind…	cell part;cytoplasm;intracellular part
Q6A0A2	La-related protein 4B	Larp4b	15	10	11	10	15	24	49.271	0.72237	0.71914	0.75484	8.1061	10.516	8.6893	10	11	10	0.80761	0.97825	0.84119	13.477	7.9789	8.3236	10	11	10	1.1224	1.3902	1.022	14.318	10.776	8.5499	10	11	10	biological regulation;positive regulation of biological process;positive regulation of biosynthetic process;positive regulation of cellular biosynthetic process;positive regulation of cellular metabolic process;positive regulation of cellular process;positive regulation of cellular protein metabolic process;positive regulation of macromolecule biosynthetic process;positive regulation of macromole…		cell part;cytoplasm;cytoplasmic part;cytosol;intracellular non-membrane-bounded organelle;intracellular organelle;intracellular organelle part;intracellular part;macromolecular complex;membrane;non-membrane-bounded organelle;nuclear part;nucleolus;organelle;organelle part;polysomal ribosome;ribonucleoprotein complex;ribosome;RNA granule;stress granule
A0A0R4J027;P54987	Cis-aconitate decarboxylase	Irg1	14	10	10	13	14	36.9	50.72	0.7752	1.1052	1.277	25.814	15.677	8.9792	16	16	20	0.85606	1.6394	0.85072	25.512	13.112	17.527	16	16	20	1.1841	1.4909	0.70128	17.919	11.472	16.727	16	16	20	biological regulation;carboxylic acid catabolic process;carboxylic acid metabolic process;catabolic process;cellular catabolic process;cellular ketone metabolic process;cellular metabolic process;cellular process;cellular response to biotic stimulus;cellular response to chemical stimulus;cellular response to cytokine stimulus;cellular response to endogenous stimulus;cellular response to hormone s…	2-methylcitrate dehydratase activity;aconitate decarboxylase activity;carbon-carbon lyase activity;carbon-oxygen lyase activity;carboxy-lyase activity;catalytic activity;hydro-lyase activity;lyase activity	cell part;cytoplasmic part;intracellular membrane-bounded organelle;intracellular organelle;intracellular part;membrane-bounded organelle;mitochondrion;organelle
B2RXM2;J3QNY1		Gm6793;Gm9242	14	14	12	12	2	33.3	105.54	0.80117	1.2243	0.70707	11.454	9.9803	7.9479	19	18	16	1.165	1.0946	1.064	14.965	8.8604	26.011	19	18	16	1.5749	0.93133	1.4182	15.56	15.254	22.472	19	18	16		binding;nucleic acid binding;nucleotide binding	catalytic step 2 spliceosome;cell part;intracellular organelle part;intracellular part;macromolecular complex;nuclear part;organelle part;ribonucleoprotein complex;spliceosomal complex
D3Z3E8;E9PW39;D3YVL0;P23249	Putative helicase MOV-10	Mov10	14	10	13	9	14	20.2	49.614	0.77067	0.58693	0.85944	20.355	23.985	11.338	10	13	10	0.67468	1.091	0.60296	15.074	15.08	7.9988	10	13	10	0.90638	1.843	0.7636	16.671	22.083	22.199	10	13	10	cellular macromolecule metabolic process;cellular metabolic process;cellular nitrogen compound metabolic process;cellular process;macromolecule metabolic process;metabolic process;mRNA cleavage;mRNA cleavage involved in gene silencing by miRNA;mRNA metabolic process;mRNA processing;nitrogen compound metabolic process;nucleic acid metabolic process;nucleic acid phosphodiester bond hydrolysis;nucle…	adenyl nucleotide binding;adenyl ribonucleotide binding;ATP binding;binding;catalytic activity;helicase activity;hydrolase activity;hydrolase activity, acting on acid anhydrides;hydrolase activity, acting on acid anhydrides, in phosphorus-containing anhydrides;nucleoside-triphosphatase activity;nucleotide binding;purine nucleotide binding;purine ribonucleoside triphosphate binding;purine ribonucl…	cell part;cytoplasmic mRNA processing body;cytoplasmic part;extracellular region part;extracellular space;intracellular non-membrane-bounded organelle;intracellular organelle;intracellular part;macromolecular complex;non-membrane-bounded organelle;organelle;ribonucleoprotein complex;RNA granule
K3W4R2;Q6URW6;A0A140LI60	Myosin-14	Myh14	14	11	10	12	4	5.8	11.42	0.75337	NaN	0.8038	3.2202	NaN	1.393	3	1	4	0.41804	NaN	0.23639	21.085	NaN	26.267	3	1	4	0.59095	NaN	0.32059	17.441	NaN	32.114	3	1	4	actin cytoskeleton organization;actin filament-based movement;actin filament-based process;actomyosin structure organization;anatomical structure development;anatomical structure morphogenesis;behavior;biological regulation;cell part morphogenesis;cellular chemical homeostasis;cellular component morphogenesis;cellular component movement;cellular component organization;cellular component organizat…	actin binding;actin filament binding;actin-dependent ATPase activity;adenyl nucleotide binding;adenyl ribonucleotide binding;ATP binding;ATPase activity;ATPase activity, coupled;binding;catalytic activity;cytoskeletal protein binding;hydrolase activity;hydrolase activity, acting on acid anhydrides;hydrolase activity, acting on acid anhydrides, in phosphorus-containing anhydrides;microfilament mot…	actin filament bundle;actomyosin;axon;brush border;cell part;cell projection;cell projection part;cytoplasm;cytoskeletal part;extracellular membrane-bounded organelle;extracellular organelle;extracellular region part;extracellular vesicular exosome;growth cone;intracellular organelle part;intracellular part;macromolecular complex;membrane;membrane-bounded organelle;membrane-bounded vesicle;myelin…
O88569;A0A0N4SUM2	Heterogeneous nuclear ribonucleoproteins A2/B1	Hnrnpa2b1	14	9	13	11	14	41.4	106.4	0.90445	1.3245	0.85536	7.4049	7.39	8.7772	14	21	15	1.181	1.1434	1.1443	12.065	6.1618	18.326	14	21	15	1.2818	0.85946	1.3352	11.326	12.224	9.6699	14	21	15	biological regulation;cellular macromolecule metabolic process;cellular metabolic process;cellular nitrogen compound metabolic process;cellular process;establishment of localization;establishment of RNA localization;macromolecule metabolic process;metabolic process;mRNA metabolic process;mRNA processing;negative regulation of biological process;negative regulation of biosynthetic process;negative…	binding;DNA binding;nucleic acid binding;nucleotide binding;RNA binding;sequence-specific DNA binding;single-stranded DNA binding;single-stranded telomeric DNA binding;structure-specific DNA binding;telomeric DNA binding	catalytic step 2 spliceosome;cell part;cytoplasm;intracellular membrane-bounded organelle;intracellular organelle;intracellular organelle part;intracellular part;macromolecular complex;membrane;membrane-bounded organelle;nuclear part;nucleoplasm;nucleus;organelle;organelle part;ribonucleoprotein complex;spliceosomal complex
Q5M8R8;P14869;E9Q070;S4R1N1;D3YVM5	60S acidic ribosomal protein P0	Rplp0;Gm8730	14	14	14	14	14	64	125.86	0.76908	0.60982	0.83096	10.293	12.301	8.2513	21	22	20	0.63288	1.349	0.49559	11.6	7.2873	20.186	21	22	20	0.84442	2.2753	0.61724	17.971	20.515	27.397	21	22	20	cellular component biogenesis;cellular component biogenesis at cellular level;cellular component organization or biogenesis;cellular component organization or biogenesis at cellular level;cellular process;cellular response to chemical stimulus;cellular response to cytokine stimulus;cellular response to interleukin-4;cellular response to organic substance;cellular response to stimulus;response to …		adherens junction;anchoring junction;cell junction;cell part;cell projection;cell-substrate adherens junction;cell-substrate junction;cytoplasm;cytoplasmic part;cytosolic large ribosomal subunit;dendrite;extracellular membrane-bounded organelle;extracellular organelle;extracellular region part;extracellular vesicular exosome;focal adhesion;intracellular membrane-bounded organelle;intracellular no…
P48962;B2RTC8;Q3V132	ADP/ATP translocase 1	Slc25a4	14	14	11	13	5	47	12.39	0.78886	0.8858	0.91493	97.674	10.814	7.393	5	3	5	0.74358	1.3512	0.65693	18.73	10.325	8.6098	5	3	5	0.91834	1.486	0.82787	82.802	6.8262	9.6703	5	3	5	apoptotic mitochondrial changes;biological regulation;cellular component organization;cellular component organization at cellular level;cellular component organization or biogenesis;cellular component organization or biogenesis at cellular level;cellular process;establishment of localization;mitochondrion organization;negative regulation of biological process;negative regulation of cell death;neg…	transporter activity	cell part;cell projection;cilium;cytoplasmic part;integral to membrane;intracellular membrane-bounded organelle;intracellular organelle;intracellular organelle part;intracellular part;intrinsic to membrane;membrane;membrane part;membrane-bounded organelle;mitochondrial inner membrane;mitochondrial membrane;mitochondrial outer membrane;mitochondrial part;mitochondrion;motile cilium;myelin sheath;n…
P58252	Elongation factor 2	Eef2	14	10	11	8	14	19.8	70.501	0.52338	1.6728	1.6065	11.273	18.881	8.4739	11	12	8	0.69601	1.7271	0.9942	17.911	16.558	14.323	11	12	8	1.3152	1.0024	0.60841	18.857	15.366	15.432	11	12	8	biological regulation;biosynthetic process;cell differentiation;cellular biosynthetic process;cellular developmental process;cellular macromolecule biosynthetic process;cellular macromolecule metabolic process;cellular metabolic process;cellular process;developmental process;hemopoietic progenitor cell differentiation;macromolecule biosynthetic process;macromolecule metabolic process;metabolic pr…	binding;catalytic activity;enzyme binding;GTP binding;GTPase activity;guanyl nucleotide binding;guanyl ribonucleotide binding;hydrolase activity;hydrolase activity, acting on acid anhydrides;hydrolase activity, acting on acid anhydrides, in phosphorus-containing anhydrides;kinase binding;nucleic acid binding;nucleoside-triphosphatase activity;nucleotide binding;protein binding;protein kinase bind…	aggresome;cell part;cytoplasm;extracellular membrane-bounded organelle;extracellular organelle;extracellular region part;extracellular vesicular exosome;inclusion body;intracellular part;macromolecular complex;membrane;membrane-bounded organelle;membrane-bounded vesicle;organelle;plasma membrane;polysome;ribonucleoprotein complex;vesicle
Q8JZN2;Q3U1S6;Q91W50;A0A0G2JF72;A0A0G2JDJ7;A0A0G2JE62	Cold shock domain-containing protein E1	Csde1	14	12	9	13	14	21.5	96.251	0.67981	0.79209	0.81397	11.727	7.4223	12.226	13	12	13	0.87915	1.1671	0.80263	14.622	8.1748	19.396	13	12	13	1.1609	1.4085	0.85423	11.119	10.617	12.062	13	12	13	biological regulation;catabolic process;cellular catabolic process;cellular macromolecule catabolic process;cellular macromolecule metabolic process;cellular metabolic process;cellular nitrogen compound metabolic process;cellular process;macromolecule catabolic process;macromolecule metabolic process;metabolic process;mRNA catabolic process;mRNA metabolic process;nitrogen compound metabolic proce…	binding;DNA binding;nucleic acid binding	cell part;CRD-mediated mRNA stability complex;cytoplasm;cytoplasmic part;Golgi apparatus;intracellular membrane-bounded organelle;intracellular organelle;intracellular organelle part;intracellular part;macromolecular complex;membrane;membrane-bounded organelle;mitochondrial inner membrane;mitochondrial membrane;mitochondrial part;organelle;organelle inner membrane;organelle membrane;organelle par…
Q61033	Lamina-associated polypeptide 2, isoforms alpha/zeta	Tmpo	14	11	13	8	7	31.2	78.724	1.0251	0.94352	1.0398	10.286	15.552	9.1301	13	15	10	1.0591	2.4319	0.57061	16.973	18.697	30.495	13	15	10	1.0141	2.4913	0.5078	14.23	14.943	25.79	13	15	10	biological regulation;regulation of biological process;regulation of biosynthetic process;regulation of cellular biosynthetic process;regulation of cellular macromolecule biosynthetic process;regulation of cellular metabolic process;regulation of cellular process;regulation of gene expression;regulation of macromolecule biosynthetic process;regulation of macromolecule metabolic process;regulation…	binding;DNA binding;nucleic acid binding	cell part;chromatin;chromosomal part;envelope;intracellular membrane-bounded organelle;intracellular organelle;intracellular organelle part;intracellular part;membrane;membrane-bounded organelle;nuclear envelope;nuclear inner membrane;nuclear membrane;nuclear part;nucleus;organelle;organelle envelope;organelle inner membrane;organelle membrane;organelle part
Q6P542	ATP-binding cassette sub-family F member 1	Abcf1	14	9	12	8	14	24.6	84.376	0.83763	0.78068	1.008	13.483	22.145	15.753	9	13	8	0.68435	1.2514	0.68144	16.525	11.245	12.885	9	13	8	0.88694	1.6322	0.72447	14.359	13.685	12.569	9	13	8	biological regulation;cellular process;positive regulation of biological process;positive regulation of biosynthetic process;positive regulation of cellular biosynthetic process;positive regulation of cellular metabolic process;positive regulation of cellular process;positive regulation of cellular protein metabolic process;positive regulation of macromolecule biosynthetic process;positive regula…	adenyl nucleotide binding;adenyl ribonucleotide binding;ATP binding;ATPase activity;binding;catalytic activity;hydrolase activity;hydrolase activity, acting on acid anhydrides;hydrolase activity, acting on acid anhydrides, in phosphorus-containing anhydrides;nucleic acid binding;nucleoside-triphosphatase activity;nucleotide binding;purine nucleotide binding;purine ribonucleoside triphosphate bind…	cell part;cytoplasm;cytoplasmic part;envelope;intracellular non-membrane-bounded organelle;intracellular organelle;intracellular organelle part;intracellular part;macromolecular complex;membrane;non-membrane-bounded organelle;nuclear envelope;nuclear part;nucleoplasm;organelle;organelle envelope;organelle part;polysomal ribosome;ribonucleoprotein complex;ribosome
Z4YJT3;Q6ZQ58;Q9D423	La-related protein 1	Larp1	14	10	12	8	14	18	50.369	0.74841	0.71346	0.72204	9.64	18.374	9.5764	12	14	11	0.84217	1.0899	0.82277	10.753	14.145	20.636	12	14	11	1.1324	1.4703	1.0431	11.325	15.105	14.657	12	14	11	biological regulation;cell proliferation;cellular process;cellular response to stimulus;intracellular signal transduction;positive regulation of autophagy;positive regulation of biological process;positive regulation of biosynthetic process;positive regulation of catabolic process;positive regulation of cell communication;positive regulation of cellular biosynthetic process;positive regulation of…	binding;eukaryotic initiation factor 4E binding;mRNA 3'-UTR binding;mRNA 5'-UTR binding;mRNA binding;nucleic acid binding;protein binding;RNA binding;RNA cap binding;translation activator activity;translation initiation factor binding;translation regulator activity;translation regulator activity, nucleic acid binding	cell part;cytoplasm;intracellular organelle part;intracellular part;macromolecular complex;membrane;nuclear part;nucleoplasm;organelle part;protein complex;TORC1 complex
Q9D6F9	Tubulin beta-4A chain	Tubb4a	14	11	10	12	1	46.6	6.4805	NaN	NaN	NaN	NaN	NaN	NaN	0	0	1	NaN	NaN	NaN	NaN	NaN	NaN	0	0	1	NaN	NaN	NaN	NaN	NaN	NaN	0	0	1	cell projection organization;cellular component assembly;cellular component assembly at cellular level;cellular component organization;cellular component organization at cellular level;cellular component organization or biogenesis;cellular component organization or biogenesis at cellular level;cellular macromolecular complex assembly;cellular macromolecular complex subunit organization;cellular p…	binding;catalytic activity;GTP binding;GTPase activity;guanyl nucleotide binding;guanyl ribonucleotide binding;hydrolase activity;hydrolase activity, acting on acid anhydrides;hydrolase activity, acting on acid anhydrides, in phosphorus-containing anhydrides;nucleoside-triphosphatase activity;nucleotide binding;purine nucleotide binding;purine ribonucleoside triphosphate binding;purine ribonucleo…	axon part;cell body;cell part;cell projection;cell projection part;cilium;cytoplasm;cytoskeletal part;extracellular membrane-bounded organelle;extracellular organelle;extracellular region part;extracellular vesicular exosome;internode region of axon;intracellular membrane-bounded organelle;intracellular organelle;intracellular organelle part;intracellular part;macromolecular complex;membrane-boun…
A0A0U1RNK7;E9PX48;A2A9M5;A2A9M4;Q8R1A4;A0A0U1RNY4;A0A0U1RPH6;A0A0U1RP53;A2AW79;F6ZJ55	Dedicator of cytokinesis protein 7	Dock7	13	5	9	9	12	7.7	43.515	0.8713	0.56844	0.84259	10.337	15.12	17.098	4	10	9	0.56934	1.1963	0.35375	6.4762	7.6551	16.417	4	10	9	0.62848	2.4529	0.38556	11.388	18.174	19.572	4	10	9	anatomical structure morphogenesis;axonogenesis;biological regulation;cell differentiation;cell part morphogenesis;cell projection morphogenesis;cell projection organization;cellular component morphogenesis;cellular component organization;cellular component organization at cellular level;cellular component organization or biogenesis;cellular component organization or biogenesis at cellular level;…	binding;enzyme binding;enzyme regulator activity;GTPase binding;GTPase regulator activity;guanyl-nucleotide exchange factor activity;nucleoside-triphosphatase regulator activity;protein binding;Rac GTPase binding;Ras GTPase binding;Rho GTPase binding;small GTPase binding	adherens junction;anchoring junction;axon;cell junction;cell part;cell projection;cell-substrate adherens junction;cell-substrate junction;focal adhesion;intracellular organelle part;intracellular part;macromolecular complex;neuron projection;nuclear part;organelle part;protein complex;signalosome
A4FUS1;P14131	40S ribosomal protein S16	Rps16	13	12	10	10	13	65.1	32.989	0.82484	0.48107	0.90074	7.4686	36.015	3.9983	16	14	14	0.51364	1.3147	0.44473	20.923	6.2277	25.705	16	14	13	0.63003	2.7591	0.47699	15.296	32.918	23.886	16	14	13	biosynthetic process;cellular biosynthetic process;cellular component biogenesis;cellular component biogenesis at cellular level;cellular component organization or biogenesis;cellular component organization or biogenesis at cellular level;cellular macromolecule biosynthetic process;cellular macromolecule metabolic process;cellular metabolic process;cellular nitrogen compound metabolic process;cel…	binding;nucleic acid binding;RNA binding;structural constituent of ribosome;structural molecule activity	adherens junction;anchoring junction;cell junction;cell part;cell-substrate adherens junction;cell-substrate junction;cytosolic small ribosomal subunit;extracellular membrane-bounded organelle;extracellular organelle;extracellular region part;extracellular vesicular exosome;focal adhesion;intracellular organelle part;intracellular part;macromolecular complex;membrane;membrane-bounded organelle;me…
G3X956;Q920B9	FACT complex subunit SPT16	Supt16;Supt16h	13	11	7	9	13	16.4	45.652	0.76311	2.0359	0.97507	13.399	19.295	4.6188	11	7	11	1.9245	1.4773	1.5241	21.016	18.667	31.984	11	7	11	2.8487	0.72152	1.6376	20.461	14.147	20.139	11	7	11	biological regulation;biosynthetic process;cellular biosynthetic process;cellular macromolecule biosynthetic process;cellular macromolecule metabolic process;cellular metabolic process;cellular nitrogen compound metabolic process;cellular process;cellular response to stimulus;cellular response to stress;DNA metabolic process;DNA repair;DNA replication;macromolecule biosynthetic process;macromolec…		cell part;chromosome;intracellular membrane-bounded organelle;intracellular non-membrane-bounded organelle;intracellular organelle;intracellular part;membrane-bounded organelle;non-membrane-bounded organelle;nucleus;organelle
Q5FW97;P17182;Q6PHC1;B0QZL1;B1ARR7;A0A0N4SUI6;B1ARR6;D3YVD3;D3Z2S4;D3Z6E4;A0A0N4SUX5;Q545V3;P17183;A0A0N4SUW8;Q5SX61;Q5SX60;Q5SX59;P21550	Alpha-enolase	EG433182;Eno1	13	11	10	11	13	44.5	99.501	0.19192	4.7492	5.3581	43.734	29.393	27.336	13	11	14	0.28078	3.7541	1.9382	9.9674	42.694	24.926	13	11	14	1.5971	0.79551	0.35646	33.796	16.064	12.299	13	11	14	aging;alcohol catabolic process;alcohol metabolic process;anatomical structure development;anatomical structure morphogenesis;carbohydrate catabolic process;carbohydrate metabolic process;catabolic process;cellular carbohydrate catabolic process;cellular carbohydrate metabolic process;cellular metabolic process;cellular process;developmental growth;developmental process;generation of precursor me…	binding;carbon-oxygen lyase activity;catalytic activity;cation binding;hydro-lyase activity;ion binding;lyase activity;magnesium ion binding;metal ion binding;phosphopyruvate hydratase activity	cell body;cell part;cytoplasm;cytoplasmic part;cytosolic part;extracellular membrane-bounded organelle;extracellular organelle;extracellular region part;extracellular space;extracellular vesicular exosome;intracellular;intracellular part;macromolecular complex;membrane;membrane-bounded organelle;membrane-bounded vesicle;myelin sheath;neuronal cell body;organelle;perikaryon;phosphopyruvate hydrata…
P27659;A0A087WNS0;A0A087WQK0;Q9CQ09;E9PWZ3	60S ribosomal protein L3	Rpl3	13	12	12	13	13	35	66.054	0.78162	0.64233	0.85258	7.4208	5.5089	5.5498	16	24	22	0.64419	1.3138	0.50736	15.905	5.8135	21.347	16	24	22	0.86142	2.1012	0.62039	17.938	15.474	18.161	16	24	22	biosynthetic process;cellular biosynthetic process;cellular macromolecule biosynthetic process;cellular macromolecule metabolic process;cellular metabolic process;cellular process;cellular protein metabolic process;cellular response to chemical stimulus;cellular response to cytokine stimulus;cellular response to interleukin-4;cellular response to organic substance;cellular response to stimulus;ma…	structural constituent of ribosome;structural molecule activity	adherens junction;anchoring junction;cell junction;cell part;cell-substrate adherens junction;cell-substrate junction;cytoplasm;cytosolic large ribosomal subunit;extracellular membrane-bounded organelle;extracellular organelle;extracellular region part;extracellular vesicular exosome;focal adhesion;intracellular membrane-bounded organelle;intracellular non-membrane-bounded organelle;intracellular…
P63038;D3Z2F2;D3Z7J9	60 kDa heat shock protein, mitochondrial	Hspd1	13	7	8	8	13	28.3	43.068	0.24349	2.8557	3.2253	13.094	16.904	16.866	8	10	9	0.41265	2.9613	1.4879	11.225	16.751	18.461	8	10	9	1.5179	0.96281	0.44269	24.415	9.7502	9.815	8	10	9	activation of caspase activity;activation of immune response;activation of innate immune response;adaptive immune response;adaptive immune response based on somatic recombination of immune receptors built from immunoglobulin superfamily domains;B cell activation;B cell activation involved in immune response;B cell cytokine production;B cell mediated immunity;B cell proliferation;biological regula…	adenyl nucleotide binding;adenyl ribonucleotide binding;ATP binding;binding;chaperone binding;double-stranded RNA binding;enzyme binding;lipopolysaccharide binding;nucleic acid binding;nucleotide binding;p53 binding;protein binding;purine nucleotide binding;purine ribonucleoside triphosphate binding;purine ribonucleotide binding;ribonucleotide binding;RNA binding;ubiquitin protein ligase binding	cell part;cell surface;coated pit;coated vesicle;cyclin-dependent protein kinase activating kinase holoenzyme complex;cytoplasm;cytoplasmic membrane-bounded vesicle;cytoplasmic part;cytoplasmic vesicle;cytosol;early endosome;endosome;extracellular membrane-bounded organelle;extracellular organelle;extracellular region part;extracellular space;extracellular vesicular exosome;intracellular membrane…
Q03265;D3Z6F5;D6RJ16	ATP synthase subunit alpha, mitochondrial;ATP synthase subunit alpha	Atp5a1	13	7	10	12	13	29.3	35.995	0.32993	3.0299	3.3451	17.041	26.409	32.009	8	10	12	0.43592	2.4487	1.1146	15.809	21.323	26.632	8	10	12	1.3461	0.81348	0.35495	20.878	9.7117	16.466	8	10	12	ATP biosynthetic process;ATP hydrolysis coupled proton transport;ATP metabolic process;ATP synthesis coupled proton transport;biological regulation;biosynthetic process;cation transport;cellular biosynthetic process;cellular metabolic process;cellular nitrogen compound biosynthetic process;cellular nitrogen compound metabolic process;cellular process;energy coupled proton transport, against elect…	active transmembrane transporter activity;adenyl nucleotide binding;adenyl ribonucleotide binding;ATP binding;ATPase activity;ATPase activity, coupled;ATPase activity, coupled to movement of substances;ATPase activity, coupled to transmembrane movement of ions;ATPase activity, coupled to transmembrane movement of substances;binding;catalytic activity;cation transmembrane transporter activity;cati…	cell part;cytoplasmic part;extracellular membrane-bounded organelle;extracellular organelle;extracellular region part;extracellular vesicular exosome;intracellular membrane-bounded organelle;intracellular organelle;intracellular organelle part;intracellular part;macromolecular complex;membrane;membrane part;membrane-bounded organelle;membrane-bounded vesicle;mitochondrial inner membrane;mitochond…
Q5SF07;A6X8Z3	Insulin-like growth factor 2 mRNA-binding protein 2	Igf2bp2	13	12	8	10	12	29.9	65.314	0.78264	0.7297	0.82344	15.228	8.4296	12.997	13	9	11	0.58011	1.0073	0.54277	14.372	8.619	10.632	13	9	11	0.78916	1.3949	0.68905	11.236	12.452	16.225	13	9	11	biological regulation;establishment of localization;establishment of RNA localization;mRNA transport;nucleic acid transport;nucleobase-containing compound transport;posttranscriptional regulation of gene expression;regulation of biological process;regulation of biosynthetic process;regulation of cellular biosynthetic process;regulation of cellular macromolecule biosynthetic process;regulation of …	binding;mRNA 3'-UTR binding;mRNA 5'-UTR binding;mRNA binding;nucleic acid binding;nucleotide binding;RNA binding	cell part;cytoplasm;cytoskeleton;intracellular membrane-bounded organelle;intracellular non-membrane-bounded organelle;intracellular organelle;intracellular part;membrane-bounded organelle;non-membrane-bounded organelle;nucleus;organelle
Q61781	Keratin, type I cytoskeletal 14	Krt14	13	9	10	11	0	24.2	6.0129	NaN	NaN	NaN	NaN	NaN	NaN	1	0	1	NaN	NaN	NaN	NaN	NaN	NaN	1	0	1	NaN	NaN	NaN	NaN	NaN	NaN	1	0	1	aging;cell differentiation;cellular component assembly;cellular component assembly at cellular level;cellular component organization;cellular component organization at cellular level;cellular component organization or biogenesis;cellular component organization or biogenesis at cellular level;cellular developmental process;cellular process;cytoskeleton organization;developmental process;epithelial…	structural molecule activity	cell part;cell periphery;cytoplasm;cytoskeletal part;extracellular membrane-bounded organelle;extracellular organelle;extracellular region part;extracellular vesicular exosome;intermediate filament;intracellular;intracellular membrane-bounded organelle;intracellular organelle;intracellular organelle part;intracellular part;keratin filament;macromolecular complex;membrane-bounded organelle;membran…
Q6A0A9	Constitutive coactivator of PPAR-gamma-like protein 1	FAM120A	13	13	9	12	13	15.6	53.422	0.80283	0.60322	0.79684	13.854	4.8567	7.5245	11	9	11	0.62466	0.97202	0.55569	14.082	4.2772	11.684	11	9	11	0.76668	1.5715	0.69268	11.62	13.923	11.913	11	9	11			cell part;cytoplasm;intracellular part;membrane;plasma membrane
Q80VD1	Protein FAM98B	Fam98b	13	10	13	8	10	37.5	91.024	0.69712	0.6441	0.82294	15.197	12.104	10.909	14	15	12	0.6537	0.96828	0.66102	9.8303	14.35	15.493	14	15	12	0.92745	1.5106	0.7839	21.109	18.271	21.037	14	15	12			cell part;cytoplasm;intracellular membrane-bounded organelle;intracellular organelle;intracellular part;macromolecular complex;membrane-bounded organelle;nucleus;organelle;protein complex;tRNA-splicing ligase complex
Q8BK67;A2AWQ2	Protein RCC2	Rcc2	13	11	11	12	13	26	73.844	0.76535	0.80418	0.93343	12.174	17.588	10.888	16	14	15	0.75408	1.2645	0.59368	8.5408	9.5172	17.083	16	14	15	0.96305	1.6691	0.6601	10.945	24.227	14.23	16	14	15	biological regulation;cell cycle phase;cell cycle process;cell division;cell junction assembly;cell junction organization;cell surface receptor linked signaling pathway;cell-substrate junction assembly;cellular component assembly;cellular component assembly at cellular level;cellular component organization;cellular component organization at cellular level;cellular component organization or biogen…	binding;cytoskeletal protein binding;enzyme binding;GTPase binding;microtubule binding;protein binding;Rac GTPase binding;Ras GTPase binding;Rho GTPase binding;small GTPase binding;tubulin binding	cell part;chromosomal part;chromosome, centromeric core region;cytoplasmic part;cytoskeletal part;early endosome membrane;endosomal part;endosome membrane;intracellular membrane-bounded organelle;intracellular non-membrane-bounded organelle;intracellular organelle;intracellular organelle part;intracellular part;macromolecular complex;membrane;membrane-bounded organelle;microtubule;midbody;non-mem…
Q99MR6;A0A0G2JDF8;A0A0G2JG65;A0A0G2JDN3;A0A0G2JDF1	Serrate RNA effector molecule homolog	Srrt	13	10	10	5	13	14.3	56.753	1.0183	0.77091	1.0046	10.463	10.116	13.613	10	10	5	0.90937	1.196	0.90798	16.729	9.237	13.89	10	10	5	0.82101	1.6602	1.014	8.9682	17.068	10.061	10	10	5	biological regulation;biosynthetic process;cell proliferation;cellular biosynthetic process;cellular macromolecule biosynthetic process;cellular macromolecule metabolic process;cellular metabolic process;cellular nitrogen compound metabolic process;cellular process;developmental process;macromolecule biosynthetic process;macromolecule metabolic process;metabolic process;ncRNA metabolic process;nc…	binding;DNA binding;nucleic acid binding	cell part;cytoplasm;intracellular membrane-bounded organelle;intracellular organelle;intracellular organelle part;intracellular part;membrane-bounded organelle;nuclear part;nucleoplasm;nucleus;organelle;organelle part
Q9CPN8;O88477	Insulin-like growth factor 2 mRNA-binding protein 3	Igf2bp3	13	11	10	11	12	25.7	32.696	0.74263	0.61734	0.77412	9.7992	15.411	12.096	10	9	10	0.65115	1.1267	0.59942	13.412	13.425	12.421	10	9	10	0.93863	1.7213	0.77878	11.454	12.635	11.261	10	9	10	biological regulation;cell proliferation;cell proliferation in forebrain;cellular macromolecule metabolic process;cellular metabolic process;cellular nitrogen compound metabolic process;cellular process;CRD-mediated mRNA stabilization;developmental process;establishment of localization;establishment of RNA localization;macromolecule metabolic process;metabolic process;mRNA metabolic process;mRNA …	binding;mRNA 3'-UTR binding;mRNA 5'-UTR binding;mRNA binding;nucleic acid binding;nucleotide binding;RNA binding;translation regulator activity	axon;cell part;cell projection;cell projection part;CRD-mediated mRNA stability complex;cytoplasm;cytoplasmic part;dendritic spine;filopodium;growth cone;intracellular membrane-bounded organelle;intracellular non-membrane-bounded organelle;intracellular organelle;intracellular part;lamellipodium;macromolecular complex;membrane-bounded organelle;neuron projection;neuron spine;non-membrane-bounded …
Q9EST3;A8Y5K6;Q5NBZ7;Q5NBZ4	Eukaryotic translation initiation factor 4E transporter	Eif4enif1	13	7	11	10	13	22.3	54.688	0.72622	0.70054	0.85008	13.849	16.465	11.749	10	14	14	0.92112	1.0553	0.94383	13.398	12.973	15.82	10	13	14	1.2223	1.3797	1.197	13.402	17.624	14.458	10	13	14	biological regulation;developmental process;establishment of localization;establishment of protein localization;negative regulation of biological process;negative regulation of biosynthetic process;negative regulation of cell differentiation;negative regulation of cellular biosynthetic process;negative regulation of cellular macromolecule biosynthetic process;negative regulation of cellular metab…	binding;mRNA binding;nucleic acid binding;RNA binding	cell part;cytoplasm;cytoplasmic mRNA processing body;cytoplasmic part;cytosol;intracellular membrane-bounded organelle;intracellular non-membrane-bounded organelle;intracellular organelle;intracellular organelle part;intracellular part;macromolecular complex;membrane;membrane-bounded organelle;non-membrane-bounded organelle;nuclear body;nuclear part;nuclear speck;nucleoplasm part;nucleus;organell…
Q9WUA2;A0A087WS80;A0A087WPV4;A0A087WQ15	Phenylalanine--tRNA ligase beta subunit	Farsb	13	10	9	7	13	25.5	37.621	0.66743	0.62198	0.78692	7.6091	10.544	5.7638	12	12	7	0.56264	1.1977	0.46622	8.7026	7.8416	12.909	12	12	7	0.88614	1.9855	0.569	10.566	9.4637	16.377	12	12	7	amine metabolic process;amino acid activation;carboxylic acid metabolic process;cellular amine metabolic process;cellular amino acid metabolic process;cellular ketone metabolic process;cellular macromolecule metabolic process;cellular metabolic process;cellular nitrogen compound metabolic process;cellular process;macromolecule metabolic process;metabolic process;ncRNA metabolic process;nitrogen c…	adenyl nucleotide binding;adenyl ribonucleotide binding;aminoacyl-tRNA ligase activity;ATP binding;binding;catalytic activity;cation binding;ion binding;ligase activity;ligase activity, forming aminoacyl-tRNA and related compounds;ligase activity, forming carbon-oxygen bonds;magnesium ion binding;metal ion binding;nucleic acid binding;nucleotide binding;phenylalanine-tRNA ligase activity;purine n…	cell part;cytoplasmic part;intracellular part;macromolecular complex;membrane;phenylalanine-tRNA ligase complex;protein complex
D2KHZ9;P16858;S4R1W1;A0A0A0MQF6;S4R257;D3YYI5;S4R1W8;S4R1N5;V9GX06;V9GXA7;A0A0R4J0X7;S4R2G5;Q64467	Glyceraldehyde-3-phosphate dehydrogenase	GAPDH;Gapdh;Gm3839;Gm7293	12	10	11	9	12	37.8	54.147	0.39199	2.099	1.9203	9.1471	18.45	6.665	14	17	16	0.52536	2.073	0.96088	15.647	10.174	31.847	14	17	16	1.2795	1.0321	0.47148	9.3535	24.766	16.806	14	17	16	alcohol catabolic process;alcohol metabolic process;apoptosis;biological regulation;carbohydrate catabolic process;carbohydrate metabolic process;catabolic process;cell death;cell motility;cellular carbohydrate catabolic process;cellular carbohydrate metabolic process;cellular component movement;cellular component organization;cellular component organization at cellular level;cellular component o…	binding;catalytic activity;coenzyme binding;cofactor binding;cytoskeletal protein binding;enzyme binding;glyceraldehyde-3-phosphate dehydrogenase (NAD+) (phosphorylating) activity;microtubule binding;NAD binding;NADP binding;nucleotide binding;oxidoreductase activity;oxidoreductase activity, acting on the aldehyde or oxo group of donors;oxidoreductase activity, acting on the aldehyde or oxo group…	cell part;cell projection;cell projection part;cilium;cytoplasm;cytoplasmic part;cytoskeleton;cytosol;flagellar fibrous sheath;flagellum part;intracellular membrane-bounded organelle;intracellular non-membrane-bounded organelle;intracellular organelle;intracellular organelle part;intracellular part;membrane-bounded organelle;microtubule cytoskeleton;microtubule-based flagellum part;motile cilium;…
G5E8R0;E9Q453;G5E8R2;G5E8R1;E9Q456;E9Q455;E9Q452;Q8BSH3;Q8BP43;E9Q450;E9Q448;B7ZNL3;E9Q454;F8WID5;P58771;S4R261	Tropomyosin alpha-1 chain	Tpm1	12	10	11	11	5	35.5	22.644	0.84364	0.56587	0.85304	2.6893	9.5563	18.547	4	6	5	0.32505	1.3652	0.20275	2.4395	10.882	13.458	4	6	5	0.38187	2.6432	0.23721	4.2901	10.616	27.715	4	6	5	actin cytoskeleton organization;actin filament-based process;actomyosin structure organization;anatomical structure morphogenesis;biological regulation;cardiac muscle contraction;cardiac muscle tissue morphogenesis;cellular component organization;cellular component organization at cellular level;cellular component organization or biogenesis;cellular component organization or biogenesis at cellula…	structural constituent of cytoskeleton;structural molecule activity	actin filament bundle;actomyosin;bleb;cell part;cell projection;cell projection membrane;cell projection part;contractile fiber;contractile fiber part;cytoplasm;cytoplasmic part;cytoskeletal part;intracellular non-membrane-bounded organelle;intracellular organelle;intracellular organelle part;intracellular part;leading edge membrane;membrane part;muscle thin filament tropomyosin;myofibril;non-mem…
MNVVP1			12	7	12	9	12	29.6	84.862	0.80976	17.56	0.96293	70.351	59.743	61.848	7	15	13	13.7	0.89943	12.134	82.022	63.266	91.098	7	15	12	74.025	0.06529	18.86	131.19	106.86	122.87	7	15	12
P13020;A0A0J9YUQ8;CON__Q3SX14;A0A0J9YUJ8	Gelsolin	Gsn	12	10	10	9	7	24.1	78.952	0.57627	4.202	1.1429	11.369	72.369	17.224	13	13	12	2.3884	0.91189	1.9683	129.56	21.089	116.18	13	13	12	4.4725	0.16949	1.9143	131.71	89.326	119.15	13	13	12	actin cytoskeleton organization;actin filament capping;actin filament organization;actin filament polymerization;actin filament severing;actin filament-based process;actin nucleation;actin polymerization or depolymerization;aging;anatomical structure development;anatomical structure morphogenesis;barbed-end actin filament capping;biological regulation;cell development;cell part morphogenesis;cell…	actin binding;binding;calcium ion binding;cation binding;cytoskeletal protein binding;ion binding;metal ion binding;myosin binding;myosin II binding;protein binding;protein domain specific binding	actin cap;adherens junction;anchoring junction;blood microparticle;cell cortex part;cell junction;cell part;cell projection;cell-substrate adherens junction;cell-substrate junction;cortical actin cytoskeleton;cortical cytoskeleton;cytoplasm;cytoplasmic part;cytoskeletal part;cytoskeleton;cytosol;extracellular membrane-bounded organelle;extracellular organelle;extracellular region;extracellular re…
Q58EU6;P47962;D3YYV8	60S ribosomal protein L5	Rpl5	12	9	10	10	12	41.4	40.924	0.76053	0.62101	0.81354	10.944	12.794	10.062	13	14	16	0.64769	1.2861	0.53384	14.977	17.352	24.265	13	14	16	0.83215	2.1333	0.64765	18.491	22.481	22.12	13	14	16	biosynthetic process;cellular biosynthetic process;cellular component biogenesis;cellular component biogenesis at cellular level;cellular component organization or biogenesis;cellular component organization or biogenesis at cellular level;cellular macromolecule biosynthetic process;cellular macromolecule metabolic process;cellular metabolic process;cellular nitrogen compound metabolic process;cel…	5S rRNA binding;binding;nucleic acid binding;RNA binding;rRNA binding;structural constituent of ribosome;structural molecule activity	adherens junction;anchoring junction;cell junction;cell part;cell-substrate adherens junction;cell-substrate junction;cytoplasm;cytosolic large ribosomal subunit;extracellular membrane-bounded organelle;extracellular organelle;extracellular region part;extracellular vesicular exosome;focal adhesion;intracellular membrane-bounded organelle;intracellular non-membrane-bounded organelle;intracellular…
P50580;D3YVH7	Proliferation-associated protein 2G4	Pa2g4	12	9	11	8	12	38.1	39.325	0.63878	0.64607	0.9181	9.3245	7.1617	7.1435	11	13	9	0.50905	1.5605	0.44715	10.764	6.4613	13.49	11	13	9	0.76177	2.496	0.47936	8.2904	16.838	11.245	11	13	9	biological regulation;biosynthetic process;cellular biosynthetic process;cellular macromolecule biosynthetic process;cellular macromolecule metabolic process;cellular metabolic process;cellular nitrogen compound metabolic process;cellular process;macromolecule biosynthetic process;macromolecule metabolic process;metabolic process;ncRNA metabolic process;ncRNA processing;negative regulation of apo…	binding;catalytic activity;DNA binding;enzyme binding;hydrolase activity;nucleic acid binding;nucleic acid binding transcription factor activity;protein binding;sequence-specific DNA binding transcription factor activity;ubiquitin protein ligase binding	cell part;cytoplasm;extracellular membrane-bounded organelle;extracellular organelle;extracellular region part;extracellular vesicular exosome;intracellular membrane-bounded organelle;intracellular non-membrane-bounded organelle;intracellular organelle;intracellular organelle part;intracellular part;macromolecular complex;membrane;membrane-bounded organelle;membrane-bounded vesicle;non-membrane-b…
Q8CFQ9;Q564D0;P56959;G3UXT7;G3UZD2;Q91VQ2	RNA-binding protein FUS	Fus	12	11	11	9	10	24.6	60.782	0.82929	0.77203	0.72296	8.6595	14.971	9.659	15	20	20	0.92943	1.0339	0.91503	8.9631	6.5435	28.297	15	20	20	1.0999	1.3468	1.2063	14.558	20.045	25.354	15	20	20		binding;cation binding;DNA binding;ion binding;metal ion binding;nucleic acid binding;nucleotide binding;transition metal ion binding;zinc ion binding	cell part;cytoplasm;intracellular membrane-bounded organelle;intracellular organelle;intracellular organelle part;intracellular part;membrane-bounded organelle;nuclear part;nucleoplasm;nucleus;organelle;organelle part
P62918	60S ribosomal protein L8	Rpl8	12	10	8	10	12	45.1	34.097	0.8382	0.65296	0.89338	22.831	19.244	13.114	11	11	12	0.65197	1.3637	0.50937	17.375	12.35	19.434	11	11	12	0.76525	2.1332	0.57537	28.392	17.632	23.81	11	11	12	biosynthetic process;cellular biosynthetic process;cellular macromolecule biosynthetic process;cellular macromolecule metabolic process;cellular metabolic process;cellular process;cellular protein metabolic process;macromolecule biosynthetic process;macromolecule metabolic process;metabolic process;primary metabolic process;protein metabolic process;translation	binding;nucleic acid binding;RNA binding;rRNA binding;structural constituent of ribosome;structural molecule activity	adherens junction;anchoring junction;cell junction;cell part;cell-substrate adherens junction;cell-substrate junction;cytoplasm;cytosolic large ribosomal subunit;focal adhesion;intracellular non-membrane-bounded organelle;intracellular organelle;intracellular organelle part;intracellular part;large ribosomal subunit;macromolecular complex;membrane;non-membrane-bounded organelle;nuclear part;nucle…
Q3UBT1;P62960;A2BGG7;A0A0A0MQD2;B2RUF0;Q9Z2C8	Nuclease-sensitive element-binding protein 1	Ybx1	12	11	12	11	7	50.6	121.85	0.67918	0.68302	0.75277	14.976	17.752	11.127	14	14	15	0.67994	1.0986	0.59437	26.99	15.395	31.662	14	14	15	0.90815	1.5868	0.79398	12.431	17.846	27.471	14	14	15	anatomical structure development;biological regulation;cell development;cellular developmental process;cellular macromolecule metabolic process;cellular metabolic process;cellular nitrogen compound metabolic process;cellular process;cellular process involved in reproduction;chordate embryonic development;CRD-mediated mRNA stabilization;developmental process;developmental process involved in repro…	binding;chromatin binding;core promoter proximal region DNA binding;core promoter proximal region sequence-specific DNA binding;DNA binding;lipid binding;mRNA 3'-UTR binding;mRNA binding;nucleic acid binding;nucleic acid binding transcription factor activity;regulatory region DNA binding;regulatory region nucleic acid binding;ribonucleoprotein binding;RNA binding;RNA polymerase II core promoter p…	cell part;CRD-mediated mRNA stability complex;cytoplasm;cytoplasmic part;extracellular membrane-bounded organelle;extracellular organelle;extracellular region part;extracellular vesicular exosome;histone pre-mRNA 3'end processing complex;intracellular membrane-bounded organelle;intracellular non-membrane-bounded organelle;intracellular organelle;intracellular organelle part;intracellular part;mac…
Q3UGC7;Q66JS6	Eukaryotic translation initiation factor 3 subunit J-A;Eukaryotic translation initiation factor 3 subunit J-B	Eif3j1;Eif3j2	12	12	10	10	12	44.4	97.04	0.8584	0.29095	0.82627	8.877	5.8792	13.027	14	16	13	0.37122	1.2815	0.39735	20.103	8.3695	19.993	14	16	13	0.45282	4.4281	0.45181	20.084	10.615	20.224	14	16	13	biological regulation;cellular component assembly;cellular component assembly at cellular level;cellular component organization;cellular component organization at cellular level;cellular component organization or biogenesis;cellular component organization or biogenesis at cellular level;cellular macromolecular complex assembly;cellular macromolecular complex subunit organization;cellular process;…	binding;nucleic acid binding;RNA binding;translation factor activity, nucleic acid binding;translation initiation factor activity	cell part;cytoplasmic part;eukaryotic 43S preinitiation complex;eukaryotic 48S preinitiation complex;eukaryotic translation initiation factor 3 complex;intracellular part;macromolecular complex;protein complex;ribonucleoprotein complex;translation preinitiation complex
Q3ULL5;Q99L45;E0CXJ3	Eukaryotic translation initiation factor 2 subunit 2	Eif2s2	12	9	9	10	12	42.3	129.91	0.71995	0.34166	0.82129	16.581	17.656	17.385	12	14	14	0.2973	1.2337	0.24509	16.346	9.8589	29.607	12	14	14	0.42148	3.7905	0.30473	18.84	22.102	25.804	12	14	14	anatomical structure development;cell proliferation;cellular process;cellular process involved in reproduction;chordate embryonic development;developmental process;developmental process involved in reproduction;embryo development;embryo development ending in birth or egg hatching;gonad development;in utero embryonic development;male germ cell proliferation;male gonad development;organ development…	binding;cation binding;ion binding;metal ion binding;nucleic acid binding;RNA binding;translation factor activity, nucleic acid binding;translation initiation factor activity	cell part;cytoplasm;intracellular part
Q8BGD9	Eukaryotic translation initiation factor 4B	Eif4b	12	7	9	8	12	31.3	69.461	0.83721	0.32636	0.95851	3.0816	19.237	20.176	9	13	11	0.34748	1.4463	0.37915	9.6769	8.6147	34.28	9	13	11	0.43528	4.3534	0.37353	13.458	26.031	38.83	9	13	11		binding;nucleic acid binding;nucleotide binding;RNA binding;translation factor activity, nucleic acid binding;translation initiation factor activity
Q9DBZ5;Q3TY56;A0A140LJ59	Eukaryotic translation initiation factor 3 subunit K	Eif3k	12	7	9	7	12	70.2	100.13	0.91126	0.37302	0.97301	4.5788	10.722	20.961	11	11	10	0.41905	1.1162	0.37677	19.999	7.002	22.997	11	11	10	0.44622	3.0243	0.42178	24.693	11.096	34.458	11	11	10	biological regulation;cellular component assembly;cellular component assembly at cellular level;cellular component organization;cellular component organization at cellular level;cellular component organization or biogenesis;cellular component organization or biogenesis at cellular level;cellular macromolecular complex assembly;cellular macromolecular complex subunit organization;cellular process;…	binding;nucleic acid binding;ribonucleoprotein binding;ribosome binding;RNA binding;translation factor activity, nucleic acid binding;translation initiation factor activity	cell part;cytoplasm;cytoplasmic part;eukaryotic 43S preinitiation complex;eukaryotic 48S preinitiation complex;eukaryotic translation initiation factor 3 complex;extracellular membrane-bounded organelle;extracellular organelle;extracellular region part;extracellular vesicular exosome;intracellular membrane-bounded organelle;intracellular organelle;intracellular part;macromolecular complex;membran…
Q9DCH4	Eukaryotic translation initiation factor 3 subunit F	Eif3f	12	10	12	11	12	44.9	117.13	0.91807	0.34311	0.92444	12.096	8.4751	4.619	15	22	19	0.37395	1.1706	0.37224	21.172	8.2378	18.578	14	22	18	0.39336	3.3685	0.38895	22.744	19.378	12.574	14	22	18	biological regulation;cellular component assembly;cellular component assembly at cellular level;cellular component organization;cellular component organization at cellular level;cellular component organization or biogenesis;cellular component organization or biogenesis at cellular level;cellular macromolecular complex assembly;cellular macromolecular complex subunit organization;cellular macromol…	binding;catalytic activity;cysteine-type peptidase activity;hydrolase activity;nucleic acid binding;peptidase activity;peptidase activity, acting on L-amino acid peptides;protein binding;RNA binding;small conjugating protein-specific protease activity;translation factor activity, nucleic acid binding;translation initiation factor activity;translation initiation factor binding;ubiquitin-specific p…	cell part;cytoplasmic part;eukaryotic 43S preinitiation complex;eukaryotic 48S preinitiation complex;eukaryotic translation initiation factor 3 complex;eukaryotic translation initiation factor 3 complex, eIF3m;intracellular part;macromolecular complex;membrane;protein complex;ribonucleoprotein complex;translation preinitiation complex
Q9JKF1	Ras GTPase-activating-like protein IQGAP1	Iqgap1	12	6	9	6	12	10	40.615	0.53085	1.4833	1.6763	20.195	19.387	26.297	6	9	7	0.5343	1.4839	0.63598	31.143	17.697	14.309	6	9	7	1.0613	1.0515	0.40191	15.975	15.519	20.992	6	9	7	anatomical structure development;biological regulation;cell development;cell surface receptor linked signaling pathway;cellular developmental process;cellular process;cellular response to calcium ion;cellular response to chemical stimulus;cellular response to endogenous stimulus;cellular response to epidermal growth factor stimulus;cellular response to fibroblast growth factor stimulus;cellular r…	binding;calmodulin binding;enzyme activator activity;enzyme binding;enzyme regulator activity;GTPase binding;kinase activator activity;kinase binding;kinase regulator activity;lipid binding;phosphatase binding;phosphatidylinositol binding;phosphatidylinositol-3,4,5-trisphosphate binding;phospholipid binding;protein binding;protein kinase activator activity;protein kinase binding;protein kinase re…	adherens junction;anchoring junction;axon;cell junction;cell leading edge;cell part;cell projection;cell projection part;cell-cell junction;cell-substrate adherens junction;cell-substrate junction;cytoplasm;cytoskeletal part;extracellular membrane-bounded organelle;extracellular organelle;extracellular region part;extracellular vesicular exosome;extrinsic to internal side of plasma membrane;extri…
A0A0U1RPL0;Q7TQH0;E9Q5Q0;Q3TGG2;J3QP59	Ataxin-2-like protein	Atxn2l	11	8	7	8	11	13.1	31.668	0.77055	1.0061	0.83854	11.557	11.561	7.4951	9	9	10	1.0637	1.3652	1.0517	22.767	12.518	17.425	9	9	10	1.4365	1.3459	1.2876	20.922	16.622	22.758	9	9	10	biological regulation;cellular component assembly;cellular component assembly at cellular level;cellular component organization;cellular component organization at cellular level;cellular component organization or biogenesis;cellular component organization or biogenesis at cellular level;cellular macromolecular complex assembly;cellular macromolecular complex subunit organization;cellular process;…		cell part;cytoplasm;cytoplasmic part;intracellular non-membrane-bounded organelle;intracellular organelle;intracellular organelle part;intracellular part;macromolecular complex;membrane;non-membrane-bounded organelle;nuclear body;nuclear part;nuclear speck;nucleoplasm part;organelle;organelle part;ribonucleoprotein complex;RNA granule;stress granule
Q5FWB7;A6ZI44;P05064;A0A0U1RPN8;D3YWI1;Q9CPQ9;A6ZI46;D3YV98;A0A0U1RPT5;D3Z510;A6ZI47	Fructose-bisphosphate aldolase;Fructose-bisphosphate aldolase A	Aldoa;Aldoart1	11	5	10	10	11	39.3	54.869	0.18776	3.7653	4.3559	7.8465	23.519	33.543	5	13	11	0.30782	3.0779	1.5293	19.444	27.09	45.877	5	13	11	1.6435	0.76316	0.34553	18.668	15.89	28.991	5	13	11	alcohol catabolic process;alcohol metabolic process;carbohydrate catabolic process;carbohydrate metabolic process;catabolic process;cellular carbohydrate catabolic process;cellular carbohydrate metabolic process;cellular component assembly;cellular component organization;cellular component organization or biogenesis;cellular metabolic process;cellular process;generation of precursor metabolites a…	aldehyde-lyase activity;binding;carbon-carbon lyase activity;catalytic activity;enzyme binding;fructose-bisphosphate aldolase activity;lyase activity;protease binding;protein binding	cell part;contractile fiber part;cytoplasmic part;intracellular membrane-bounded organelle;intracellular organelle;intracellular part;M band;macromolecular complex;membrane;membrane-bounded organelle;mitochondrion;myelin sheath;organelle;organelle part;protein complex;Z disc
Q564E2;P06151;G5E8N5;D3Z736;D3YZQ9;D3YVR7;D3YZE4;Q548Z6;P00342;A0A0N4SVV8;D3Z7F0;P16125	L-lactate dehydrogenase;L-lactate dehydrogenase A chain	Ldha	11	7	11	7	11	29.2	58.054	0.22479	3.8892	3.9668	11.471	28.452	18.867	8	11	8	0.38135	3.5217	1.8784	15.016	23.29	37.099	8	11	8	1.8247	0.89475	0.47218	15.836	10.639	24.055	8	11	8	anatomical structure development;ATP biosynthetic process;ATP metabolic process;biosynthetic process;carbohydrate metabolic process;carboxylic acid biosynthetic process;carboxylic acid metabolic process;cell communication;cell motility;cellular biosynthetic process;cellular component movement;cellular ketone metabolic process;cellular metabolic process;cellular nitrogen compound biosynthetic proc…	binding;catalytic activity;coenzyme binding;cofactor binding;lactate dehydrogenase activity;L-lactate dehydrogenase activity;NAD binding;nucleotide binding;oxidoreductase activity;oxidoreductase activity, acting on CH-OH group of donors;oxidoreductase activity, acting on the CH-OH group of donors, NAD or NADP as acceptor	cell part;cell projection;cell projection part;cilium;cytoplasm;cytoplasmic part;cytosol;extracellular membrane-bounded organelle;extracellular organelle;extracellular region part;extracellular vesicular exosome;flagellar fibrous sheath;flagellum part;intracellular membrane-bounded organelle;intracellular organelle;intracellular organelle part;intracellular part;membrane;membrane-bounded organell…
Q58E64;P10126;D3YZ68;P62631;D3Z3I8	Elongation factor 1-alpha;Elongation factor 1-alpha 1;Elongation factor 1-alpha 2	Eef1a1;Eef1a2	11	10	10	8	11	36.4	42.869	0.56722	1.083	1.1196	10.151	14.244	9.0445	19	16	15	0.60974	1.3422	0.67826	29.979	16.576	30.536	19	16	15	1.1189	1.268	0.63251	20.433	18.322	27.202	19	16	15	biological regulation;biosynthetic process;cellular biosynthetic process;cellular macromolecule biosynthetic process;cellular macromolecule metabolic process;cellular metabolic process;cellular process;cellular response to chemical stimulus;cellular response to endogenous stimulus;cellular response to epidermal growth factor stimulus;cellular response to growth factor stimulus;cellular response t…	binding;catalytic activity;enzyme binding;GTP binding;GTPase activity;guanyl nucleotide binding;guanyl ribonucleotide binding;hydrolase activity;hydrolase activity, acting on acid anhydrides;hydrolase activity, acting on acid anhydrides, in phosphorus-containing anhydrides;kinase binding;nucleic acid binding;nucleoside-triphosphatase activity;nucleotide binding;protein binding;protein kinase bind…	cell body;cell cortex part;cell part;cell projection membrane;cell projection part;cortical actin cytoskeleton;cortical cytoskeleton;cytoplasm;cytoplasmic part;cytoskeletal part;cytoskeleton;cytosol;eukaryotic translation elongation factor 1 complex;extracellular membrane-bounded organelle;extracellular organelle;extracellular region part;extracellular space;extracellular vesicular exosome;intrac…
Q5EBP8;P49312	Heterogeneous nuclear ribonucleoprotein A1;Heterogeneous nuclear ribonucleoprotein A1, N-terminally processed	Hnrnpa1	11	11	10	10	11	34.3	73.583	0.83394	1.264	0.75874	12.201	9.2294	11.268	13	12	15	1.2804	1.1506	1.1628	18.392	12.062	23.452	13	12	15	1.4537	0.9172	1.4388	12.491	12.948	9.3991	13	12	15	alternative nuclear mRNA splicing, via spliceosome;cellular macromolecule metabolic process;cellular metabolic process;cellular nitrogen compound metabolic process;cellular process;establishment of localization;establishment of localization in cell;establishment of RNA localization;intracellular transport;macromolecule metabolic process;metabolic process;mRNA metabolic process;mRNA processing;mRN…	binding;DNA binding;nucleic acid binding;nucleotide binding;RNA binding;single-stranded DNA binding;structure-specific DNA binding	catalytic step 2 spliceosome;cell part;cytoplasm;cytoskeleton;extracellular membrane-bounded organelle;extracellular organelle;extracellular region part;extracellular vesicular exosome;intermediate filament cytoskeleton;intracellular membrane-bounded organelle;intracellular non-membrane-bounded organelle;intracellular organelle;intracellular organelle part;intracellular part;macromolecular comple…
P51660	Peroxisomal multifunctional enzyme type 2;(3R)-hydroxyacyl-CoA dehydrogenase;Enoyl-CoA hydratase 2	Hsd17b4	11	10	10	9	11	20.3	36.967	0.82781	1.1505	1.1384	13.445	13.624	11.618	10	11	9	0.85056	1.1013	0.94161	11.302	11.94	17.73	10	11	9	1.0456	1.0224	0.8371	10.16	19.445	15.533	10	11	9	anatomical structure development;androgen metabolic process;biological regulation;carboxylic acid catabolic process;carboxylic acid metabolic process;catabolic process;cell development;cell differentiation;cellular catabolic process;cellular developmental process;cellular hormone metabolic process;cellular ketone metabolic process;cellular lipid catabolic process;cellular lipid metabolic process;…	3alpha,7alpha,12alpha-trihydroxy-5beta-cholest-24-enoyl-CoA hydratase activity;3-hydroxyacyl-CoA dehydrogenase activity;binding;carbon-oxygen lyase activity;catalytic activity;hydro-lyase activity;identical protein binding;isomerase activity;long-chain-enoyl-CoA hydratase activity;lyase activity;oxidoreductase activity;oxidoreductase activity, acting on CH-OH group of donors;oxidoreductase activi…	cell part;cytoplasmic part;intracellular membrane-bounded organelle;intracellular organelle;intracellular organelle part;intracellular part;membrane;membrane-bounded organelle;microbody;microbody membrane;microbody part;mitochondrion;organelle;organelle membrane;organelle part;peroxisomal membrane;peroxisomal part;peroxisome
Q921R2;Q5BLJ7;P62301;A0A0U1RQ71	40S ribosomal protein S13	Rps13	11	10	8	7	11	51.4	33.815	0.82073	0.4772	0.91937	11.975	7.6521	10.733	13	12	9	0.50961	1.3158	0.44674	16.241	5.3037	19.57	13	12	9	0.64335	2.8401	0.48652	11.56	11.316	19.591	13	12	9	biological regulation;biosynthetic process;cellular biosynthetic process;cellular macromolecule biosynthetic process;cellular macromolecule metabolic process;cellular metabolic process;cellular process;cellular protein metabolic process;macromolecule biosynthetic process;macromolecule metabolic process;metabolic process;negative regulation of biological process;negative regulation of cellular met…	binding;mRNA binding;nucleic acid binding;RNA binding;rRNA binding;SSU rRNA binding;structural constituent of ribosome;structural molecule activity	adherens junction;anchoring junction;cell junction;cell part;cell-substrate adherens junction;cell-substrate junction;cytosolic small ribosomal subunit;extracellular membrane-bounded organelle;extracellular organelle;extracellular region part;extracellular vesicular exosome;focal adhesion;intracellular membrane-bounded organelle;intracellular non-membrane-bounded organelle;intracellular organelle…
Q5BLK1;P62754	40S ribosomal protein S6	Rps6	11	10	9	8	11	36.9	63.034	0.83992	0.48678	0.87667	8.4538	18.568	13.111	16	12	11	0.52726	1.3002	0.43334	31.934	13.415	18.166	16	12	11	0.65207	2.71	0.52129	30.085	13.466	20.277	16	12	11	activation-induced cell death of T cells;anatomical structure development;anatomical structure morphogenesis;apoptosis;biological regulation;biosynthetic process;carbohydrate homeostasis;cell activation;cell activation involved in immune response;cell cycle checkpoint;cell cycle phase;cell cycle process;cell death;cell development;cell differentiation;cell proliferation;cellular biosynthetic proc…	binding;enzyme binding;kinase binding;protein binding;protein kinase binding;structural constituent of ribosome;structural molecule activity	cell body;cell part;cell projection;cytoplasm;cytoplasmic part;cytosolic small ribosomal subunit;dendrite;intracellular membrane-bounded organelle;intracellular non-membrane-bounded organelle;intracellular organelle;intracellular organelle part;intracellular part;macromolecular complex;membrane;membrane-bounded organelle;neuron projection;non-membrane-bounded organelle;nuclear part;nucleolus;nucl…
Q3THE2;Q9CQ19;D3Z249	Myosin regulatory light chain 12B	Myl12b	11	11	10	10	2	66.3	261.72	0.82728	0.62158	0.89285	4.5578	5.8894	2.4169	21	23	23	0.43337	1.3366	0.25209	22.949	4.9507	26.414	21	23	23	0.54145	2.1144	0.27738	21.694	18.946	20.452	21	23	23	biological adhesion;biological regulation;cell adhesion;cell-cell adhesion;cellular process;establishment of localization;establishment of localization in cell;establishment of protein localization;establishment of protein localization in membrane;establishment of protein localization in plasma membrane;homotypic cell-cell adhesion;intracellular protein transport;intracellular transport;platelet …	binding;calcium ion binding;cation binding;cytoskeletal protein binding;glutamate receptor binding;ion binding;metal ion binding;myosin binding;myosin heavy chain binding;protein binding;receptor binding	actin filament bundle;actomyosin;apical part of cell;brush border;cell part;cell projection;contractile fiber part;cytoplasmic part;cytoskeletal part;extracellular membrane-bounded organelle;extracellular organelle;extracellular region part;extracellular vesicular exosome;intracellular organelle part;intracellular part;macromolecular complex;membrane-bounded organelle;membrane-bounded vesicle;myo…
Q3U4Z7;Q8VDJ3;A0A087WP83;A0A087WS92;A0A087WQY9;A0A087WPC5;A0A087WPH2	Vigilin	Hdlbp	11	8	8	8	11	12.1	53.918	0.67976	0.71627	0.93167	20.281	27.295	14.256	9	9	8	0.58595	1.3521	0.62883	16.756	12.155	23.86	9	9	8	0.86181	2.3637	0.66436	12.735	31.853	23.033	9	9	8	alcohol metabolic process;cholesterol metabolic process;establishment of localization;lipid metabolic process;lipid transport;metabolic process;organic substance transport;primary metabolic process;small molecule metabolic process;steroid metabolic process;sterol metabolic process;transport		cell part;cytoplasm;extracellular region part;high-density lipoprotein particle;intracellular membrane-bounded organelle;intracellular organelle;intracellular part;macromolecular complex;membrane-bounded organelle;nucleus;organelle;plasma lipoprotein particle;protein-lipid complex
Q3ULF7;Q99JY9;A0A087WRA1;A0A087WQ14;A0A087WP86;A0A087WS98;A0A087WPR6;A0A087WQ83	Actin-related protein 3	Actr3	11	9	4	6	11	41.6	28.298	0.5861	1.3032	1.1912	3.7331	10.238	11.236	10	4	7	0.51788	0.90638	0.57803	13.321	10.876	20.765	10	4	7	0.87139	0.71003	0.56371	15.095	20.476	7.5773	10	4	7	actin cytoskeleton organization;actin filament organization;actin filament-based process;actin nucleation;anatomical structure morphogenesis;Arp2/3 complex-mediated actin nucleation;asymmetric cell division;biological regulation;cell cycle;cell cycle cytokinesis;cell cycle process;cell division;cell part morphogenesis;cell projection morphogenesis;cell projection organization;cellular component m…	adenyl nucleotide binding;adenyl ribonucleotide binding;ATP binding;binding;nucleotide binding;purine nucleotide binding;purine ribonucleoside triphosphate binding;purine ribonucleotide binding;ribonucleotide binding;structural constituent of cytoskeleton;structural molecule activity	actin filament;adherens junction;anchoring junction;Arp2/3 protein complex;brush border;cell junction;cell part;cell projection;cell-cell junction;cell-substrate adherens junction;cell-substrate junction;cytoplasmic part;cytoskeletal part;excitatory synapse;extracellular membrane-bounded organelle;extracellular organelle;extracellular region part;extracellular vesicular exosome;focal adhesion;Gol…
Q5XJF6;P53026;D6RE43	Ribosomal protein;60S ribosomal protein L10a	Rpl10a	11	8	10	10	11	41	40.135	0.71781	0.61059	0.82677	7.5088	13.605	9.4766	13	16	16	0.67431	1.4496	0.48785	13.821	9.8443	22.808	13	16	16	0.91669	2.1725	0.58962	6.7987	14.679	16.102	13	16	16	biosynthetic process;cellular biosynthetic process;cellular macromolecule biosynthetic process;cellular macromolecule metabolic process;cellular metabolic process;cellular process;cellular protein metabolic process;macromolecule biosynthetic process;macromolecule metabolic process;metabolic process;primary metabolic process;protein metabolic process;translation	structural constituent of ribosome;structural molecule activity	adherens junction;anchoring junction;cell junction;cell part;cell-substrate adherens junction;cell-substrate junction;cytoplasm;cytoplasmic part;cytosolic large ribosomal subunit;extracellular membrane-bounded organelle;extracellular organelle;extracellular region part;extracellular vesicular exosome;focal adhesion;intracellular membrane-bounded organelle;intracellular non-membrane-bounded organe…
Q60605;Q8CI43	Myosin light polypeptide 6	Myl6	11	11	8	8	11	65.6	99.923	0.76584	0.57261	0.82931	8.9773	6.6934	3.3205	17	14	13	0.42373	1.3007	0.23681	15.339	3.0204	25.516	17	14	13	0.56602	2.2387	0.2751	16.13	11.367	14.353	17	14	13	actin filament-based movement;actin filament-based process;actin-mediated cell contraction;actin-myosin filament sliding;anatomical structure development;cellular component movement;cellular process;developmental process;metabolic process;multicellular organismal process;muscle contraction;muscle filament sliding;muscle system process;muscle tissue development;skeletal muscle tissue development;s…	actin-dependent ATPase activity;ATPase activity;ATPase activity, coupled;binding;calcium ion binding;catalytic activity;cation binding;hydrolase activity;hydrolase activity, acting on acid anhydrides;hydrolase activity, acting on acid anhydrides, in phosphorus-containing anhydrides;ion binding;metal ion binding;motor activity;nucleoside-triphosphatase activity;pyrophosphatase activity;structural …	cell part;cytoskeletal part;extracellular membrane-bounded organelle;extracellular organelle;extracellular region part;extracellular vesicular exosome;intracellular organelle part;intracellular part;macromolecular complex;membrane;membrane-bounded organelle;membrane-bounded vesicle;myosin complex;organelle;organelle part;protein complex;unconventional myosin complex;vesicle
Q61029	Lamina-associated polypeptide 2, isoforms beta/delta/epsilon/gamma	Tmpo	11	7	10	8	4	36.5	12.712	0.87841	0.81916	1.1608	14.272	10.049	8.4513	3	4	4	0.83383	2.1326	0.54395	20.328	14.983	13.509	3	4	4	0.98059	2.6366	0.44784	6.8515	18.996	15.845	3	4	4	biological regulation;regulation of biological process;regulation of biosynthetic process;regulation of cellular biosynthetic process;regulation of cellular macromolecule biosynthetic process;regulation of cellular metabolic process;regulation of cellular process;regulation of gene expression;regulation of macromolecule biosynthetic process;regulation of macromolecule metabolic process;regulation…	binding;DNA binding;nucleic acid binding	cell part;chromatin;chromosomal part;envelope;integral to membrane;intracellular membrane-bounded organelle;intracellular organelle;intracellular organelle part;intracellular part;intrinsic to membrane;membrane;membrane part;membrane-bounded organelle;nuclear envelope;nuclear inner membrane;nuclear membrane;nuclear part;nucleus;organelle;organelle envelope;organelle inner membrane;organelle membr…
Q6ZWQ9;D3YV37		Myl12a	11	11	10	10	2	66.3	43.201	0.79128	0.63807	0.91694	14.821	3.0446	13.081	2	5	6	0.44676	1.3174	0.2667	4.5688	3.6834	12.352	2	5	6	0.56146	2.1735	0.31403	15.36	9.3817	18.573	2	5	6	biological adhesion;biological regulation;cell adhesion;cell-cell adhesion;cellular process;establishment of localization;establishment of localization in cell;establishment of protein localization;establishment of protein localization in membrane;establishment of protein localization in plasma membrane;homotypic cell-cell adhesion;intracellular protein transport;intracellular transport;platelet …	binding;calcium ion binding;cation binding;glutamate receptor binding;ion binding;metal ion binding;protein binding;receptor binding	actin filament bundle;actomyosin;cell part;contractile fiber part;cytoplasmic part;cytoskeletal part;extracellular membrane-bounded organelle;extracellular organelle;extracellular region part;extracellular vesicular exosome;intracellular organelle part;intracellular part;macromolecular complex;membrane-bounded organelle;membrane-bounded vesicle;myosin complex;myosin II complex;organelle;organelle…
Q8BFZ3	Beta-actin-like protein 2	Actbl2	11	10	7	7	2	29.5	4.3148	0.63749	NaN	NaN	5.2638	NaN	NaN	2	1	1	0.42247	NaN	NaN	25.407	NaN	NaN	2	1	1	0.65342	NaN	NaN	26.009	NaN	NaN	2	1	1		adenyl nucleotide binding;adenyl ribonucleotide binding;ATP binding;binding;nucleotide binding;purine nucleotide binding;purine ribonucleoside triphosphate binding;purine ribonucleotide binding;ribonucleotide binding	cell part;cytoplasm;cytoskeleton;extracellular membrane-bounded organelle;extracellular organelle;extracellular region part;extracellular space;extracellular vesicular exosome;intracellular non-membrane-bounded organelle;intracellular organelle;intracellular part;membrane-bounded organelle;membrane-bounded vesicle;non-membrane-bounded organelle;organelle;vesicle
Q8BMK4	Cytoskeleton-associated protein 4	Ckap4	11	8	8	9	11	23.1	37.784	0.7097	0.73727	0.84587	5.8433	8.3065	13.978	8	8	10	0.77281	1.3654	0.58125	15.254	10.656	43.89	8	8	10	0.93977	1.7213	0.71671	15.207	8.0697	47.155	8	8	10			cell part;cell surface;cytoplasmic part;cytoskeleton;endoplasmic reticulum;endoplasmic reticulum membrane;endoplasmic reticulum part;extracellular membrane-bounded organelle;extracellular organelle;extracellular region part;extracellular vesicular exosome;integral to membrane;intracellular membrane-bounded organelle;intracellular non-membrane-bounded organelle;intracellular organelle;intracellula…
Q9ERD7	Tubulin beta-3 chain	Tubb3	11	8	10	9	1	26	9.4042	NaN	1.0947	NaN	NaN	10.311	NaN	0	2	1	NaN	1.4776	NaN	NaN	16.358	NaN	0	2	1	NaN	1.3395	NaN	NaN	36.395	NaN	0	2	1	axon guidance;cell cycle phase;cell cycle process;cellular component assembly;cellular component assembly at cellular level;cellular component organization;cellular component organization at cellular level;cellular component organization or biogenesis;cellular component organization or biogenesis at cellular level;cellular macromolecular complex assembly;cellular macromolecular complex subunit or…	binding;catalytic activity;GTP binding;GTPase activity;guanyl nucleotide binding;guanyl ribonucleotide binding;hydrolase activity;hydrolase activity, acting on acid anhydrides;hydrolase activity, acting on acid anhydrides, in phosphorus-containing anhydrides;nucleoside-triphosphatase activity;nucleotide binding;peptide binding;purine nucleotide binding;purine ribonucleoside triphosphate binding;p…	axon;cell body;cell part;cell periphery;cell projection;cytoplasm;cytoskeletal part;cytoskeleton;dendrite;extracellular membrane-bounded organelle;extracellular organelle;extracellular region part;extracellular vesicular exosome;intracellular;intracellular membrane-bounded organelle;intracellular non-membrane-bounded organelle;intracellular organelle;intracellular organelle part;intracellular par…
Q9JJY4;A0A0G2JE88	Probable ATP-dependent RNA helicase DDX20	Ddx20	11	4	10	6	11	20.4	64.158	0.8781	0.65834	0.75966	7.0177	19.207	16.22	6	12	8	0.99132	1.435	0.97402	13.096	18.373	22.86	6	12	8	1.1525	2.0599	1.2745	13.493	25.62	19.738	6	12	8	biological regulation;cellular component assembly;cellular component assembly at cellular level;cellular component organization;cellular component organization at cellular level;cellular component organization or biogenesis;cellular component organization or biogenesis at cellular level;cellular macromolecular complex assembly;cellular macromolecular complex subunit organization;cellular macromol…	adenyl nucleotide binding;adenyl ribonucleotide binding;ATP binding;ATPase activity;ATPase activity, coupled;ATP-dependent helicase activity;ATP-dependent RNA helicase activity;binding;catalytic activity;DNA binding;helicase activity;hydrolase activity;hydrolase activity, acting on acid anhydrides;hydrolase activity, acting on acid anhydrides, in phosphorus-containing anhydrides;nucleic acid bind…	cell part;cytoplasm;cytoplasmic part;cytosol;intracellular membrane-bounded organelle;intracellular non-membrane-bounded organelle;intracellular organelle;intracellular organelle part;intracellular part;macromolecular complex;membrane;membrane-bounded organelle;non-membrane-bounded organelle;nuclear part;nucleolus;nucleoplasm part;nucleus;organelle;organelle part;protein complex;SMN complex;SMN-S…
D3YYM6;Q91V55;P97461	40S ribosomal protein S5;40S ribosomal protein S5, N-terminally processed	Rps5	10	7	7	8	10	48.4	67.159	0.7812	0.4748	0.8596	8.9946	12.951	9.9961	8	14	12	0.48259	1.2774	0.42845	21.386	3.951	28.303	8	14	12	0.59851	2.7175	0.44733	17.989	18.39	29.616	8	14	12	biological regulation;biosynthetic process;cellular biosynthetic process;cellular macromolecule biosynthetic process;cellular macromolecule metabolic process;cellular metabolic process;cellular process;cellular protein metabolic process;macromolecule biosynthetic process;macromolecule metabolic process;metabolic process;posttranscriptional regulation of gene expression;primary metabolic process;p…	binding;mRNA binding;nucleic acid binding;RNA binding;structural constituent of ribosome;structural molecule activity	adherens junction;anchoring junction;cell junction;cell part;cell-substrate adherens junction;cell-substrate junction;cytosolic small ribosomal subunit;extracellular membrane-bounded organelle;extracellular organelle;extracellular region part;extracellular vesicular exosome;focal adhesion;intracellular organelle part;intracellular part;macromolecular complex;membrane;membrane-bounded organelle;me…
I7HLV2;Q6ZWV3;P86048;B7FAU6	60S ribosomal protein L10;60S ribosomal protein L10-like	Rpl10;Rpl10l	10	8	7	7	10	49.8	37.322	0.79027	0.62408	0.8419	6.0568	8.52	6.0623	11	12	16	0.66108	1.3777	0.47512	16.951	4.5777	31.527	11	12	16	0.81742	2.1912	0.55133	14.255	12.428	22.725	11	12	16	biosynthetic process;cellular biosynthetic process;cellular macromolecule biosynthetic process;cellular macromolecule metabolic process;cellular metabolic process;cellular process;cellular protein metabolic process;gamete generation;macromolecule biosynthetic process;macromolecule metabolic process;male gamete generation;metabolic process;multicellular organismal process;multicellular organismal …	structural constituent of ribosome;structural molecule activity	cell part;cytoplasmic part;cytosolic large ribosomal subunit;intracellular membrane-bounded organelle;intracellular non-membrane-bounded organelle;intracellular organelle;intracellular organelle part;intracellular part;large ribosomal subunit;macromolecular complex;membrane;membrane-bounded organelle;non-membrane-bounded organelle;nucleus;organelle;organelle part;polysome;ribonucleoprotein comple…
O54962	Barrier-to-autointegration factor;Barrier-to-autointegration factor, N-terminally processed	Banf1	10	7	8	8	10	67.4	41.725	0.60061	0.62351	0.79419	8.6904	19.441	6.8155	12	14	15	0.62643	1.676	0.32735	12.415	16.62	13.012	12	14	15	0.99195	2.7605	0.40737	13.426	22.889	25.373	12	14	15	cellular macromolecule metabolic process;cellular metabolic process;cellular nitrogen compound metabolic process;cellular process;DNA integration;DNA metabolic process;macromolecule metabolic process;metabolic process;nitrogen compound metabolic process;nucleic acid metabolic process;nucleobase-containing compound metabolic process;primary metabolic process	binding;DNA binding;nucleic acid binding	cell part;chromosome;cytoplasm;extracellular membrane-bounded organelle;extracellular organelle;extracellular region part;extracellular vesicular exosome;intracellular membrane-bounded organelle;intracellular non-membrane-bounded organelle;intracellular organelle;intracellular organelle part;intracellular part;membrane-bounded organelle;membrane-bounded vesicle;non-membrane-bounded organelle;nucl…
P27641	X-ray repair cross-complementing protein 5	Xrcc5	10	5	8	5	10	16.4	24.396	0.84216	1.0813	1.1353	4.2137	10.156	8.9021	5	8	6	1.2309	1.8853	0.61421	16.853	11.1	19.635	5	8	6	1.3926	1.8048	0.56035	14.004	17.326	5.7332	5	8	6	anatomical structure development;anatomical structure homeostasis;biological regulation;biosynthetic process;brain development;cell differentiation;cell proliferation;cellular biosynthetic process;cellular component organization;cellular component organization at cellular level;cellular component organization or biogenesis;cellular component organization or biogenesis at cellular level;cellular d…	5'-deoxyribose-5-phosphate lyase activity;adenyl nucleotide binding;adenyl ribonucleotide binding;ATP binding;ATPase activity;ATPase activity, coupled;ATP-dependent DNA helicase activity;ATP-dependent helicase activity;binding;carbon-oxygen lyase activity;catalytic activity;damaged DNA binding;DNA binding;DNA helicase activity;DNA-dependent ATPase activity;double-stranded DNA binding;double-stran…	cell part;chromosomal part;chromosome, telomeric region;cytoplasm;intracellular membrane-bounded organelle;intracellular non-membrane-bounded organelle;intracellular organelle;intracellular organelle part;intracellular part;Ku70:Ku80 complex;macromolecular complex;membrane;membrane-bounded organelle;nonhomologous end joining complex;non-membrane-bounded organelle;nuclear chromosome part;nuclear c…
P47963;A0A140T8K8	60S ribosomal protein L13	Rpl13	10	9	7	7	10	41.7	55.562	0.81347	0.62522	0.85437	11.457	9.8794	4.6342	10	8	11	0.64015	1.2549	0.46928	14.673	5.1682	21.807	10	8	11	0.77457	1.9636	0.55933	7.3946	19.644	22.73	10	8	11	biosynthetic process;cellular biosynthetic process;cellular macromolecule biosynthetic process;cellular macromolecule metabolic process;cellular metabolic process;cellular process;cellular protein metabolic process;macromolecule biosynthetic process;macromolecule metabolic process;metabolic process;primary metabolic process;protein metabolic process;translation	structural constituent of ribosome;structural molecule activity	cell part;cytoplasm;cytosolic large ribosomal subunit;intracellular membrane-bounded organelle;intracellular non-membrane-bounded organelle;intracellular organelle;intracellular organelle part;intracellular part;large ribosomal subunit;macromolecular complex;membrane;membrane-bounded organelle;non-membrane-bounded organelle;nuclear part;nucleolus;nucleus;organelle;organelle part;ribonucleoprotein…
Q5EBQ6;P51410;A0A0G2JES3;A0A140T8T4;D3Z629;D3YZT0;A0A0G2JFQ3;S4R1R7	60S ribosomal protein L9	Rpl9	10	7	8	9	10	51	41.891	0.74012	0.60036	0.84134	5.583	4.1916	5.4883	9	12	12	0.63171	1.358	0.48446	10.841	5.55	23.512	9	12	12	0.8328	2.2428	0.60718	8.1334	17.303	21.8	9	12	12	biosynthetic process;cellular biosynthetic process;cellular macromolecule biosynthetic process;cellular macromolecule metabolic process;cellular metabolic process;cellular process;cellular protein metabolic process;macromolecule biosynthetic process;macromolecule metabolic process;metabolic process;primary metabolic process;protein metabolic process;translation	binding;nucleic acid binding;RNA binding;rRNA binding;structural constituent of ribosome;structural molecule activity	adherens junction;anchoring junction;cell junction;cell part;cell-substrate adherens junction;cell-substrate junction;cytoplasm;cytosolic large ribosomal subunit;focal adhesion;intracellular membrane-bounded organelle;intracellular non-membrane-bounded organelle;intracellular organelle;intracellular organelle part;intracellular part;large ribosomal subunit;macromolecular complex;membrane;membrane…
P56480	ATP synthase subunit beta, mitochondrial	Atp5b	10	4	4	10	10	33.6	49.241	0.26025	3.825	3.5614	8.0603	8.4019	40.578	4	6	12	0.45735	3.0678	1.1404	11.726	4.9449	54.493	4	6	12	1.6009	0.77575	0.40372	17.365	8.8832	46.483	4	6	12	anatomical structure formation involved in morphogenesis;angiogenesis;ATP biosynthetic process;ATP hydrolysis coupled proton transport;ATP metabolic process;ATP synthesis coupled proton transport;biological regulation;biosynthetic process;cation homeostasis;cation transport;cell differentiation;cellular biosynthetic process;cellular cation homeostasis;cellular chemical homeostasis;cellular develo…	active transmembrane transporter activity;adenyl nucleotide binding;adenyl ribonucleotide binding;ATP binding;ATPase activity;ATPase activity, coupled;ATPase activity, coupled to movement of substances;ATPase activity, coupled to transmembrane movement of ions;ATPase activity, coupled to transmembrane movement of substances;binding;catalytic activity;cation transmembrane transporter activity;cati…	cell part;cell surface;cytoplasmic part;extracellular membrane-bounded organelle;extracellular organelle;extracellular region part;extracellular vesicular exosome;intracellular membrane-bounded organelle;intracellular non-membrane-bounded organelle;intracellular organelle;intracellular organelle part;intracellular part;macromolecular complex;membrane;membrane part;membrane-bounded organelle;membr…
P62264;D3YVF4;D3Z7I1	40S ribosomal protein S14	Rps14	10	9	7	8	10	43	29.735	0.8288	0.40789	0.84419	11.982	29.852	5.1094	11	10	9	0.50998	1.3482	0.42861	25.469	8.0749	32.068	11	10	9	0.60456	3.2833	0.52967	26.745	43.035	28.485	11	10	9	biological regulation;biosynthetic process;cell differentiation;cellular biosynthetic process;cellular component assembly;cellular component assembly at cellular level;cellular component organization;cellular component organization at cellular level;cellular component organization or biogenesis;cellular component organization or biogenesis at cellular level;cellular developmental process;cellular…	binding;mRNA 5'-UTR binding;mRNA binding;nucleic acid binding;RNA binding;structural constituent of ribosome;structural molecule activity;translation regulator activity	adherens junction;anchoring junction;cell junction;cell part;cell-substrate adherens junction;cell-substrate junction;cytoplasm;cytoplasmic part;cytosolic small ribosomal subunit;extracellular membrane-bounded organelle;extracellular organelle;extracellular region part;extracellular vesicular exosome;focal adhesion;intracellular membrane-bounded organelle;intracellular non-membrane-bounded organe…
Q5SWZ5;P97434;F6S5I0;F6RND9;F6XZM9	Myosin phosphatase Rho-interacting protein	Mprip	10	3	4	7	10	6.3	29.23	0.68708	0.2417	0.77716	12.997	60.849	20.94	4	4	11	0.2368	1.5311	0.14931	13.617	13.781	104.91	4	4	9	0.33869	5.9357	0.21469	6.2451	53.262	114.54	4	4	9			actin cytoskeleton;adherens junction;anchoring junction;cell junction;cell part;cell-substrate adherens junction;cell-substrate junction;cytoplasm;cytoskeleton;focal adhesion;intracellular non-membrane-bounded organelle;intracellular organelle;intracellular part;non-membrane-bounded organelle;organelle
Q3TJZ6	Protein FAM98A	Fam98a	10	10	8	7	7	25	37.735	0.96272	0.97823	0.96211	10.257	9.1271	10.828	7	6	5	0.99287	1.2303	0.8805	9.9992	5.3012	26.681	7	6	5	1.0862	1.2059	0.82529	13.967	14.189	22.539	7	6	5			cell part;intracellular part;macromolecular complex;protein complex;tRNA-splicing ligase complex
Q3U2W2;Q7TPV4	Myb-binding protein 1A	Mybbp1a	10	6	8	4	10	9.9	37.378	0.66425	0.83911	0.65336	26.132	13.669	14.682	6	7	4	1.2195	1.4384	0.65062	20.64	8.5063	16.43	6	7	4	1.7509	1.4361	0.9711	21.195	17.163	19.307	6	7	4	biological regulation;biosynthetic process;cell communication;cell differentiation;cellular biosynthetic process;cellular developmental process;cellular macromolecule biosynthetic process;cellular macromolecule metabolic process;cellular metabolic process;cellular nitrogen compound metabolic process;cellular process;cellular response to external stimulus;cellular response to extracellular stimulu…	binding;catalytic activity;cation binding;core promoter binding;DNA binding;DNA polymerase activity;DNA-directed DNA polymerase activity;ion binding;metal ion binding;nucleic acid binding;nucleotidyltransferase activity;protein binding;protein binding transcription factor activity;regulatory region DNA binding;regulatory region nucleic acid binding;sequence-specific DNA binding;transcription cofa…	cell part;cytoplasm;intracellular membrane-bounded organelle;intracellular non-membrane-bounded organelle;intracellular organelle;intracellular organelle part;intracellular part;macromolecular complex;membrane;membrane-bounded organelle;NLS-dependent protein nuclear import complex;non-membrane-bounded organelle;nuclear part;nucleocytoplasmic shuttling complex;nucleolus;nucleus;organelle;organelle…
Q4VA29;Q9CQE8	UPF0568 protein C14orf166 homolog	2700060E02Rik	10	8	8	7	10	55.7	59.448	0.69668	0.65481	0.72623	8.3814	7.4532	4.9593	12	11	10	0.7154	1.0011	0.68225	17.436	13.083	12.009	12	11	10	1.0115	1.5001	0.9284	9.9156	19.389	13.128	12	11	10	biological regulation;biosynthetic process;cellular biosynthetic process;cellular macromolecule biosynthetic process;cellular macromolecule metabolic process;cellular metabolic process;cellular nitrogen compound metabolic process;cellular process;macromolecule biosynthetic process;macromolecule metabolic process;metabolic process;ncRNA metabolic process;ncRNA processing;nitrogen compound metaboli…	basal RNA polymerase II transcription machinery binding;basal transcription machinery binding;binding;enzyme binding;identical protein binding;nucleic acid binding;protein binding;RNA binding;RNA polymerase binding;RNA polymerase core enzyme binding;RNA polymerase II core binding	cell part;cytoplasm;cytoplasmic part;cytoskeletal part;cytosol;intracellular membrane-bounded organelle;intracellular organelle;intracellular organelle part;intracellular part;macromolecular complex;membrane-bounded organelle;microtubule organizing center;nuclear part;nucleoplasm;nucleus;organelle;organelle part;perinuclear region of cytoplasm;protein complex;tRNA-splicing ligase complex
Q6IRU2	Tropomyosin alpha-4 chain	Tpm4	10	7	7	6	9	41.1	114.9	0.63927	0.65221	0.67302	25.444	7.2886	13.24	6	7	5	0.37303	1.2715	0.20209	2.1054	9.8348	10.702	6	7	5	0.59182	2.0683	0.30307	26.594	16.915	7.4137	6	7	5	cell differentiation;cellular developmental process;cellular process;developmental process;osteoblast differentiation	binding;cation binding;ion binding;metal ion binding	actin filament bundle;actomyosin;adherens junction;anchoring junction;cell cortex part;cell junction;cell part;cell-substrate adherens junction;cell-substrate junction;cortical cytoskeleton;cytoplasm;cytoplasmic part;cytoskeletal part;cytoskeleton;extracellular membrane-bounded organelle;extracellular organelle;extracellular region part;extracellular vesicular exosome;focal adhesion;intracellular…
Q8R0X7;D6REF7;D3YZT4;D3YY13;D3Z1Z3	Sphingosine-1-phosphate lyase 1	Sgpl1	10	9	7	8	10	21.1	36.946	0.64363	0.74494	0.82747	14.241	7.8563	7.1083	13	9	11	0.5992	0.98682	0.55242	16.365	12.536	22.552	13	9	11	0.872	1.3413	0.63568	14.753	8.2404	13.738	13	9	11	ameboidal cell migration;anatomical structure development;anatomical structure morphogenesis;androgen metabolic process;biological regulation;carboxylic acid metabolic process;catabolic process;cell differentiation;cell migration;cell motility;cell surface receptor linked signaling pathway;cellular catabolic process;cellular component movement;cellular developmental process;cellular hormone metab…	aldehyde-lyase activity;binding;carbon-carbon lyase activity;carboxy-lyase activity;catalytic activity;cofactor binding;lyase activity;pyridoxal phosphate binding;sphinganine-1-phosphate aldolase activity;vitamin B6 binding;vitamin binding	cell part;cytoplasmic part;endoplasmic reticulum;endoplasmic reticulum membrane;endoplasmic reticulum part;integral to membrane;intracellular membrane-bounded organelle;intracellular organelle;intracellular organelle part;intracellular part;intrinsic to membrane;membrane;membrane part;membrane-bounded organelle;organelle;organelle membrane;organelle part
Q99LB2	Dehydrogenase/reductase SDR family member 4	Dhrs4	10	7	8	8	10	40.5	36.074	0.86337	0.70862	0.78833	9.5647	7.8562	8.8228	7	9	9	0.92777	1.1187	0.78662	10.891	10.825	11.419	7	9	9	1.0816	1.5776	1.0559	9.1592	21.616	12.481	7	9	9	alcohol metabolic process;apocarotenoid metabolic process;cellular aldehyde metabolic process;cellular component assembly;cellular component organization;cellular component organization or biogenesis;cellular ketone metabolic process;cellular lipid metabolic process;cellular metabolic process;cellular process;diterpenoid metabolic process;fat-soluble vitamin metabolic process;isoprenoid metabolic…	3-keto sterol reductase activity;alcohol dehydrogenase [NAD(P)+] activity;binding;carbonyl reductase (NADPH) activity;catalytic activity;oxidoreductase activity;oxidoreductase activity, acting on CH-OH group of donors;oxidoreductase activity, acting on NADH or NADPH;oxidoreductase activity, acting on NADH or NADPH, quinone or similar compound as acceptor;oxidoreductase activity, acting on the ald…	cell part;cytoplasmic part;extracellular membrane-bounded organelle;extracellular organelle;extracellular region part;extracellular vesicular exosome;intracellular membrane-bounded organelle;intracellular organelle;intracellular organelle part;intracellular part;membrane;membrane-bounded organelle;membrane-bounded vesicle;microbody;microbody membrane;microbody part;mitochondrion;nuclear membrane;…
Q9CVB6;D3YXG6;A0A087WRT2	Actin-related protein 2/3 complex subunit 2	Arpc2	10	10	6	7	10	40.7	43.363	0.57218	1.4472	1.1057	17.401	12.714	9.6419	12	7	8	0.56879	1.0318	0.6792	10.165	7.281	15.412	12	7	8	0.98256	0.70788	0.58161	20.809	11.384	14.577	12	7	8	actin cytoskeleton organization;actin filament organization;actin filament-based process;actin nucleation;Arp2/3 complex-mediated actin nucleation;biological regulation;cellular component organization;cellular component organization at cellular level;cellular component organization or biogenesis;cellular component organization or biogenesis at cellular level;cellular process;cytoskeleton organiza…	structural constituent of cytoskeleton;structural molecule activity	adherens junction;anchoring junction;Arp2/3 protein complex;cell junction;cell leading edge;cell part;cell projection;cell-substrate adherens junction;cell-substrate junction;cytoplasm;cytoplasmic part;cytoskeletal part;endosome;extracellular membrane-bounded organelle;extracellular organelle;extracellular region part;extracellular vesicular exosome;focal adhesion;Golgi apparatus;intracellular me…
Q9DAR7;Q3TBW9;D6RFQ0	m7GpppX diphosphatase	Dcps	10	4	8	6	10	42.9	45.039	0.71223	1.2843	1.4037	17.564	9.3538	9.2822	4	9	7	0.81186	1.3149	0.93553	10.477	14.952	112.62	4	9	7	1.0769	1.0889	0.65058	15.985	12.883	110.07	4	9	7	biological regulation;catabolic process;cellular catabolic process;cellular macromolecule catabolic process;cellular macromolecule metabolic process;cellular metabolic process;cellular nitrogen compound metabolic process;cellular process;deadenylation-dependent decapping of nuclear-transcribed mRNA;macromolecule catabolic process;macromolecule metabolic process;metabolic process;mRNA catabolic pr…	binding;catalytic activity;hydrolase activity;hydrolase activity, acting on acid anhydrides;hydrolase activity, acting on acid anhydrides, in phosphorus-containing anhydrides;m7G(5')pppN diphosphatase activity;nucleic acid binding;pyrophosphatase activity;RNA 7-methylguanosine cap binding;RNA binding;RNA cap binding	cell part;cytoplasm;cytoplasmic part;intracellular membrane-bounded organelle;intracellular organelle;intracellular organelle part;intracellular part;membrane-bounded organelle;mitochondrion;nuclear part;nucleoplasm;nucleus;organelle;organelle part
Q9ERG0	LIM domain and actin-binding protein 1	Lima1	10	7	6	8	10	21.4	48.322	0.91534	0.6121	0.84271	21.587	33.567	8.9894	7	7	9	0.40341	1.45	0.19955	18.038	8.9735	21.542	7	7	9	0.38854	2.2822	0.23335	5.3335	12.947	21.534	6	7	9	actin cytoskeleton organization;actin filament bundle assembly;actin filament organization;actin filament-based process;biological regulation;cell projection organization;cellular component assembly;cellular component assembly at cellular level;cellular component organization;cellular component organization at cellular level;cellular component organization or biogenesis;cellular component organiz…	actin binding;actin filament binding;actin monomer binding;binding;cation binding;cytoskeletal protein binding;ion binding;metal ion binding;protein binding;transition metal ion binding;zinc ion binding	actin cytoskeleton;actin filament bundle;actomyosin;adherens junction;anchoring junction;brush border;cell division site part;cell junction;cell part;cell projection;cell-substrate adherens junction;cell-substrate junction;cleavage furrow;cytoplasm;cytoskeletal part;cytoskeleton;focal adhesion;intracellular non-membrane-bounded organelle;intracellular organelle;intracellular organelle part;intrac…
Q9Z1A1;B8JJG7;B8JJG8;B8JJG6;B8JJG9;F6QJV5;B8JJG3		Tfg	10	8	6	8	10	33.5	23.869	0.64519	0.29926	0.74466	11.111	19.633	9.2506	9	7	8	0.32936	1.0166	0.24759	21.044	17.795	37.679	9	7	8	0.4938	3.3126	0.30416	12.383	33.864	39.41	9	7	8	biological regulation;cellular process;cellular response to stimulus;positive regulation of biological process;positive regulation of cell communication;positive regulation of cellular process;positive regulation of I-kappaB kinase/NF-kappaB cascade;positive regulation of intracellular protein kinase cascade;positive regulation of response to stimulus;positive regulation of signal transduction;po…	molecular transducer activity;signal transducer activity	extracellular membrane-bounded organelle;extracellular organelle;extracellular region part;extracellular vesicular exosome;membrane-bounded organelle;membrane-bounded vesicle;organelle;vesicle
A0A0R4J1B9;G3X9M0;Q9ER88;G3UWZ6;G3UWJ4;G3UZC0;G3UWM7;G3UWR5;G3UYM6;G3UYP3	28S ribosomal protein S29, mitochondrial	Dap3	9	6	8	6	9	35	28.931	0.68697	0.72801	0.87834	21.041	15.831	20.836	6	9	6	0.68482	0.99744	0.75786	18.441	8.7194	17.88	6	9	6	0.85717	1.3138	0.92403	16.743	10.997	30.701	6	9	6	apoptotic mitochondrial changes;cellular component organization;cellular component organization at cellular level;cellular component organization or biogenesis;cellular component organization or biogenesis at cellular level;cellular process;mitochondrion organization;organelle organization		cell part;cytoplasmic part;intracellular membrane-bounded organelle;intracellular non-membrane-bounded organelle;intracellular organelle;intracellular organelle lumen;intracellular organelle part;intracellular part;macromolecular complex;membrane-bounded organelle;membrane-enclosed lumen;mitochondrial matrix;mitochondrial part;mitochondrial ribosome;mitochondrion;non-membrane-bounded organelle;nu…
E9QKV6;E9PWZ6;E9PZW8;Q9QY06	Unconventional myosin-IXb	Myo9b	9	5	5	5	9	7.3	24.598	0.50886	0.67234	0.49224	11.926	11.781	18.994	5	5	5	0.38462	0.81343	0.32041	18.37	12.717	15.618	5	5	5	0.73099	1.27	0.544	12.49	11.362	30.476	5	5	5	actin filament-based movement;actin filament-based process;actin-mediated cell contraction;actin-myosin filament sliding;anatomical structure morphogenesis;biological regulation;cell chemotaxis;cell migration;cell motility;cell part morphogenesis;cell projection morphogenesis;cell projection organization;cellular component morphogenesis;cellular component movement;cellular component organization;…	actin binding;actin filament binding;actin-dependent ATPase activity;adenyl nucleotide binding;adenyl ribonucleotide binding;ADP binding;ATP binding;ATPase activity;ATPase activity, coupled;binding;calmodulin binding;catalytic activity;cation binding;cytoskeletal protein binding;enzyme activator activity;enzyme regulator activity;GTPase activator activity;GTPase regulator activity;hydrolase activ…	cell cortex;cell part;cell projection;cell projection part;cytoplasm;cytoplasmic part;cytoskeletal part;filamentous actin;filopodium tip;intracellular organelle part;intracellular part;lamellipodium;macromolecular complex;membrane;myosin complex;organelle part;perinuclear region of cytoplasm;protein complex;ruffle
H3BJU7;H3BJX8;H3BJ45;H3BJ40;H3BKH9;Q60875;H3BL15;H3BLF9;H3BJ59;H3BLJ1;H3BIX8;H3BJM4;H3BJ48	Rho guanine nucleotide exchange factor 2	Arhgef2	9	6	6	4	9	14.1	21.58	0.81025	0.83081	1.08	12.37	18.21	4.786	6	6	4	0.73163	1.4209	0.54747	18.767	20.814	12.766	6	6	4	0.88077	1.6056	0.50933	21.334	13.425	9.5469	6	6	4	actin cytoskeleton organization;actin filament organization;actin filament-based process;anatomical structure morphogenesis;biological regulation;cell cycle phase;cell cycle process;cell division;cell morphogenesis;cellular component morphogenesis;cellular component organization;cellular component organization at cellular level;cellular component organization or biogenesis;cellular component orga…	binding;cation binding;cytoskeletal protein binding;enzyme binding;enzyme regulator activity;GTPase binding;GTPase regulator activity;guanyl-nucleotide exchange factor activity;ion binding;metal ion binding;microtubule binding;nucleoside-triphosphatase regulator activity;protein binding;Rac GTPase binding;Rac guanyl-nucleotide exchange factor activity;Ras GTPase binding;Ras guanyl-nucleotide exch…	adherens junction;anchoring junction;cell body;cell junction;cell part;cell projection membrane;cell projection part;cell-cell junction;cell-substrate adherens junction;cell-substrate junction;cytoplasm;cytoplasmic membrane-bounded vesicle;cytoplasmic part;cytoplasmic vesicle;cytoskeletal part;cytoskeleton;dendritic shaft;focal adhesion;Golgi apparatus;intracellular membrane-bounded organelle;int…
Q3V235;O35129;F6QPR1;F6Q8V7	Prohibitin-2	Phb2	9	1	4	8	9	38.1	58.044	NaN	2.1393	1.1351	NaN	27.722	7.1485	1	4	8	NaN	1.7765	1.2223	NaN	25.354	32.569	1	4	8	NaN	0.82711	1.0654	NaN	25.08	36.584	1	4	8	anatomical structure development;anatomical structure morphogenesis;biological regulation;biosynthetic process;branching involved in mammary gland duct morphogenesis;branching morphogenesis of a tube;cellular biosynthetic process;cellular macromolecule biosynthetic process;cellular macromolecule metabolic process;cellular metabolic process;cellular nitrogen compound metabolic process;cellular pro…		cell part;cell surface;cytoplasmic part;extracellular membrane-bounded organelle;extracellular organelle;extracellular region part;extracellular vesicular exosome;intracellular membrane-bounded organelle;intracellular organelle;intracellular organelle part;intracellular part;macromolecular complex;membrane;membrane-bounded organelle;membrane-bounded vesicle;mitochondrial inner membrane;mitochondr…
P17751;H7BXC3	Triosephosphate isomerase	Tpi1	9	2	6	7	9	42.5	34.518	0.27639	2.7211	3.0041	1.1547	19.375	12.624	2	7	8	0.38113	2.599	1.3568	13.902	9.6934	33.029	2	7	8	1.5759	0.92502	0.47794	3.7834	23.943	9.5435	2	7	8	alcohol biosynthetic process;alcohol catabolic process;alcohol metabolic process;biosynthetic process;carbohydrate biosynthetic process;carbohydrate catabolic process;carbohydrate metabolic process;catabolic process;cellular aldehyde metabolic process;cellular biosynthetic process;cellular carbohydrate biosynthetic process;cellular carbohydrate catabolic process;cellular carbohydrate metabolic pr…	catalytic activity;intramolecular oxidoreductase activity;intramolecular oxidoreductase activity, interconverting aldoses and ketoses;isomerase activity;triose-phosphate isomerase activity	cell part;extracellular membrane-bounded organelle;extracellular organelle;extracellular region part;extracellular space;extracellular vesicular exosome;intracellular membrane-bounded organelle;intracellular organelle;intracellular part;membrane-bounded organelle;membrane-bounded vesicle;nucleus;organelle;vesicle
P26041;P26043;Q7TSG6;Q4KML7;P26040	Moesin;Radixin	Msn;Rdx	9	6	9	5	9	15.8	24.414	0.61691	1.1411	1.1254	12.007	25.156	12.867	5	9	5	0.5723	1.4758	0.58571	18.446	17.31	26.204	5	9	5	0.8483	1.3667	0.48769	6.7775	17.218	16.982	5	9	5	actin cytoskeleton organization;actin filament bundle assembly;actin filament capping;actin filament organization;actin filament-based process;anatomical structure development;apical protein localization;asymmetric protein localization;biological adhesion;biological regulation;carbohydrate transport;cell adhesion;cell development;cell migration;cell motility;cell projection assembly;cell projecti…	actin binding;actin filament binding;binding;cell adhesion molecule binding;cytoskeletal protein binding;double-stranded RNA binding;enzyme binding;kinase binding;nucleic acid binding;protein binding;protein kinase binding;receptor binding;RNA binding	actin cytoskeleton;actin filament;adherens junction;anchoring junction;apical part of cell;apical plasma membrane;basolateral plasma membrane;blood microparticle;brush border;cell body;cell cortex;cell division site part;cell junction;cell part;cell periphery;cell pole;cell projection;cell projection membrane;cell projection part;cell tip;cell-substrate adherens junction;cell-substrate junction;c…
Q564E6;P32067;A2AR07;D6RI87;F6SXM5	Lupus La protein homolog	Ssb	9	6	7	8	9	26.7	52.37	0.75759	0.62731	0.76048	6.6991	5.9625	7.9452	6	7	8	0.6147	1.2466	0.61142	7.471	12.68	12.273	6	7	8	0.88512	2.0396	0.69252	8.2728	23.537	15.201	6	7	8	cellular macromolecule metabolic process;cellular metabolic process;cellular nitrogen compound metabolic process;cellular process;macromolecule metabolic process;metabolic process;nitrogen compound metabolic process;nucleic acid metabolic process;nucleobase-containing compound metabolic process;primary metabolic process;RNA metabolic process;RNA processing	binding;nucleic acid binding;nucleotide binding;RNA binding	cell part;intracellular membrane-bounded organelle;intracellular organelle;intracellular part;macromolecular complex;membrane-bounded organelle;nucleus;organelle;ribonucleoprotein complex
P35700;B1AXW5;B1AXW6;B1AXW4	Peroxiredoxin-1	Prdx1	9	7	6	6	8	52.8	23.421	0.52697	1.7169	1.6189	9.8003	12.391	6.6077	9	8	7	0.60658	2.0076	0.94112	14.964	10.069	9.4587	9	8	7	1.1441	1.0867	0.58618	14.297	15.626	5.7687	9	8	7	anatomical structure homeostasis;biological regulation;catabolic process;cell killing;cell proliferation;cellular catabolic process;cellular metabolic process;cellular process;cellular response to chemical stimulus;cellular response to hydrogen peroxide;cellular response to oxidative stress;cellular response to oxygen radical;cellular response to reactive oxygen species;cellular response to stimu…	antioxidant activity;binding;catalytic activity;cation binding;heme binding;identical protein binding;ion binding;iron ion binding;metal ion binding;oxidoreductase activity;oxidoreductase activity, acting on paired donors, with incorporation or reduction of molecular oxygen;oxidoreductase activity, acting on peroxide as acceptor;peroxidase activity;peroxiredoxin activity;protein binding;tetrapyrr…	cell part;chromatin;chromosomal part;cytoplasm;cytoplasmic membrane-bounded vesicle;cytoplasmic part;cytoplasmic vesicle;cytosol;euchromatin;extracellular membrane-bounded organelle;extracellular organelle;extracellular region part;extracellular space;extracellular vesicular exosome;intracellular membrane-bounded organelle;intracellular non-membrane-bounded organelle;intracellular organelle;intra…
P62717;F6YJW4	60S ribosomal protein L18a	Rpl18a	9	7	7	7	9	37.5	27.929	0.73217	0.5574	0.78819	14.705	12.855	9.786	8	8	10	0.62967	1.2987	0.51418	15.93	14.086	16.761	8	8	10	0.92023	2.2237	0.61892	11.726	14.185	10.99	8	8	10	biosynthetic process;cellular biosynthetic process;cellular macromolecule biosynthetic process;cellular macromolecule metabolic process;cellular metabolic process;cellular process;cellular protein metabolic process;macromolecule biosynthetic process;macromolecule metabolic process;metabolic process;primary metabolic process;protein metabolic process;translation	structural constituent of ribosome;structural molecule activity	cell part;cytoplasmic part;cytosolic large ribosomal subunit;intracellular non-membrane-bounded organelle;intracellular organelle;intracellular organelle part;intracellular part;large ribosomal subunit;macromolecular complex;membrane;non-membrane-bounded organelle;organelle;organelle part;ribonucleoprotein complex;ribosome
Q5M9L7;P63276	40S ribosomal protein S17	Rps17	9	8	7	7	9	61.5	39.568	0.73919	0.43326	0.83959	2.5748	16.011	7.4218	12	12	13	0.49869	1.3282	0.42337	9.1785	9.4315	20.716	12	12	13	0.72047	3.1433	0.48541	9.9885	21.259	16.918	12	12	13	biological regulation;biosynthetic process;cellular biosynthetic process;cellular component assembly;cellular component assembly at cellular level;cellular component biogenesis;cellular component biogenesis at cellular level;cellular component organization;cellular component organization at cellular level;cellular component organization or biogenesis;cellular component organization or biogenesis …	structural constituent of ribosome;structural molecule activity	adherens junction;anchoring junction;cell junction;cell part;cell-substrate adherens junction;cell-substrate junction;cytosolic small ribosomal subunit;extracellular membrane-bounded organelle;extracellular organelle;extracellular region part;extracellular vesicular exosome;focal adhesion;intracellular organelle part;intracellular part;macromolecular complex;membrane;membrane-bounded organelle;me…
Q0P688;D3Z730;M0QWD1		Eif4e2	9	9	8	8	2	47.1	49.506	0.74102	0.77749	0.78638	9.2364	8.9512	13.124	10	9	9	0.90817	1.0795	0.88799	15.736	6.9655	23.719	10	9	9	1.2406	1.3365	1.1513	13.545	9.8553	15.924	10	9	9	biological regulation;chordate embryonic development;developmental process;embryo development;embryo development ending in birth or egg hatching;in utero embryonic development;negative regulation of biological process;negative regulation of biosynthetic process;negative regulation of cellular biosynthetic process;negative regulation of cellular macromolecule biosynthetic process;negative regulati…	binding;enzyme binding;nucleic acid binding;protein binding;RNA binding;translation factor activity, nucleic acid binding;translation initiation factor activity;ubiquitin protein ligase binding	cell part;cytoplasm;intracellular part;macromolecular complex;mRNA cap binding complex;protein complex;RNA cap binding complex
Q3UV17	Keratin, type II cytoskeletal 2 oral	Krt76	9	7	6	6	1	9.9	3.642	NaN	NaN	NaN	NaN	NaN	NaN	1	1	1	NaN	NaN	NaN	NaN	NaN	NaN	1	1	1	NaN	NaN	NaN	NaN	NaN	NaN	1	1	1	anatomical structure development;developmental process;epidermis development;gland development;organ development;sebaceous gland development;tissue development	structural molecule activity	cell part;cytoskeletal part;extracellular membrane-bounded organelle;extracellular organelle;extracellular region part;extracellular vesicular exosome;intermediate filament;intracellular membrane-bounded organelle;intracellular organelle;intracellular organelle part;intracellular part;keratin filament;macromolecular complex;membrane-bounded organelle;membrane-bounded vesicle;nucleus;organelle;org…
Q60865;F6YLI0	Caprin-1	Caprin1	9	7	9	7	9	14	40.199	0.76064	0.61834	0.73137	8.1339	16.844	12.913	11	14	10	0.85852	1.4324	0.62621	11.239	14.582	23.25	11	14	10	1.0717	2.2914	0.85948	11.05	25.5	14.931	11	14	10	biological regulation;negative regulation of biological process;negative regulation of biosynthetic process;negative regulation of cellular biosynthetic process;negative regulation of cellular macromolecule biosynthetic process;negative regulation of cellular metabolic process;negative regulation of cellular process;negative regulation of cellular protein metabolic process;negative regulation of …	binding;nucleic acid binding;RNA binding	cell part;cell projection;cytoplasm;cytoplasmic mRNA processing body;cytoplasmic part;cytosol;dendrite;intracellular non-membrane-bounded organelle;intracellular organelle;intracellular part;macromolecular complex;membrane;neuron projection;non-membrane-bounded organelle;organelle;ribonucleoprotein complex;RNA granule;stress granule
Q62376	U1 small nuclear ribonucleoprotein 70 kDa	Snrnp70	9	6	5	7	9	23.4	35.789	0.99674	0.74849	0.71451	33.109	11.458	18.765	10	7	12	0.94894	1.2406	0.85654	10.679	8.9308	18.927	10	7	12	0.96217	1.704	1.0243	30.4	4.3552	23.575	10	7	12	biological regulation;cellular macromolecule metabolic process;cellular metabolic process;cellular nitrogen compound metabolic process;cellular process;macromolecule metabolic process;metabolic process;mRNA metabolic process;mRNA processing;nitrogen compound metabolic process;nuclear mRNA splicing, via spliceosome;nucleic acid metabolic process;nucleobase-containing compound metabolic process;pos…	binding;nucleic acid binding;nucleotide binding;RNA binding	cell part;intracellular membrane-bounded organelle;intracellular organelle;intracellular organelle part;intracellular part;macromolecular complex;membrane-bounded organelle;nuclear body;nuclear part;nuclear speck;nucleoplasm;nucleoplasm part;nucleus;organelle;organelle part;ribonucleoprotein complex;small nuclear ribonucleoprotein complex;spliceosomal complex;U1 snRNP
Q6ZWZ6;P63323	40S ribosomal protein S12	Rps12	9	6	7	7	9	74.2	56.803	0.78734	0.41033	0.87204	9.2405	14.989	9.1151	9	10	11	0.52943	1.3651	0.43008	13.101	2.396	52.006	9	10	11	0.66401	3.2855	0.53708	12.135	22.043	19.783	9	10	11	biosynthetic process;cellular biosynthetic process;cellular macromolecule biosynthetic process;cellular macromolecule metabolic process;cellular metabolic process;cellular process;cellular protein metabolic process;macromolecule biosynthetic process;macromolecule metabolic process;metabolic process;primary metabolic process;protein metabolic process;translation	structural constituent of ribosome;structural molecule activity	cell part;cytoplasmic part;cytosolic small ribosomal subunit;intracellular non-membrane-bounded organelle;intracellular organelle;intracellular organelle part;intracellular part;macromolecular complex;membrane;non-membrane-bounded organelle;organelle;organelle part;ribonucleoprotein complex;ribosome;small ribosomal subunit
Q8C605;Q9WUA3;D3YUA3;F6YL81	ATP-dependent 6-phosphofructokinase;ATP-dependent 6-phosphofructokinase, platelet type	Pfkp	9	8	9	7	8	15.7	57.054	0.72356	1.3523	1.4982	16.759	10.273	13.02	7	8	7	0.96391	1.8547	0.92587	14.401	14.544	7.3244	7	8	7	1.1716	1.3929	0.6177	25.829	11.709	23.178	7	8	7	alcohol catabolic process;alcohol metabolic process;carbohydrate catabolic process;carbohydrate metabolic process;carbohydrate phosphorylation;catabolic process;cellular carbohydrate catabolic process;cellular carbohydrate metabolic process;cellular metabolic process;cellular process;fructose 6-phosphate metabolic process;fructose metabolic process;generation of precursor metabolites and energy;g…	6-phosphofructokinase activity;adenyl nucleotide binding;adenyl ribonucleotide binding;ATP binding;binding;carbohydrate kinase activity;catalytic activity;cation binding;ion binding;kinase activity;metal ion binding;nucleotide binding;phosphofructokinase activity;phosphotransferase activity, alcohol group as acceptor;protein binding;protein complex binding;purine nucleotide binding;purine ribonuc…	6-phosphofructokinase complex;cell part;cytoplasmic part;cytosol;cytosolic part;extracellular membrane-bounded organelle;extracellular organelle;extracellular region part;extracellular vesicular exosome;intracellular membrane-bounded organelle;intracellular organelle;intracellular part;macromolecular complex;membrane;membrane-bounded organelle;membrane-bounded vesicle;nucleus;organelle;protein co…
Q91Z25;Q9WV32;D3Z6S0;F6THG2;F6VVE6	Actin-related protein 2/3 complex subunit 1B	Arpc1b	9	7	7	4	9	35.1	24.946	0.56457	1.2793	0.92695	7.7022	6.4485	11.698	7	7	4	0.59538	0.94926	0.57258	5.1235	15.344	11.438	7	7	4	1.0459	0.75144	0.60732	7.0228	17.823	12.324	7	7	4	actin cytoskeleton organization;actin filament organization;actin filament-based process;actin nucleation;Arp2/3 complex-mediated actin nucleation;biological regulation;cellular component organization;cellular component organization at cellular level;cellular component organization or biogenesis;cellular component organization or biogenesis at cellular level;cellular process;cytoskeleton organiza…	actin binding;actin filament binding;binding;cytoskeletal protein binding;protein binding;structural constituent of cytoskeleton;structural molecule activity	adherens junction;anchoring junction;Arp2/3 protein complex;cell junction;cell part;cell-substrate adherens junction;cell-substrate junction;cytoplasm;cytoskeletal part;extracellular membrane-bounded organelle;extracellular organelle;extracellular region part;extracellular vesicular exosome;focal adhesion;intracellular organelle part;intracellular part;macromolecular complex;membrane-bounded orga…
Q99LE6	ATP-binding cassette sub-family F member 2	Abcf2	9	6	9	5	9	19.6	22.652	0.81666	0.64216	0.88715	13.843	14.593	11.856	6	8	6	0.74917	1.4438	0.4786	14.54	11.971	15.509	6	8	6	0.96532	2.1553	0.61686	12.695	23.557	24.344	6	8	6		adenyl nucleotide binding;adenyl ribonucleotide binding;ATP binding;ATPase activity;binding;catalytic activity;hydrolase activity;hydrolase activity, acting on acid anhydrides;hydrolase activity, acting on acid anhydrides, in phosphorus-containing anhydrides;nucleoside-triphosphatase activity;nucleotide binding;purine nucleotide binding;purine ribonucleoside triphosphate binding;purine ribonucleo…	cell part;cytoplasmic part;intracellular membrane-bounded organelle;intracellular organelle;intracellular part;membrane;membrane-bounded organelle;mitochondrion;organelle
Q9CZX8;D3YUT3;D3Z722;D3YUG3;D3Z5R8;S4R223	40S ribosomal protein S19	Rps19	9	9	7	7	9	49.7	26.333	0.73872	0.42273	0.8347	15.048	7.6022	6.8683	11	10	9	0.51474	1.3709	0.43931	18.924	7.4679	13.3	11	10	9	0.68102	3.3185	0.53442	11.883	11.989	10.907	11	10	9	biological regulation;biosynthetic process;cell chemotaxis;cell differentiation;cell migration;cell motility;cellular biosynthetic process;cellular component assembly;cellular component assembly at cellular level;cellular component biogenesis;cellular component biogenesis at cellular level;cellular component movement;cellular component organization;cellular component organization at cellular leve…	binding;enzyme binding;fibroblast growth factor binding;growth factor binding;identical protein binding;kinase binding;protein binding;protein dimerization activity;protein homodimerization activity;protein kinase binding;structural constituent of ribosome;structural molecule activity	adherens junction;anchoring junction;cell junction;cell part;cell-substrate adherens junction;cell-substrate junction;cytoplasm;cytoplasmic part;cytosol;cytosolic small ribosomal subunit;extracellular membrane-bounded organelle;extracellular organelle;extracellular region part;extracellular vesicular exosome;focal adhesion;intracellular non-membrane-bounded organelle;intracellular organelle;intra…
Q9DC23	DnaJ homolog subfamily C member 10	Dnajc10	9	6	6	7	9	14.8	28.785	0.82773	1.1051	1.2337	13.221	10.446	19.227	6	7	8	0.71344	1.2188	0.84927	11.566	15.279	34.621	6	7	8	0.91774	1.0815	0.72148	9.4737	16.354	13.529	6	7	8	apoptosis;apoptosis in response to endoplasmic reticulum stress;biological regulation;catabolic process;cell death;cell redox homeostasis;cellular catabolic process;cellular homeostasis;cellular macromolecule catabolic process;cellular macromolecule metabolic process;cellular metabolic process;cellular process;cellular protein metabolic process;cellular response to stimulus;cellular response to s…	ATPase activator activity;ATPase binding;ATPase regulator activity;binding;catalytic activity;chaperone binding;disulfide oxidoreductase activity;enzyme activator activity;enzyme binding;enzyme regulator activity;heat shock protein binding;Hsp70 protein binding;misfolded protein binding;nucleoside-triphosphatase regulator activity;oxidoreductase activity;oxidoreductase activity, acting on a sulfu…	cell part;cytoplasmic part;endoplasmic reticulum;endoplasmic reticulum chaperone complex;endoplasmic reticulum lumen;endoplasmic reticulum part;intracellular membrane-bounded organelle;intracellular organelle;intracellular organelle lumen;intracellular organelle part;intracellular part;macromolecular complex;membrane;membrane-bounded organelle;membrane-enclosed lumen;organelle;organelle lumen;org…
Q9EP71	Ankycorbin	Rai14	9	4	7	4	9	12.9	25.131	0.86993	0.25785	0.89109	6.1519	18.447	4.0314	4	7	5	0.24173	1.372	0.13306	5.9257	9.2568	21.278	4	7	5	0.27983	4.7573	0.17633	12.887	24.59	22.301	4	7	5			actin cytoskeleton;cell cortex;cell part;cytoplasm;cytoplasmic part;cytoskeleton;intracellular membrane-bounded organelle;intracellular non-membrane-bounded organelle;intracellular organelle;intracellular organelle part;intracellular part;membrane-bounded organelle;mitochondrion;non-membrane-bounded organelle;nuclear part;nucleoplasm;nucleus;organelle;organelle part
A0A0G2JEP0;Q61584;A0A0H2UH27;A0A0G2JGL6;E9QAS9;E9QAT0;D3Z6U8;E9QNF5;Q6AXB7;E9QAS8;P35922	Fragile X mental retardation syndrome-related protein 1	Fxr1	8	7	6	7	6	19.4	26.095	0.84845	0.72201	0.88052	5.7861	26.065	12.121	8	7	9	0.78044	1.4246	0.54714	21.82	9.5218	29.536	8	7	9	0.96147	2.4633	0.61783	15.72	15.463	23.422	8	7	9	anatomical structure development;biological regulation;cell differentiation;cellular developmental process;cellular process;central nervous system development;developmental process;establishment of localization;establishment of RNA localization;mRNA transport;muscle organ development;muscle structure development;negative regulation of biological process;negative regulation of biosynthetic process…	binding;cytoskeletal protein binding;G-quadruplex RNA binding;microtubule binding;mRNA 3'-UTR binding;mRNA binding;nucleic acid binding;protein binding;RNA binding;tubulin binding	axon;cell body;cell part;cell projection;cell projection part;contractile fiber part;costamere;cytoplasm;cytoplasmic part;cytoskeletal part;dendrite;dendritic shaft;dendritic spine;intracellular membrane-bounded organelle;intracellular non-membrane-bounded organelle;intracellular organelle;intracellular organelle part;intracellular part;macromolecular complex;membrane;membrane-bounded organelle;m…
A0A0R4J187;P23475;E9Q0B8;E9Q163;E9Q4A4;E9PZD4	X-ray repair cross-complementing protein 6	Xrcc6	8	4	5	5	8	15.5	21.374	0.76634	0.95621	1.1284	16.937	21.191	15.689	4	5	5	1.1384	1.7908	0.65836	27.725	2.678	25.456	4	5	5	1.3587	1.9163	0.53854	22.63	23.614	23.86	4	5	5	anatomical structure development;anatomical structure homeostasis;biological regulation;biosynthetic process;brain development;cellular biosynthetic process;cellular component organization;cellular component organization at cellular level;cellular component organization or biogenesis;cellular component organization or biogenesis at cellular level;cellular hyperosmotic response;cellular hyperosmot…	5'-deoxyribose-5-phosphate lyase activity;adenyl nucleotide binding;adenyl ribonucleotide binding;ATP binding;ATPase activity;ATPase activity, coupled;ATP-dependent DNA helicase activity;ATP-dependent helicase activity;binding;carbon-oxygen lyase activity;catalytic activity;damaged DNA binding;DNA binding;DNA helicase activity;DNA-dependent ATPase activity;double-stranded DNA binding;double-stran…	cell part;chromosome;cytoplasm;intracellular membrane-bounded organelle;intracellular non-membrane-bounded organelle;intracellular organelle;intracellular organelle part;intracellular part;Ku70:Ku80 complex;macromolecular complex;membrane;membrane-bounded organelle;nonhomologous end joining complex;non-membrane-bounded organelle;nuclear part;nucleolus;nucleoplasm;nucleoplasm part;nucleus;organell…
A2AW05;Q08943	FACT complex subunit SSRP1	Ssrp1	8	5	7	4	8	14	28.196	0.69494	1.9697	0.71785	16.001	24.5	13.258	5	7	4	1.7088	1.4408	1.1846	21.691	20.071	14.079	5	7	4	2.5951	0.75943	1.5546	10.901	14.21	2.4213	5	7	4	biological regulation;biosynthetic process;cellular biosynthetic process;cellular component organization;cellular component organization at cellular level;cellular component organization or biogenesis;cellular component organization or biogenesis at cellular level;cellular macromolecule biosynthetic process;cellular macromolecule metabolic process;cellular metabolic process;cellular nitrogen comp…	binding;chromatin binding;DNA binding;nucleic acid binding	cell part;chromosome;cytoplasm;intracellular membrane-bounded organelle;intracellular non-membrane-bounded organelle;intracellular organelle;intracellular organelle part;intracellular part;membrane-bounded organelle;non-membrane-bounded organelle;nuclear part;nucleolus;nucleus;organelle;organelle part
B2RTM0;P62806	Histone H4	Hist2h4;Hist1h4a	8	5	6	6	8	58.3	24.919	0.69873	4.8233	0.57497	26.375	51.592	7.2237	8	8	6	3.9179	1.3734	1.6333	27.68	43.29	39.142	8	8	6	5.6772	0.29254	3.0759	42.321	22.401	15.861	8	8	6	biological regulation;cellular component assembly;cellular component assembly at cellular level;cellular component organization;cellular component organization at cellular level;cellular component organization or biogenesis;cellular component organization or biogenesis at cellular level;cellular macromolecular complex assembly;cellular macromolecular complex subunit organization;cellular process;…	binding;DNA binding;nucleic acid binding	cell part;chromosomal part;chromosome;extracellular membrane-bounded organelle;extracellular organelle;extracellular region part;extracellular vesicular exosome;intracellular non-membrane-bounded organelle;intracellular organelle;intracellular organelle part;intracellular part;macromolecular complex;membrane;membrane-bounded organelle;membrane-bounded vesicle;non-membrane-bounded organelle;nuclea…
B2RUC7;Q9Z1Z2	Serine-threonine kinase receptor-associated protein	Strap	8	6	6	5	8	32.3	46.334	0.73259	0.69683	0.89351	5.4512	12.156	26.373	7	7	7	0.90453	1.2197	0.84418	4.0859	4.6249	6.6167	7	7	7	1.2277	1.6168	1.0627	11.36	8.9428	13.966	7	7	7	anatomical structure homeostasis;biological regulation;cellular component assembly;cellular component assembly at cellular level;cellular component organization;cellular component organization at cellular level;cellular component organization or biogenesis;cellular component organization or biogenesis at cellular level;cellular macromolecular complex assembly;cellular macromolecular complex subun…	binding;catalytic activity;kinase activity;protein binding;receptor binding;transferase activity;transferase activity, transferring phosphorus-containing groups	cell part;cytoplasm;cytoplasmic part;cytosol;intracellular membrane-bounded organelle;intracellular organelle;intracellular organelle part;intracellular part;macromolecular complex;membrane;membrane-bounded organelle;nuclear part;nucleoplasm;nucleus;organelle;organelle part;plasma membrane;protein complex;SMN complex;SMN-Sm protein complex
E9Q066;G3X9Q6;Q8BWW4	La-related protein 4	Larp4	8	6	5	6	8	14.2	45.748	0.79391	0.77733	0.82649	19.79	9.4008	9.1187	8	7	6	0.83605	0.97498	0.82249	17.706	7.7697	19.585	8	7	6	0.98271	1.2232	0.98603	15.12	21.815	25.089	8	7	6	biological regulation;cellular component organization;cellular component organization at cellular level;cellular component organization or biogenesis;cellular component organization or biogenesis at cellular level;cellular process;cytoskeleton organization;organelle organization;regulation of anatomical structure morphogenesis;regulation of biological process;regulation of cell morphogenesis;regu…		cell part;membrane
G3UYD0;Q3UHU8;Q9ESZ8;G3UYJ6	General transcription factor II-I	Gtf2i	8	7	7	8	8	13.4	25.68	0.60821	0.77615	0.82357	5.8383	10.036	15.48	7	7	8	0.7907	1.0229	0.73866	9.1803	15.779	18.192	7	7	8	1.2128	1.1759	0.90551	10.467	18.787	25.752	7	7	8	biological regulation;biosynthetic process;calcium ion homeostasis;cation homeostasis;cellular biosynthetic process;cellular calcium ion homeostasis;cellular cation homeostasis;cellular chemical homeostasis;cellular divalent inorganic cation homeostasis;cellular homeostasis;cellular ion homeostasis;cellular macromolecule biosynthetic process;cellular macromolecule metabolic process;cellular metab…	binding;DNA binding;enzyme binding;kinase binding;mitogen-activated protein kinase binding;nucleic acid binding;protein binding;protein kinase binding	cell body;cell part;cell projection;cytoplasm;intracellular membrane-bounded organelle;intracellular organelle;intracellular organelle part;intracellular part;membrane;membrane-bounded organelle;neuronal cell body;nuclear part;nucleoplasm;nucleus;organelle;organelle part
G3X9H1;Q3UUT0;D3Z729;D3YUV9		Eif4e2	8	8	8	6	1	48.7	6.1983	0.80918	0.87767	NaN	23.788	0.97062	NaN	2	2	1	0.92432	1.3659	NaN	25.593	11.102	NaN	2	2	1	1.1708	1.4878	NaN	5.8334	5.1491	NaN	2	2	1	biological regulation;chordate embryonic development;developmental process;embryo development;embryo development ending in birth or egg hatching;in utero embryonic development;negative regulation of biological process;negative regulation of biosynthetic process;negative regulation of cellular biosynthetic process;negative regulation of cellular macromolecule biosynthetic process;negative regulati…	binding;enzyme binding;nucleic acid binding;protein binding;RNA binding;translation factor activity, nucleic acid binding;translation initiation factor activity;ubiquitin protein ligase binding	cell part;cytoplasm;intracellular part;macromolecular complex;mRNA cap binding complex;protein complex;RNA cap binding complex
P11983	T-complex protein 1 subunit alpha	Tcp1	8	5	4	7	8	17.4	30.803	0.50302	1.3295	1.7643	21.149	8.0382	8.3388	5	4	7	0.61635	1.608	0.80356	10.334	7.5758	17.345	5	4	7	1.0891	1.1692	0.47902	21.676	13.332	14.081	5	4	7	binding of sperm to zona pellucida;biological regulation;cell recognition;cell-cell recognition;cellular macromolecule metabolic process;cellular metabolic process;cellular process;cellular process involved in reproduction;cellular protein metabolic process;establishment of localization;establishment of protein localization;interaction with host;interspecies interaction between organisms;macromol…	adenyl nucleotide binding;adenyl ribonucleotide binding;ATP binding;binding;enzyme binding;nucleotide binding;protein binding;purine nucleotide binding;purine ribonucleoside triphosphate binding;purine ribonucleotide binding;ribonucleotide binding;ubiquitin protein ligase binding	acrosomal vesicle;cell body;cell part;centrosome;chaperonin-containing T-complex;chromatin;chromosomal part;cytoplasmic membrane-bounded vesicle;cytoplasmic part;cytoplasmic vesicle;cytoskeletal part;cytosolic part;extracellular membrane-bounded organelle;extracellular organelle;extracellular region part;extracellular vesicular exosome;Golgi apparatus;heterochromatin;intracellular membrane-bounde…
P18760;F8WGL3;Q3UHW9;P45591	Cofilin-1	Cfl1	8	3	8	5	8	64.5	41.061	0.40185	2.3805	2.37	12.653	17.332	11.634	3	8	5	0.44771	1.983	1.0595	23.023	19.883	19.176	3	8	5	1.1051	0.87674	0.43908	6.9689	12.903	8.3923	3	8	5	actin cytoskeleton organization;actin filament depolymerization;actin filament organization;actin filament-based process;actin polymerization or depolymerization;actomyosin structure organization;ameboidal cell migration;anatomical structure homeostasis;anatomical structure morphogenesis;biological regulation;cell cycle cytokinesis;cell cycle process;cell migration;cell motility;cell projection o…		actin cytoskeleton;adherens junction;anchoring junction;cell cortex part;cell junction;cell part;cell projection;cell projection membrane;cell projection part;cell-cell junction;cell-substrate adherens junction;cell-substrate junction;contractile fiber part;cortical actin cytoskeleton;cortical cytoskeleton;cytoplasm;cytoplasmic part;cytoskeletal part;cytoskeleton;cytosol;extracellular membrane-bo…
Q5M9M0;P19253;A0A140T8K2	60S ribosomal protein L13a	Rpl13a	8	5	6	6	8	36.9	20.967	0.68332	0.53021	0.78912	3.3895	22.376	5.9282	7	8	8	0.65532	1.2748	0.49494	11.69	6.2073	12.769	7	8	8	0.93165	2.4349	0.64248	10.7	16.525	12.422	7	8	8	anatomical structure morphogenesis;biological regulation;biosynthetic process;cell chemotaxis;cell migration;cell motility;cellular biosynthetic process;cellular component movement;cellular macromolecule biosynthetic process;cellular macromolecule metabolic process;cellular metabolic process;cellular process;cellular protein metabolic process;cellular response to chemical stimulus;cellular respon…	binding;mRNA binding;nucleic acid binding;RNA binding;structural constituent of ribosome;structural molecule activity	adherens junction;anchoring junction;cell junction;cell part;cell-substrate adherens junction;cell-substrate junction;cytoplasm;cytosolic large ribosomal subunit;focal adhesion;intracellular membrane-bounded organelle;intracellular non-membrane-bounded organelle;intracellular organelle;intracellular organelle part;intracellular part;large ribosomal subunit;macromolecular complex;membrane;membrane…
P27773;F6Q404	Protein disulfide-isomerase A3	Pdia3	8	5	6	6	8	20.6	24.139	0.19001	2.9356	3.5362	39.227	37.967	20.638	5	8	7	0.35338	2.5981	1.4119	18.312	34.136	35.003	5	8	7	1.6415	0.80438	0.40297	24.272	22.529	31.481	5	8	7	biological regulation;cell redox homeostasis;cellular homeostasis;cellular macromolecule metabolic process;cellular metabolic process;cellular process;cellular protein metabolic process;cellular response to stimulus;cellular response to stress;homeostatic process;macromolecule metabolic process;metabolic process;primary metabolic process;protein folding;protein metabolic process;regulation of bio…	catalytic activity;intramolecular oxidoreductase activity;intramolecular oxidoreductase activity, interconverting keto- and enol-groups;intramolecular oxidoreductase activity, transposing S-S bonds;isomerase activity;protein disulfide isomerase activity	adherens junction;anchoring junction;cell junction;cell part;cell surface;cell-substrate adherens junction;cell-substrate junction;cytoplasmic membrane-bounded vesicle;cytoplasmic part;cytoplasmic vesicle;endoplasmic reticulum;endoplasmic reticulum lumen;endoplasmic reticulum part;extracellular membrane-bounded organelle;extracellular organelle;extracellular region part;extracellular vesicular ex…
Q5BLJ9;P61358;A2A4Q0	60S ribosomal protein L27	Rpl27	8	6	7	6	8	49.3	21.214	0.82982	0.65698	0.81455	7.4815	18.064	8.6329	7	9	8	0.68912	1.3142	0.48912	27.618	14.85	32.698	7	9	8	0.81505	1.9422	0.5895	19.764	23.471	35.224	7	9	8	biosynthetic process;cellular biosynthetic process;cellular macromolecule biosynthetic process;cellular macromolecule metabolic process;cellular metabolic process;cellular process;cellular protein metabolic process;macromolecule biosynthetic process;macromolecule metabolic process;metabolic process;primary metabolic process;protein metabolic process;translation	structural constituent of ribosome;structural molecule activity	cell part;cytoplasmic part;intracellular non-membrane-bounded organelle;intracellular organelle;intracellular part;macromolecular complex;non-membrane-bounded organelle;organelle;ribonucleoprotein complex;ribosome
Q5M9M4;P62245;F8WJ41;D3YVB4;D3Z712	40S ribosomal protein S15a	Rps15a	8	6	5	5	8	56.2	31.956	0.71949	0.50147	0.88723	8.0062	10.332	2.6075	8	6	6	0.48993	1.3129	0.44511	24.612	3.029	15.651	8	6	6	0.67234	2.5378	0.50168	13.935	14.661	10.673	8	6	6	biological regulation;biosynthetic process;cellular biosynthetic process;cellular macromolecule biosynthetic process;cellular macromolecule metabolic process;cellular metabolic process;cellular process;cellular protein metabolic process;macromolecule biosynthetic process;macromolecule metabolic process;metabolic process;multi-organism process;positive regulation of biological process;positive reg…	structural constituent of ribosome;structural molecule activity	cell part;cytosolic small ribosomal subunit;extracellular membrane-bounded organelle;extracellular organelle;extracellular region part;extracellular vesicular exosome;intracellular organelle part;intracellular part;macromolecular complex;membrane;membrane-bounded organelle;membrane-bounded vesicle;organelle;organelle part;ribonucleoprotein complex;small ribosomal subunit;vesicle
Q3UPV6;P62482;E0CXZ9;E0CXI4	Voltage-gated potassium channel subunit beta-2	Kcnab2	8	6	8	7	8	27.8	31.502	0.65223	0.84717	0.85485	15.292	13.634	11.818	9	10	10	0.79992	1.131	0.8609	21.752	8.433	24.446	9	10	10	1.2062	1.3066	0.95661	12.394	20.047	19.097	9	10	10	biological regulation;cell differentiation;cellular component assembly;cellular component organization;cellular component organization or biogenesis;cellular developmental process;cellular metabolic process;cellular nitrogen compound metabolic process;cellular process;coenzyme metabolic process;cofactor metabolic process;developmental process;hemopoietic progenitor cell differentiation;heterocycl…	aldo-keto reductase (NADP) activity;catalytic activity;cation channel activity;cation transmembrane transporter activity;channel activity;channel regulator activity;gated channel activity;ion channel activity;ion transmembrane transporter activity;oxidoreductase activity;oxidoreductase activity, acting on CH-OH group of donors;oxidoreductase activity, acting on the CH-OH group of donors, NAD or N…	axon;axon part;axon terminus;cation channel complex;cell junction;cell part;cell projection;cell projection part;cytoplasm;cytoplasmic part;cytoskeletal part;cytoskeleton;cytosol;extrinsic to internal side of plasma membrane;extrinsic to membrane;extrinsic to plasma membrane;intracellular non-membrane-bounded organelle;intracellular organelle;intracellular organelle part;intracellular part;ion ch…
P70372	ELAV-like protein 1	Elavl1	8	4	7	5	8	32.8	19.945	0.7277	0.78332	0.81765	5.6738	5.147	7.4432	4	7	5	0.89367	1.0096	0.83254	14.81	17.563	14.053	4	7	5	1.1979	1.3306	1.0263	8.7371	15.546	11.981	4	7	5	3'-UTR-mediated mRNA stabilization;biological regulation;cellular macromolecule metabolic process;cellular metabolic process;cellular nitrogen compound metabolic process;cellular process;macromolecule metabolic process;metabolic process;mRNA metabolic process;mRNA stabilization;nitrogen compound metabolic process;nucleic acid metabolic process;nucleobase-containing compound metabolic process;posi…	AU-rich element binding;binding;double-stranded RNA binding;enzyme binding;kinase binding;mRNA 3'-UTR AU-rich region binding;mRNA 3'-UTR binding;mRNA binding;nucleic acid binding;nucleotide binding;protein binding;protein kinase binding;RNA binding	cell part;cytoplasm;intracellular membrane-bounded organelle;intracellular organelle;intracellular part;membrane;membrane-bounded organelle;nucleus;organelle
Q5SUT0;Q5SUS9;Q61545;Q5SUS8	RNA-binding protein EWS	Ewsr1	8	8	6	7	8	17	70.718	0.79454	0.76258	0.78163	9.2769	9.384	15.135	9	9	9	0.86465	1.0546	0.79582	9.4082	8.1212	26.72	9	9	9	1.0953	1.4642	0.99548	14.131	10.724	16.037	9	9	9	biological regulation;biosynthetic process;cellular biosynthetic process;cellular macromolecule biosynthetic process;cellular macromolecule metabolic process;cellular metabolic process;cellular nitrogen compound metabolic process;cellular process;macromolecule biosynthetic process;macromolecule metabolic process;metabolic process;nitrogen compound metabolic process;nucleic acid metabolic process;…	binding;cation binding;ion binding;metal ion binding;nucleic acid binding;nucleotide binding;transition metal ion binding;zinc ion binding	cell part;cytoplasm;intracellular membrane-bounded organelle;intracellular non-membrane-bounded organelle;intracellular organelle;intracellular organelle part;intracellular part;membrane;membrane-bounded organelle;non-membrane-bounded organelle;nuclear part;nucleolus;nucleoplasm;nucleus;organelle;organelle part;plasma membrane
Q6ZWZ7;Q9CPR4;B2RY53	60S ribosomal protein L17	Rpl17;Gm6133	8	8	7	7	8	33.2	36.087	0.66166	0.49309	0.72726	10.229	14.809	7.113	10	11	11	0.63795	1.4009	0.46853	11.254	7.6715	12.342	10	11	11	1.009	2.9084	0.65737	18.485	28.581	8.7637	10	11	11	biosynthetic process;cellular biosynthetic process;cellular macromolecule biosynthetic process;cellular macromolecule metabolic process;cellular metabolic process;cellular process;cellular protein metabolic process;macromolecule biosynthetic process;macromolecule metabolic process;metabolic process;primary metabolic process;protein metabolic process;translation	structural constituent of ribosome;structural molecule activity	cell part;cytosolic large ribosomal subunit;intracellular membrane-bounded organelle;intracellular organelle;intracellular organelle part;intracellular part;large ribosomal subunit;macromolecular complex;membrane-bounded organelle;nucleus;organelle;organelle part;ribonucleoprotein complex
Q8BGJ5;Q922I7;P17225;Q8CB58;E9QMW9;E9Q0W3;F7AXP1;F7DCW4	Polypyrimidine tract-binding protein 1	Ptbp1	8	8	8	7	8	21	67.782	0.85929	0.78993	0.84172	13.578	10.62	10.523	11	12	10	0.73046	1.4166	0.61131	13.354	9.3807	9.201	11	12	10	0.85503	1.5152	0.6774	8.9501	13.631	8.5306	11	12	10	biological regulation;cellular macromolecule metabolic process;cellular metabolic process;cellular nitrogen compound metabolic process;cellular process;macromolecule metabolic process;metabolic process;mRNA metabolic process;mRNA processing;negative regulation of biological process;negative regulation of cell differentiation;negative regulation of cellular metabolic process;negative regulation of…	binding;nucleic acid binding;nucleotide binding;pre-mRNA binding;RNA binding	cell part;extracellular membrane-bounded organelle;extracellular organelle;extracellular region part;extracellular vesicular exosome;intracellular membrane-bounded organelle;intracellular organelle;intracellular part;membrane;membrane-bounded organelle;membrane-bounded vesicle;nucleus;organelle;vesicle
Q8BJW6;D3YZZ6	Eukaryotic translation initiation factor 2A;Eukaryotic translation initiation factor 2A, N-terminally processed	Eif2a	8	5	6	6	8	19.1	22.881	0.71528	0.61484	0.85032	15.365	12.755	17.076	5	6	6	0.69683	1.4661	0.55597	14.625	14.619	26.611	5	6	6	1.0065	2.0803	0.68035	10.882	23.182	25.85	5	6	6	biological regulation;biosynthetic process;cellular biosynthetic process;cellular component assembly;cellular component assembly at cellular level;cellular component organization;cellular component organization at cellular level;cellular component organization or biogenesis;cellular component organization or biogenesis at cellular level;cellular macromolecular complex assembly;cellular macromolec…	binding;nucleic acid binding;ribonucleoprotein binding;ribosome binding;RNA binding;translation factor activity, nucleic acid binding;translation initiation factor activity;tRNA binding	blood microparticle;cell part;cytoplasm;cytoplasmic part;eukaryotic translation initiation factor 2 complex;extracellular region part;extracellular space;intracellular part;macromolecular complex;protein complex
Q91VC3;E9PV04;A0A0N4SVP8;A2AFK7	Eukaryotic initiation factor 4A-III;Eukaryotic initiation factor 4A-III, N-terminally processed	Eif4a3;Gm8994	8	5	6	8	4	16.3	8.8742	0.81722	0.84779	0.95986	16.881	12.493	7.0487	2	3	5	0.70928	1.274	0.59507	7.168	11.847	30.511	2	3	5	0.85783	1.5823	0.59544	15.165	19.256	27.322	2	3	5	anatomical structure morphogenesis;biological regulation;catabolic process;cellular catabolic process;cellular macromolecule catabolic process;cellular macromolecule metabolic process;cellular metabolic process;cellular nitrogen compound metabolic process;cellular process;developmental process;embryonic cranial skeleton morphogenesis;embryonic morphogenesis;embryonic organ morphogenesis;embryonic…	adenyl nucleotide binding;adenyl ribonucleotide binding;ATP binding;ATPase activity;ATPase activity, coupled;ATP-dependent helicase activity;ATP-dependent RNA helicase activity;binding;catalytic activity;helicase activity;hydrolase activity;hydrolase activity, acting on acid anhydrides;hydrolase activity, acting on acid anhydrides, in phosphorus-containing anhydrides;mRNA binding;nucleic acid bin…	catalytic step 2 spliceosome;cell part;cytoplasm;exon-exon junction complex;intracellular non-membrane-bounded organelle;intracellular organelle;intracellular organelle part;intracellular part;macromolecular complex;membrane;non-membrane-bounded organelle;nuclear body;nuclear part;nuclear speck;nucleolus;nucleoplasm part;organelle;organelle part;protein complex;ribonucleoprotein complex;spliceoso…
Q91YQ5;A0A0N4SUJ8	Dolichyl-diphosphooligosaccharide--protein glycosyltransferase subunit 1	Rpn1	8	2	5	7	8	22.4	24.538	0.45615	2.075	2.0747	0.75263	14.02	14.421	2	5	7	0.49583	1.8019	0.93199	15.012	3.4511	10.447	2	5	7	1.06	0.69402	0.49579	21.292	38.969	8.066	2	5	7	carbohydrate metabolic process;cellular carbohydrate metabolic process;cellular macromolecule metabolic process;cellular metabolic process;cellular process;cellular protein metabolic process;glycosylation;macromolecule glycosylation;macromolecule metabolic process;macromolecule modification;metabolic process;peptidyl-amino acid modification;peptidyl-asparagine modification;primary metabolic proce…	catalytic activity;dolichyl-diphosphooligosaccharide-protein glycotransferase activity;oligosaccharyl transferase activity;transferase activity;transferase activity, transferring glycosyl groups;transferase activity, transferring hexosyl groups	cell part;cytoplasmic membrane-bounded vesicle;cytoplasmic part;cytoplasmic vesicle;endoplasmic reticulum;endoplasmic reticulum membrane;endoplasmic reticulum part;integral to membrane;intracellular membrane-bounded organelle;intracellular organelle;intracellular organelle part;intracellular part;intrinsic to membrane;melanosome;membrane;membrane part;membrane-bounded organelle;membrane-bounded v…
Q99K48	Non-POU domain-containing octamer-binding protein	Nono	8	5	7	6	7	18.8	15.601	0.86204	0.64886	0.61915	33.964	34.214	29.078	5	6	5	0.65999	1.1569	0.58844	14.025	32.731	37.152	5	6	5	0.85863	1.9389	0.84668	15.838	20.55	24.202	5	6	5	biological regulation;biosynthetic process;cellular biosynthetic process;cellular macromolecule biosynthetic process;cellular macromolecule metabolic process;cellular metabolic process;cellular nitrogen compound metabolic process;cellular process;cellular response to stimulus;cellular response to stress;circadian rhythm;DNA metabolic process;DNA recombination;DNA repair;macromolecule biosynthetic…	binding;core promoter binding;DNA binding;identical protein binding;nucleic acid binding;nucleotide binding;protein binding;regulatory region DNA binding;regulatory region nucleic acid binding;transcription regulatory region DNA binding	cell part;intracellular membrane-bounded organelle;intracellular non-membrane-bounded organelle;intracellular organelle;intracellular organelle part;intracellular part;membrane;membrane-bounded organelle;non-membrane-bounded organelle;nuclear body;nuclear matrix;nuclear part;nuclear speck;nucleolus;nucleoplasm;nucleoplasm part;nucleus;organelle;organelle part;paraspeckles
Q9CY58;Q3UMP4;A0A0N4SV32;A0A0N4SWH2;A0A0N4SUQ1;A0A0N4SUN8;A0A0N4SV40	Plasminogen activator inhibitor 1 RNA-binding protein	Serbp1	8	8	8	7	8	29.7	49.5	0.76949	0.54267	0.7831	11.762	16.588	5.391	10	9	9	0.53748	1.5014	0.42299	13.79	12.055	22.136	10	9	9	0.71553	2.7561	0.55029	10.764	19.041	20.351	10	9	9	biological regulation;regulation of apoptosis;regulation of biological process;regulation of cell death;regulation of cellular process;regulation of programmed cell death	binding;mRNA 3'-UTR binding;mRNA binding;nucleic acid binding;RNA binding	cell part;cytoplasm;cytoplasmic part;extracellular membrane-bounded organelle;extracellular organelle;extracellular region part;extracellular vesicular exosome;intracellular membrane-bounded organelle;intracellular organelle;intracellular part;membrane;membrane-bounded organelle;membrane-bounded vesicle;nucleus;organelle;perinuclear region of cytoplasm;plasma membrane;vesicle
Q9JHJ0	Tropomodulin-3	Tmod3	8	7	6	6	8	31.8	36.115	0.77213	1.0472	0.7929	10.095	18.232	11.273	9	11	10	0.79927	1.3088	0.42986	17.16	13.055	23.521	9	11	10	1.1134	1.2091	0.61276	13.793	16.651	16.25	9	11	10	actin cytoskeleton organization;actin filament capping;actin filament organization;actin filament-based process;actomyosin structure organization;anatomical structure development;anatomical structure formation involved in morphogenesis;biological regulation;cell development;cellular component assembly;cellular component assembly at cellular level;cellular component assembly involved in morphogene…	binding;cytoskeletal protein binding;microtubule binding;microtubule minus-end binding;protein binding;tropomyosin binding;tubulin binding	cell part;cell projection;contractile fiber part;cytoplasmic part;cytoskeletal part;filamentous actin;intracellular organelle part;intracellular part;lamellipodium;macromolecular complex;organelle part;protein complex;ruffle;striated muscle thin filament
Q9JKB3	Y-box-binding protein 3	Ybx3	8	7	8	7	3	27.4	22.522	0.74403	0.67316	0.8033	0.98727	22.633	0.47978	2	3	2	0.70346	1.1919	0.61271	9.8706	18.17	34.979	2	3	2	0.93168	1.6697	0.77846	8.5163	30.826	25.131	2	3	2	anatomical structure development;biological regulation;cellular hyperosmotic response;cellular process;cellular response to abiotic stimulus;cellular response to chemical stimulus;cellular response to cytokine stimulus;cellular response to organic substance;cellular response to osmotic stress;cellular response to stimulus;cellular response to stress;cellular response to tumor necrosis factor;chor…	binding;DNA binding;mRNA 3'-UTR binding;mRNA binding;nucleic acid binding;regulatory region DNA binding;regulatory region nucleic acid binding;RNA binding;RNA polymerase II regulatory region DNA binding;RNA polymerase II regulatory region sequence-specific DNA binding;sequence-specific DNA binding;single-stranded DNA binding;structure-specific DNA binding;transcription regulatory region DNA bindi…	cell junction;cell part;cell-cell junction;cytoplasm;gap junction;intracellular membrane-bounded organelle;intracellular organelle;intracellular part;membrane-bounded organelle;nucleus;organelle
A0A0R4J150;B9EJ86	Oxysterol-binding protein	Osbpl8	7	1	6	4	7	12.2	16.629	NaN	0.90958	0.9778	NaN	16.898	2.6781	1	6	4	NaN	1.0872	0.4171	NaN	22.405	17.143	1	6	4	NaN	1.3915	0.38831	NaN	20.289	9.8442	1	6	4	biological regulation;cell differentiation;cellular developmental process;cellular localization;cellular macromolecule localization;cellular process;cellular protein localization;developmental process;establishment of localization;fat cell differentiation;lipid transport;localization;macromolecule localization;negative regulation of biological process;negative regulation of cell migration;negativ…	binding;cholesterol binding;lipid binding;steroid binding;sterol binding	cell part;intracellular organelle part;intracellular part;membrane;nuclear membrane;nuclear part;organelle membrane;organelle part
A2A547;Q5I0T8;P84099	Ribosomal protein L19;60S ribosomal protein L19	Rpl19	7	5	4	5	7	32.5	23.426	0.69746	0.50008	0.79495	11.31	7.3994	18.32	5	4	5	0.61168	1.208	0.42033	12.868	10.04	5.716	5	5	5	0.75483	2.0856	0.53533	10.849	39.534	9.3691	5	5	5	biosynthetic process;cellular biosynthetic process;cellular macromolecule biosynthetic process;cellular macromolecule metabolic process;cellular metabolic process;cellular process;cellular protein metabolic process;macromolecule biosynthetic process;macromolecule metabolic process;metabolic process;primary metabolic process;protein metabolic process;translation	structural constituent of ribosome;structural molecule activity	adherens junction;anchoring junction;cell junction;cell part;cell-substrate adherens junction;cell-substrate junction;cytoplasm;cytosolic large ribosomal subunit;focal adhesion;intracellular non-membrane-bounded organelle;intracellular organelle;intracellular organelle part;intracellular part;large ribosomal subunit;macromolecular complex;membrane;non-membrane-bounded organelle;nuclear part;nucle…
B0V2N8;B0V2N7;Q542G9;P07356;B0V2N5	Annexin;Annexin A2	Anxa2	7	5	5	6	7	52.8	33.619	0.32603	1.1086	1.1071	23.261	16.571	14.074	5	4	6	0.25239	1.0381	0.60479	134.37	12.982	109.69	5	4	6	0.95697	0.94634	0.4578	134.26	21.692	118.91	5	4	6	anatomical structure formation involved in morphogenesis;angiogenesis;biological regulation;body fluid secretion;cellular component assembly;cellular component assembly at cellular level;cellular component organization;cellular component organization at cellular level;cellular component organization or biogenesis;cellular component organization or biogenesis at cellular level;cellular membrane or…	binding;calcium ion binding;calcium-dependent phospholipid binding;calcium-dependent protein binding;cation binding;enzyme inhibitor activity;enzyme regulator activity;ion binding;lipase inhibitor activity;lipid binding;metal ion binding;phosphatidylinositol binding;phosphatidylinositol-4,5-bisphosphate binding;phospholipase A2 inhibitor activity;phospholipase inhibitor activity;phospholipid bind…	basement membrane;basolateral plasma membrane;cell cortex;cell part;cell projection;cell surface;cytoplasm;cytoplasmic membrane-bounded vesicle;cytoplasmic part;cytoplasmic vesicle;cytosol;early endosome;endosomal part;endosome;endosome membrane;extracellular matrix part;extracellular membrane-bounded organelle;extracellular organelle;extracellular region part;extracellular space;extracellular ve…
B8JK33;B8JK32;Q9D0E1;F6W322	Heterogeneous nuclear ribonucleoprotein M	Hnrnpm	7	6	5	7	7	16.2	27.505	0.8487	1.2486	0.95296	23.543	24.377	10.3	6	5	6	1.5895	1.3073	1.1443	30.97	13.591	21.266	6	5	6	1.9889	1.0089	1.2843	8.4746	17.625	5.1487	6	5	6	alternative nuclear mRNA splicing, via spliceosome;cellular macromolecule metabolic process;cellular metabolic process;cellular nitrogen compound metabolic process;cellular process;macromolecule metabolic process;metabolic process;mRNA metabolic process;mRNA processing;nitrogen compound metabolic process;nuclear mRNA splicing, via spliceosome;nucleic acid metabolic process;nucleobase-containing c…	binding;nucleotide binding;protein binding;protein domain specific binding	catalytic step 2 spliceosome;cell part;extracellular matrix;extracellular membrane-bounded organelle;extracellular organelle;extracellular region part;extracellular vesicular exosome;intracellular organelle part;intracellular part;macromolecular complex;membrane;membrane-bounded organelle;membrane-bounded vesicle;nuclear body;nuclear matrix;nuclear part;nucleoplasm;nucleoplasm part;organelle;orga…
F6YY69;F6VW30;P68254;O70456	14-3-3 protein theta	Ywhaq	7	2	6	5	5	30.5	37.062	0.49695	1.0026	1.1176	27.885	19.03	18.608	2	8	8	0.45715	1.3705	0.59167	11.174	11.807	6.3199	2	8	8	0.9183	1.466	0.44548	20.622	18.93	23.427	2	8	8	anatomical structure development;apoptotic mitochondrial changes;biological regulation;cell development;cell differentiation;cellular component organization;cellular component organization at cellular level;cellular component organization or biogenesis;cellular component organization or biogenesis at cellular level;cellular developmental process;cellular process;cellular response to stimulus;cell…	binding;enzyme binding;kinase binding;phosphoprotein binding;protein binding;protein kinase binding	adherens junction;anchoring junction;cell junction;cell part;cell-substrate adherens junction;cell-substrate junction;cytoplasm;cytoplasmic part;cytoplasmic vesicle membrane;cytoplasmic vesicle part;cytosol;extracellular membrane-bounded organelle;extracellular organelle;extracellular region part;extracellular vesicular exosome;focal adhesion;intracellular membrane-bounded organelle;intracellular…
H3BLL3;Q921G6;H3BIX9;H3BLB4;H3BJU9	Leucine-rich repeat and calponin homology domain-containing protein 4	Lrch4	7	5	6	4	7	20.6	23.957	1.0211	0.68043	0.8554	17.845	27.044	12.306	6	5	6	0.56672	1.3404	0.28797	14.862	8.6248	8.6596	6	5	6	0.62542	2.0674	0.32247	8.7482	10.623	14.255	6	5	6
Q497W9;Q3UKJ6;O35286;A0A0G2JG10;A0A0G2JGQ5	Pre-mRNA-splicing factor ATP-dependent RNA helicase DHX15	Dhx15	7	7	7	5	7	12.4	32.655	0.82348	0.87823	0.98974	7.7381	10.141	8.066	8	10	6	0.79672	1.2169	0.66981	7.5036	6.9421	13.122	8	10	6	0.92976	1.4511	0.71904	11.15	8.3711	3.6388	8	10	6	cellular macromolecule metabolic process;cellular metabolic process;cellular nitrogen compound metabolic process;cellular process;macromolecule metabolic process;metabolic process;mRNA metabolic process;mRNA processing;nitrogen compound metabolic process;nuclear mRNA splicing, via spliceosome;nucleic acid metabolic process;nucleobase-containing compound metabolic process;primary metabolic process…	adenyl nucleotide binding;adenyl ribonucleotide binding;ATP binding;ATPase activity;ATPase activity, coupled;ATP-dependent helicase activity;ATP-dependent RNA helicase activity;binding;catalytic activity;double-stranded RNA binding;helicase activity;hydrolase activity;hydrolase activity, acting on acid anhydrides;hydrolase activity, acting on acid anhydrides, in phosphorus-containing anhydrides;n…	cell part;cytoplasm;intracellular membrane-bounded organelle;intracellular non-membrane-bounded organelle;intracellular organelle;intracellular organelle part;intracellular part;macromolecular complex;membrane-bounded organelle;non-membrane-bounded organelle;nuclear part;nucleolus;nucleoplasm;nucleus;organelle;organelle part;post-mRNA release spliceosomal complex;ribonucleoprotein complex;spliceo…
O70503	Very-long-chain 3-oxoacyl-CoA reductase	Hsd17b12	7	1	4	7	7	30.1	17.429	NaN	0.75944	0.87343	NaN	14.411	18.649	1	4	7	NaN	1.1806	0.60403	NaN	7.7773	24.58	1	4	7	NaN	1.5904	0.73154	NaN	9.3303	29.886	1	4	7	biological regulation;biosynthetic process;carboxylic acid biosynthetic process;carboxylic acid metabolic process;cellular biosynthetic process;cellular component organization;cellular component organization at cellular level;cellular component organization or biogenesis;cellular component organization or biogenesis at cellular level;cellular hormone metabolic process;cellular ketone metabolic pr…	binding;carbohydrate binding;catalytic activity;collagen binding;estradiol 17-beta-dehydrogenase activity;fibronectin binding;glycosaminoglycan binding;heparin binding;oxidoreductase activity;oxidoreductase activity, acting on CH-OH group of donors;oxidoreductase activity, acting on the CH-OH group of donors, NAD or NADP as acceptor;pattern binding;polysaccharide binding;protein binding;steroid d…	cell part;cytoplasmic part;endoplasmic reticulum membrane;endoplasmic reticulum part;extracellular matrix;extracellular region part;integral to membrane;intracellular organelle part;intracellular part;intrinsic to membrane;membrane;membrane part;organelle membrane;organelle part;proteinaceous extracellular matrix
O89079;D3Z315;F6YFR7;E9Q6I5;F6XIG5	Coatomer subunit epsilon	Cope	7	6	7	6	7	36.7	56.452	0.68833	0.65806	0.83421	4.8014	8.7225	13.806	7	9	11	0.55912	1.1756	0.39644	6.6634	8.0919	20.005	7	9	11	0.77297	1.744	0.51372	11.428	17.827	7.3646	7	9	11	cellular process;ER to Golgi vesicle-mediated transport;establishment of localization;establishment of localization in cell;establishment of protein localization;Golgi vesicle transport;intracellular transport;intra-Golgi vesicle-mediated transport;protein transport;retrograde vesicle-mediated transport, Golgi to ER;transport;vesicle-mediated transport	structural molecule activity	cell part;coated vesicle;COPI vesicle coat;COPI-coated vesicle;cytoplasmic membrane-bounded vesicle;cytoplasmic part;cytoplasmic vesicle;cytoplasmic vesicle part;Golgi apparatus;Golgi apparatus part;Golgi-associated vesicle;intracellular membrane-bounded organelle;intracellular organelle;intracellular organelle part;intracellular part;macromolecular complex;membrane coat;membrane part;membrane-bo…
Q3UAD6;P08113;F7C312	Endoplasmin	Hsp90b1	7	2	5	5	5	11.3	12.068	NaN	11.771	5.5955	NaN	121.37	15.861	1	3	3	NaN	2.5597	1.5272	NaN	97.892	32.787	1	3	3	NaN	0.52537	0.37518	NaN	63.903	16.003	1	3	3	actin cytoskeleton organization;actin filament organization;actin filament-based process;actin rod assembly;biological regulation;catabolic process;cellular catabolic process;cellular component assembly;cellular component assembly at cellular level;cellular component organization;cellular component organization at cellular level;cellular component organization or biogenesis;cellular component org…	adenyl nucleotide binding;adenyl ribonucleotide binding;ATP binding;binding;enzyme binding;lipoprotein particle receptor binding;low-density lipoprotein particle receptor binding;nucleic acid binding;nucleotide binding;phosphatase binding;protein binding;protein phosphatase binding;purine nucleotide binding;purine ribonucleoside triphosphate binding;purine ribonucleotide binding;receptor binding;…	adherens junction;anchoring junction;cell junction;cell part;cell-substrate adherens junction;cell-substrate junction;cytoplasmic membrane-bounded vesicle;cytoplasmic part;cytoplasmic vesicle;cytosol;endoplasmic reticulum;endoplasmic reticulum chaperone complex;endoplasmic reticulum lumen;endoplasmic reticulum membrane;endoplasmic reticulum part;extracellular matrix;extracellular membrane-bounded…
P09411;S4R2M7;P09041	Phosphoglycerate kinase 1;Phosphoglycerate kinase	Pgk1	7	5	7	6	7	24.2	40.134	0.14526	5.7643	6.2331	9.6568	19.215	37.926	5	12	8	0.28347	5.1205	1.5641	16.773	31.842	50.651	5	12	8	1.8421	0.77996	0.38715	8.1226	26.301	12.897	5	12	8	alcohol catabolic process;alcohol metabolic process;carbohydrate catabolic process;carbohydrate metabolic process;catabolic process;cell motility;cellular carbohydrate catabolic process;cellular carbohydrate metabolic process;cellular component movement;cellular metabolic process;cellular process;generation of precursor metabolites and energy;glucose catabolic process;glucose metabolic process;gl…	adenyl nucleotide binding;adenyl ribonucleotide binding;ATP binding;binding;catalytic activity;kinase activity;nucleotide binding;phosphoglycerate kinase activity;phosphotransferase activity, carboxyl group as acceptor;purine nucleotide binding;purine ribonucleoside triphosphate binding;purine ribonucleotide binding;ribonucleotide binding;transferase activity;transferase activity, transferring ph…	cell part;cell projection;cell projection part;cilium;cytoplasm;extracellular membrane-bounded organelle;extracellular organelle;extracellular region part;extracellular vesicular exosome;flagellar fibrous sheath;flagellum part;intracellular membrane-bounded organelle;intracellular organelle;intracellular organelle part;intracellular part;membrane-bounded organelle;membrane-bounded vesicle;microtu…
Q58EW0;P35980	60S ribosomal protein L18	Rpl18	7	7	6	6	7	31.4	41.513	0.76141	0.62489	0.85301	26.558	21.952	26.19	8	8	7	0.6493	1.3468	0.50501	27.913	41.415	35.435	8	8	7	0.77679	2.1649	0.56004	19.845	29.479	29.074	8	8	7	biosynthetic process;cellular biosynthetic process;cellular macromolecule biosynthetic process;cellular macromolecule metabolic process;cellular metabolic process;cellular process;cellular protein metabolic process;macromolecule biosynthetic process;macromolecule metabolic process;metabolic process;primary metabolic process;protein metabolic process;translation	structural constituent of ribosome;structural molecule activity	adherens junction;anchoring junction;cell junction;cell part;cell-substrate adherens junction;cell-substrate junction;cytoplasm;cytosolic large ribosomal subunit;focal adhesion;intracellular membrane-bounded organelle;intracellular non-membrane-bounded organelle;intracellular organelle;intracellular organelle part;intracellular part;large ribosomal subunit;macromolecular complex;membrane;membrane…
Q5M9J8;P41105	60S ribosomal protein L28	Rpl28	7	5	3	4	7	40.1	31.866	0.62314	0.59938	0.71665	6.3306	14.425	6.119	6	5	5	0.58095	1.2799	0.46568	27.31	11.646	5.5666	6	5	5	0.95554	2.3715	0.64097	29.007	7.0818	3.8198	6	5	5	biosynthetic process;cellular biosynthetic process;cellular macromolecule biosynthetic process;cellular macromolecule metabolic process;cellular metabolic process;cellular process;cellular protein metabolic process;macromolecule biosynthetic process;macromolecule metabolic process;metabolic process;primary metabolic process;protein metabolic process;translation	structural constituent of ribosome;structural molecule activity	cell body;cell part;cell projection;cytoplasm;cytosolic large ribosomal subunit;dendrite;extracellular membrane-bounded organelle;extracellular organelle;extracellular region part;extracellular vesicular exosome;intracellular organelle part;intracellular part;large ribosomal subunit;macromolecular complex;membrane;membrane-bounded organelle;membrane-bounded vesicle;neuron projection;organelle;org…
P54823	Probable ATP-dependent RNA helicase DDX6	Ddx6	7	7	5	6	7	20.9	47.963	0.86455	0.82879	0.90758	4.7216	3.6713	7.9618	8	5	6	0.78412	1.3797	0.69233	9.4465	9.4137	27.908	8	5	6	0.89267	1.6664	0.81167	13.386	7.0763	26.728	8	5	6	biological regulation;cellular component assembly;cellular component assembly at cellular level;cellular component organization;cellular component organization at cellular level;cellular component organization or biogenesis;cellular component organization or biogenesis at cellular level;cellular macromolecular complex assembly;cellular macromolecular complex subunit organization;cellular macromol…	adenyl nucleotide binding;adenyl ribonucleotide binding;ATP binding;ATPase activity;ATPase activity, coupled;ATP-dependent helicase activity;ATP-dependent RNA helicase activity;binding;catalytic activity;helicase activity;hydrolase activity;hydrolase activity, acting on acid anhydrides;hydrolase activity, acting on acid anhydrides, in phosphorus-containing anhydrides;nucleoside-triphosphatase act…	cell part;cytoplasm;cytoplasmic mRNA processing body;cytoplasmic part;intracellular membrane-bounded organelle;intracellular non-membrane-bounded organelle;intracellular organelle;intracellular organelle part;intracellular part;macromolecular complex;membrane;membrane-bounded organelle;non-membrane-bounded organelle;nuclear part;nucleolus;organelle;organelle part;ribonucleoprotein complex;RNA gra…
Q5BLK2;P60867	40S ribosomal protein S20	Rps20	7	6	4	5	7	38.7	17.608	0.81718	0.45769	0.88321	7.7688	5.7089	6.8462	10	6	6	0.5086	1.315	0.43539	34.91	3.011	27.93	10	6	6	0.62275	2.8811	0.47206	28.144	13.658	34.57	10	6	6	biosynthetic process;cellular biosynthetic process;cellular macromolecule biosynthetic process;cellular macromolecule metabolic process;cellular metabolic process;cellular process;cellular protein metabolic process;cytoplasmic translation;macromolecule biosynthetic process;macromolecule metabolic process;metabolic process;primary metabolic process;protein metabolic process;translation	structural constituent of ribosome;structural molecule activity	cell part;cytoplasm;cytosolic small ribosomal subunit;extracellular membrane-bounded organelle;extracellular organelle;extracellular region part;extracellular vesicular exosome;intracellular organelle part;intracellular part;macromolecular complex;membrane;membrane-bounded organelle;membrane-bounded vesicle;organelle;organelle part;ribonucleoprotein complex;small ribosomal subunit;vesicle
Q542X7;P80314	T-complex protein 1 subunit beta	Cct2	7	5	7	5	7	19.1	27.71	0.46401	1.2649	1.9028	18.118	24.907	9.2106	5	7	5	0.51482	1.3169	0.78115	9.9285	36.042	25.782	5	7	5	1.0128	1.0071	0.40028	22.922	29.445	23.643	5	7	5	binding of sperm to zona pellucida;cell recognition;cell-cell recognition;cellular component assembly;cellular component assembly at cellular level;cellular component organization;cellular component organization at cellular level;cellular component organization or biogenesis;cellular component organization or biogenesis at cellular level;cellular macromolecular complex assembly;cellular macromole…	adenyl nucleotide binding;adenyl ribonucleotide binding;ATP binding;binding;enzyme binding;nucleotide binding;protein binding;purine nucleotide binding;purine ribonucleoside triphosphate binding;purine ribonucleotide binding;ribonucleotide binding;ubiquitin protein ligase binding	cell body;cell part;chaperonin-containing T-complex;cytoplasm;cytoplasmic part;cytoskeletal part;cytosolic part;extracellular membrane-bounded organelle;extracellular organelle;extracellular region part;extracellular vesicular exosome;intracellular organelle part;intracellular part;macromolecular complex;membrane-bounded organelle;membrane-bounded vesicle;microtubule;myelin sheath;organelle;organ…
P80316;E0CZA1	T-complex protein 1 subunit epsilon	Cct5	7	4	5	4	7	15.9	25.871	0.4814	1.4052	1.6983	18.902	17.075	8.6192	5	5	4	0.58534	1.6157	0.71487	7.1412	20.63	15.288	5	5	4	1.1293	1.2199	0.43979	14.63	18.034	13.776	5	5	4	binding of sperm to zona pellucida;cell recognition;cell-cell recognition;cellular macromolecule metabolic process;cellular metabolic process;cellular process;cellular process involved in reproduction;cellular protein metabolic process;macromolecule metabolic process;metabolic process;multi-organism process;primary metabolic process;protein folding;protein metabolic process;reproductive process;r…	adenyl nucleotide binding;adenyl ribonucleotide binding;ATP binding;beta-tubulin binding;binding;cytoskeletal protein binding;G-protein beta-subunit binding;nucleotide binding;protein binding;purine nucleotide binding;purine ribonucleoside triphosphate binding;purine ribonucleotide binding;ribonucleotide binding;tubulin binding	cell body;cell part;centrosome;chaperonin-containing T-complex;cytoplasm;cytoplasmic part;cytoskeletal part;cytosolic part;extracellular membrane-bounded organelle;extracellular organelle;extracellular region part;extracellular vesicular exosome;intracellular non-membrane-bounded organelle;intracellular organelle;intracellular organelle part;intracellular part;macromolecular complex;membrane-boun…
Q544Z3;Q80XR6;Q20BD0;Q99020	Heterogeneous nuclear ribonucleoprotein A/B	Hnrnpab	7	7	7	6	7	28.8	30.823	0.68012	0.79561	0.84871	6.6806	12.693	13.432	7	7	6	0.781	1.3607	0.7286	13.877	13.304	22.58	7	7	6	1.1316	1.5447	0.92202	10.809	18.839	17.532	7	7	6	anatomical structure morphogenesis;biological regulation;biosynthetic process;cell morphogenesis;cell morphogenesis involved in differentiation;cellular biosynthetic process;cellular component morphogenesis;cellular component organization;cellular component organization or biogenesis;cellular developmental process;cellular macromolecule biosynthetic process;cellular macromolecule metabolic proces…	binding;DNA binding;nucleic acid binding;nucleotide binding;RNA binding	cell part;cytoplasm;intracellular membrane-bounded organelle;intracellular organelle;intracellular organelle part;intracellular part;macromolecular complex;membrane-bounded organelle;nuclear part;nucleoplasm;nucleus;organelle;organelle part;ribonucleoprotein complex;viral nucleocapsid;virion part
Q5SX53;Q9CR62;Q5SX46;Q5SX48	Mitochondrial 2-oxoglutarate/malate carrier protein	Slc25a11	7	6	6	5	7	25.5	44.361	0.58991	0.81259	0.92574	14.658	32.493	12.552	6	7	5	0.61147	1.1296	0.62532	13.666	4.5802	20.431	6	7	5	1.0807	1.4655	0.68393	18.321	17.866	16.937	6	7	5	establishment of localization;transport		cell part;cytoplasmic part;integral to membrane;intracellular membrane-bounded organelle;intracellular organelle;intracellular organelle part;intracellular part;intrinsic to membrane;membrane;membrane part;membrane-bounded organelle;mitochondrial inner membrane;mitochondrial membrane;mitochondrial part;mitochondrion;nucleus;organelle;organelle inner membrane;organelle membrane;organelle part
Q61990;E9Q7D8;P57722	Poly(rC)-binding protein 2	Pcbp2	7	5	5	7	5	27.3	26.954	0.66938	1.013	1.0873	15.467	16.44	9.3867	6	5	7	0.6777	1.1709	0.76835	18.921	15.144	14.575	6	5	7	1.1169	1.2741	0.73163	4.6847	9.1012	16.447	6	5	7	biological regulation;catabolic process;cellular catabolic process;cellular macromolecule catabolic process;cellular macromolecule metabolic process;cellular metabolic process;cellular process;defense response;defense response to virus;immune effector process;immune response;immune system process;innate immune response;macromolecule catabolic process;macromolecule metabolic process;metabolic proc…	binding;DNA binding;enzyme binding;nucleic acid binding;protein binding;RNA binding;ubiquitin protein ligase binding	adherens junction;anchoring junction;cell junction;cell part;cell-substrate adherens junction;cell-substrate junction;cytoplasm;cytoplasmic part;cytosol;extracellular membrane-bounded organelle;extracellular organelle;extracellular region part;extracellular vesicular exosome;focal adhesion;intracellular membrane-bounded organelle;intracellular organelle;intracellular organelle part;intracellular …
Q80X41	Serine/threonine-protein kinase VRK1	Vrk1	7	6	5	7	7	21.6	26.237	0.71518	0.99387	0.7808	9.8036	19.129	9.7054	8	7	9	0.78651	1.3963	0.39298	13.761	15.24	23.879	8	7	9	1.1004	1.4858	0.49488	10.812	15.296	12.621	8	7	9	biological regulation;cell cycle phase;cell cycle process;cell division;cell surface receptor linked signaling pathway;cellular component disassembly;cellular component disassembly at cellular level;cellular component organization;cellular component organization at cellular level;cellular component organization or biogenesis;cellular component organization or biogenesis at cellular level;cellular…	adenyl nucleotide binding;adenyl ribonucleotide binding;ATP binding;binding;catalytic activity;chromatin binding;enzyme binding;histone binding;histone kinase activity;histone kinase activity (H3-S10 specific);histone kinase activity (H3-T3 specific);histone serine kinase activity;histone threonine kinase activity;kinase activity;kinase binding;nucleosomal histone binding;nucleosome binding;nucle…	cell part;cytoplasm;cytoplasmic part;cytoskeletal part;Golgi apparatus part;Golgi stack;intracellular membrane-bounded organelle;intracellular non-membrane-bounded organelle;intracellular organelle;intracellular organelle part;intracellular part;membrane-bounded organelle;non-membrane-bounded organelle;nuclear part;nucleolus;nucleoplasm;nucleus;organelle;organelle part;spindle
Q8BWY3	Eukaryotic peptide chain release factor subunit 1	Etf1	7	4	4	4	7	20.1	26.588	0.70361	0.75435	1.042	56.1	7.1425	6.0508	5	3	4	0.49569	1.5817	0.5225	22.604	7.4832	7.9867	5	3	4	0.68632	2.1537	0.4301	39.059	2.0879	21.18	5	3	4	biological regulation;catabolic process;cellular catabolic process;cellular component disassembly;cellular component disassembly at cellular level;cellular component organization;cellular component organization at cellular level;cellular component organization or biogenesis;cellular component organization or biogenesis at cellular level;cellular macromolecular complex disassembly;cellular macromo…	binding;nucleic acid binding;ribonucleoprotein binding;ribosome binding;RNA binding;translation factor activity, nucleic acid binding;translation release factor activity;translation release factor activity, codon specific;translation termination factor activity	cell part;cytoplasm;cytoplasmic part;cytosol;intracellular part;macromolecular complex;protein complex;translation release factor complex
Q8CJG0;H3BJ70;Q8CJG1;Q8CJF9;Q8CJF8	Protein argonaute-2	Ago2	7	5	4	4	7	10.5	19.95	0.87837	0.89175	0.9134	4.3557	11.179	13.417	5	6	4	1.0031	1.1732	0.88432	9.0951	9.2571	18.896	5	6	4	1.2034	1.2657	0.88501	10.916	7.6882	11.018	5	6	4	biological regulation;biosynthetic process;catabolic process;cell differentiation;cellular biosynthetic process;cellular catabolic process;cellular component assembly;cellular component assembly at cellular level;cellular component organization;cellular component organization at cellular level;cellular component organization or biogenesis;cellular component organization or biogenesis at cellular …	basal RNA polymerase II transcription machinery binding;basal transcription machinery binding;binding;catalytic activity;cation binding;core promoter binding;core promoter proximal region DNA binding;core promoter proximal region sequence-specific DNA binding;DNA binding;double-stranded RNA binding;endonuclease activity;endonuclease activity, active with either ribo- or deoxyribonucleic acids and…	cell part;cell projection;cytoplasm;cytoplasmic mRNA processing body;cytoplasmic part;cytosol;dendrite;intracellular membrane-bounded organelle;intracellular non-membrane-bounded organelle;intracellular organelle;intracellular part;macromolecular complex;membrane;membrane-bounded organelle;micro-ribonucleoprotein complex;mRNA cap binding complex;neuron projection;non-membrane-bounded organelle;nu…
A0A0G2JGL8;Q99PU8	Putative ATP-dependent RNA helicase DHX30	Dhx30	6	3	5	3	6	5.6	12.485	0.67138	0.65987	1.0233	4.3988	6.7933	3.2803	2	5	3	0.79482	1.0726	0.58364	15.138	11.933	12.133	2	5	3	1.268	1.5145	0.58813	13.84	9.7146	4.3283	2	5	3	cellular macromolecule metabolic process;cellular metabolic process;cellular nitrogen compound metabolic process;cellular process;macromolecule metabolic process;metabolic process;nitrogen compound metabolic process;nucleic acid metabolic process;nucleobase-containing compound metabolic process;primary metabolic process;RNA metabolic process;RNA processing	adenyl nucleotide binding;adenyl ribonucleotide binding;ATP binding;ATPase activity;ATPase activity, coupled;ATP-dependent helicase activity;ATP-dependent RNA helicase activity;binding;catalytic activity;chromatin binding;double-stranded RNA binding;helicase activity;hydrolase activity;hydrolase activity, acting on acid anhydrides;hydrolase activity, acting on acid anhydrides, in phosphorus-conta…	cell part;cytoplasm;cytoplasmic part;intracellular membrane-bounded organelle;intracellular non-membrane-bounded organelle;intracellular organelle;intracellular organelle part;intracellular part;membrane-bounded organelle;mitochondrial nucleoid;mitochondrial part;mitochondrion;non-membrane-bounded organelle;nucleoid;nucleus;organelle;organelle part
A6PWS5;A0A0J9YV37		Gsn	6	5	5	5	1	34.7	2.1936	NaN	NaN	1.0663	NaN	NaN	13.494	1	1	2	NaN	NaN	2.3279	NaN	NaN	19.34	1	1	2	NaN	NaN	2.2629	NaN	NaN	20.839	1	1	2	actin cytoskeleton organization;actin filament capping;actin filament organization;actin filament polymerization;actin filament severing;actin filament-based process;actin nucleation;actin polymerization or depolymerization;aging;anatomical structure development;anatomical structure morphogenesis;barbed-end actin filament capping;biological regulation;cell development;cell part morphogenesis;cell…	actin binding;binding;calcium ion binding;cation binding;cytoskeletal protein binding;ion binding;metal ion binding;myosin binding;myosin II binding;protein binding;protein domain specific binding	actin cap;adherens junction;anchoring junction;blood microparticle;cell cortex part;cell junction;cell part;cell projection;cell-substrate adherens junction;cell-substrate junction;cortical actin cytoskeleton;cortical cytoskeleton;cytoplasm;cytoplasmic part;cytoskeletal part;cytoskeleton;cytosol;extracellular membrane-bounded organelle;extracellular organelle;extracellular region;extracellular re…
Q5M9M5;A0A140T8M7;P62751	60S ribosomal protein L23a	Rpl23a	6	4	5	5	6	23.1	18.182	0.73354	0.53346	0.76635	16.68	12.7	9.4264	4	7	9	0.66489	1.4336	0.45248	24.456	10.593	19.523	4	7	9	0.95697	2.9673	0.62794	10.469	19.272	15.16	4	7	9	biosynthetic process;cellular biosynthetic process;cellular macromolecule biosynthetic process;cellular macromolecule metabolic process;cellular metabolic process;cellular process;cellular protein metabolic process;macromolecule biosynthetic process;macromolecule metabolic process;metabolic process;primary metabolic process;protein metabolic process;translation	binding;nucleic acid binding;nucleotide binding;RNA binding;rRNA binding;structural constituent of ribosome;structural molecule activity	cell part;cytoplasmic part;intracellular membrane-bounded organelle;intracellular non-membrane-bounded organelle;intracellular organelle;intracellular part;macromolecular complex;membrane-bounded organelle;non-membrane-bounded organelle;nucleus;organelle;ribonucleoprotein complex;ribosome
A1BN54;Q7TPR4;D3YY95;Q9JI91;O88990	Alpha-actinin-1	Actn1	6	3	4	5	2	7.7	27.128	0.53654	1.6581	1.2014	13.345	15.553	8.7397	3	5	5	0.36452	1.6628	0.39252	26.442	23.351	25.386	3	5	5	0.70293	1.2822	0.32567	4.7007	20.706	20.993	3	5	5	actin crosslink formation;actin cytoskeleton organization;actin filament bundle assembly;actin filament organization;actin filament-based process;biological regulation;cell junction assembly;cell junction organization;cell projection assembly;cell projection organization;cell-substrate junction assembly;cellular chemical homeostasis;cellular component assembly;cellular component assembly at cellu…	actin binding;actin filament binding;binding;binding, bridging;calcium ion binding;cation binding;cytoskeletal protein binding;double-stranded RNA binding;FATZ binding;identical protein binding;integrin binding;ion binding;ion channel binding;ligand-dependent nuclear receptor transcription coactivator activity;LIM domain binding;metal ion binding;nucleic acid binding;protein binding;protein bindi…	actin filament bundle;actomyosin;adherens junction;anchoring junction;brush border;cell cortex part;cell junction;cell part;cell projection;cell projection part;cell-cell adherens junction;cell-cell junction;cell-substrate adherens junction;cell-substrate junction;contractile fiber part;cortical actin cytoskeleton;cortical cytoskeleton;cytoplasm;cytoplasmic membrane-bounded vesicle;cytoplasmic pa…
A8IP69;P61982	14-3-3 protein gamma;14-3-3 protein gamma, N-terminally processed	Ywhag	6	4	6	5	4	21.1	19.485	0.54835	1.207	1.4133	22.092	16.553	16.307	3	4	3	0.50019	1.366	0.68223	8.1999	20.588	19.15	3	4	3	0.99512	1.1879	0.60855	21.159	5.2264	1.2459	3	4	3	biological regulation;cellular process;cellular response to chemical stimulus;cellular response to endogenous stimulus;cellular response to hormone stimulus;cellular response to insulin stimulus;cellular response to organic substance;cellular response to peptide hormone stimulus;cellular response to stimulus;establishment of localization;establishment of localization in cell;establishment of prot…	actin binding;binding;catalytic activity;cytoskeletal protein binding;enzyme binding;insulin-like growth factor receptor binding;kinase binding;monooxygenase activity;oxidoreductase activity;protein binding;protein domain specific binding;protein kinase binding;protein kinase C binding;receptor binding	adherens junction;anchoring junction;cell junction;cell part;cell-substrate adherens junction;cell-substrate junction;cytoplasmic part;cytoplasmic vesicle membrane;cytoplasmic vesicle part;cytosol;extracellular membrane-bounded organelle;extracellular organelle;extracellular region part;extracellular vesicular exosome;focal adhesion;intracellular organelle part;intracellular part;membrane;membran…
B1ARA3;Q4FZH2;P61255;B1ARA5	60S ribosomal protein L26	Rpl26	6	5	5	4	6	44.7	12.606	0.87525	0.55379	0.87598	10.956	14.196	9.4226	6	6	6	0.62074	1.3419	0.47849	15.945	5.5315	24.977	6	6	6	0.75436	2.2427	0.55458	18.775	19.963	30.505	6	6	6	biosynthetic process;cellular biosynthetic process;cellular component biogenesis;cellular component biogenesis at cellular level;cellular component organization or biogenesis;cellular component organization or biogenesis at cellular level;cellular macromolecule biosynthetic process;cellular macromolecule metabolic process;cellular metabolic process;cellular nitrogen compound metabolic process;cel…	structural constituent of ribosome;structural molecule activity	cell part;cytosolic large ribosomal subunit;extracellular membrane-bounded organelle;extracellular organelle;extracellular region part;extracellular vesicular exosome;intracellular organelle part;intracellular part;large ribosomal subunit;macromolecular complex;membrane;membrane-bounded organelle;membrane-bounded vesicle;organelle;organelle part;ribonucleoprotein complex;vesicle
D3YVN7;Q8BFR5;A0A0U1RNQ6;A0A0U1RPC4	Elongation factor Tu;Elongation factor Tu, mitochondrial	Gm9755;Tufm	6	3	3	4	6	15.5	18.013	0.58391	0.84268	0.94438	0.27551	5.507	5.1574	2	3	4	0.46827	1.1559	0.44829	3.5702	31.067	7.0973	2	3	4	0.81467	1.3929	0.41529	6.5528	29.682	11.716	2	3	4	biosynthetic process;cellular biosynthetic process;cellular macromolecule biosynthetic process;cellular macromolecule metabolic process;cellular metabolic process;cellular process;macromolecule biosynthetic process;macromolecule metabolic process;metabolic process;translational elongation	binding;catalytic activity;GTP binding;GTPase activity;guanyl nucleotide binding;guanyl ribonucleotide binding;hydrolase activity;hydrolase activity, acting on acid anhydrides;hydrolase activity, acting on acid anhydrides, in phosphorus-containing anhydrides;nucleic acid binding;nucleoside-triphosphatase activity;nucleotide binding;purine nucleotide binding;purine ribonucleoside triphosphate bind…	cell part;cytoplasmic part;extracellular membrane-bounded organelle;extracellular organelle;extracellular region part;extracellular vesicular exosome;intracellular;intracellular membrane-bounded organelle;intracellular non-membrane-bounded organelle;intracellular organelle;intracellular organelle part;intracellular part;membrane;membrane-bounded organelle;membrane-bounded vesicle;mitochondrial in…
D3Z1M3;Q6ZQI3	Malectin	Mlec	6	4	6	5	6	30.6	44.123	0.5766	1.5306	1.3997	13.058	15.508	12.072	6	7	6	0.69029	1.2496	0.9543	12.376	5.7138	24.066	6	7	6	1.2224	0.83763	0.68465	4.1833	21.296	10.57	6	7	6	carbohydrate metabolic process;metabolic process;primary metabolic process	binding;carbohydrate binding;enzyme binding;protein binding	cell part;cytoplasmic part;endoplasmic reticulum;endoplasmic reticulum membrane;endoplasmic reticulum part;integral to membrane;intracellular membrane-bounded organelle;intracellular organelle;intracellular organelle part;intracellular part;intrinsic to membrane;membrane;membrane part;membrane-bounded organelle;organelle;organelle membrane;organelle part
E9PWY9;Q8C0C7;D6RIJ2	Phenylalanine--tRNA ligase alpha subunit	Farsa	6	5	5	5	6	14	41.345	0.63219	0.62013	0.87798	6.9725	7.1937	20.184	6	5	5	0.52286	1.0622	0.49821	19.245	17.146	23.058	6	5	5	0.7926	2.0377	0.64543	14.23	11.909	8.3925	6	5	5	amine metabolic process;amino acid activation;carboxylic acid metabolic process;cellular amine metabolic process;cellular amino acid metabolic process;cellular ketone metabolic process;cellular macromolecule metabolic process;cellular metabolic process;cellular nitrogen compound metabolic process;cellular process;macromolecule metabolic process;metabolic process;ncRNA metabolic process;nitrogen c…	adenyl nucleotide binding;adenyl ribonucleotide binding;aminoacyl-tRNA ligase activity;ATP binding;binding;catalytic activity;ligase activity;ligase activity, forming aminoacyl-tRNA and related compounds;ligase activity, forming carbon-oxygen bonds;nucleic acid binding;nucleotide binding;phenylalanine-tRNA ligase activity;purine nucleotide binding;purine ribonucleoside triphosphate binding;purine…	cell part;cytoplasmic part;cytosol;intracellular part;macromolecular complex;membrane;phenylalanine-tRNA ligase complex;protein complex
E9Q133;Q3U4U6;P80318;Q3U0I3;F6Q609;F6ZVG8	T-complex protein 1 subunit gamma	Cct3	6	4	5	5	6	13.4	24.774	0.5267	1.57	1.773	14.977	10.922	21.294	4	5	5	0.5146	1.7404	0.77295	20.524	1.7022	24.045	4	5	5	1.048	1.197	0.41144	9.9376	13.912	22.163	4	5	5	binding of sperm to zona pellucida;cell recognition;cell-cell recognition;cellular component assembly;cellular component assembly at cellular level;cellular component organization;cellular component organization at cellular level;cellular component organization or biogenesis;cellular component organization or biogenesis at cellular level;cellular macromolecule metabolic process;cellular metabolic…	adenyl nucleotide binding;adenyl ribonucleotide binding;ATP binding;binding;nucleotide binding;purine nucleotide binding;purine ribonucleoside triphosphate binding;purine ribonucleotide binding;ribonucleotide binding	cell body;cell part;chaperonin-containing T-complex;cytoplasm;cytoplasmic part;cytoskeletal part;cytosolic part;extracellular membrane-bounded organelle;extracellular organelle;extracellular region part;extracellular vesicular exosome;intracellular organelle part;intracellular part;macromolecular complex;membrane;membrane-bounded organelle;membrane-bounded vesicle;microtubule;myelin sheath;organe…
Q5M8Q0;E9QAZ2;Q9CZM2;B8JKK2	Ribosomal protein L15;60S ribosomal protein L15	Rpl15;Gm10020	6	6	6	5	6	35.3	26.682	0.74248	0.60516	0.87218	12.808	7.0789	5.8943	9	9	7	0.66588	1.3219	0.51375	19.394	7.953	9.7558	9	9	7	0.87623	2.0921	0.5889	12.898	12.166	17.384	9	9	7	biosynthetic process;cellular biosynthetic process;cellular macromolecule biosynthetic process;cellular macromolecule metabolic process;cellular metabolic process;cellular process;cellular protein metabolic process;macromolecule biosynthetic process;macromolecule metabolic process;metabolic process;primary metabolic process;protein metabolic process;translation	structural constituent of ribosome;structural molecule activity	cell part;cytoplasmic part;cytosolic large ribosomal subunit;extracellular membrane-bounded organelle;extracellular organelle;extracellular region part;extracellular vesicular exosome;intracellular membrane-bounded organelle;intracellular non-membrane-bounded organelle;intracellular organelle;intracellular organelle part;intracellular part;large ribosomal subunit;macromolecular complex;membrane-b…
G3UWE1;Q52L67;Q9CY27	Very-long-chain enoyl-CoA reductase	Tecr	6	5	4	5	6	19.5	17.269	0.6894	0.68401	0.83687	9.6057	14.051	9.8246	6	4	6	0.7502	1.1051	0.65608	2.5656	6.9798	11.077	6	4	6	1.1285	1.6046	0.79225	10.13	10.652	19.007	6	4	6	biosynthetic process;carboxylic acid biosynthetic process;carboxylic acid metabolic process;cellular biosynthetic process;cellular ketone metabolic process;cellular lipid metabolic process;cellular metabolic process;cellular process;fatty acid biosynthetic process;fatty acid elongation;fatty acid metabolic process;lipid biosynthetic process;lipid metabolic process;metabolic process;monocarboxylic…	catalytic activity;oxidoreductase activity;oxidoreductase activity, acting on the CH-CH group of donors	cell part;cytoplasmic part;endoplasmic reticulum;endoplasmic reticulum part;integral to endoplasmic reticulum membrane;integral to membrane;integral to organelle membrane;intracellular membrane-bounded organelle;intracellular organelle;intracellular organelle part;intracellular part;intrinsic to endoplasmic reticulum membrane;intrinsic to membrane;intrinsic to organelle membrane;membrane part;mem…
H7BX95;Q6PDM2;F7AI47;Q9D0B0	Serine/arginine-rich splicing factor 1	Srsf1	6	2	6	4	6	28.5	16.465	0.86699	0.76738	0.85097	8.1395	10.381	6.5698	3	7	4	0.81283	1.274	0.63409	6.1113	8.1125	22.831	3	7	4	1.3608	1.6633	0.72223	14.743	10.444	26.108	3	7	4	biological regulation;cardiac muscle contraction;cellular component assembly;cellular component assembly at cellular level;cellular component organization;cellular component organization at cellular level;cellular component organization or biogenesis;cellular component organization or biogenesis at cellular level;cellular macromolecular complex assembly;cellular macromolecular complex subunit org…	binding;mRNA binding;nucleic acid binding;nucleotide binding;protein binding;protein domain specific binding;RNA binding;RS domain binding	catalytic step 2 spliceosome;cell part;cytoplasm;exon-exon junction complex;extracellular membrane-bounded organelle;extracellular organelle;extracellular region part;extracellular vesicular exosome;intracellular membrane-bounded organelle;intracellular non-membrane-bounded organelle;intracellular organelle;intracellular organelle part;intracellular part;macromolecular complex;membrane-bounded or…
MNVns3			6	3	3	2	6	18.7	16.973	0.69853	4.2013	0.57603	119.06	13.845	60.127	3	3	2	3.8535	0.68388	3.2013	50.133	58.073	31.304	3	3	2	6.0854	0.13494	5.5575	68.673	66.133	23.008	3	3	2
MNVns5			6	4	4	6	6	62.1	20.612	0.66199	24.172	0.87298	14.396	73.752	56.413	4	4	7	7.0327	0.77486	13.717	135.01	46.045	102.67	4	4	7	9.7885	0.091079	8.5739	136.96	108.54	123.41	4	4	7
O08579;I7HJS1;Q3THM8;B7FAU5	Emerin	Emd	6	4	5	6	6	31.7	59.641	0.66626	0.25328	0.92157	16.168	23.48	28.212	5	7	8	0.30936	1.4498	0.20952	16.255	51.609	21.281	5	7	8	0.47173	5.2577	0.23223	15.767	46.701	37.332	5	7	8	biological regulation;cell differentiation;cellular developmental process;cellular process;cellular response to chemical stimulus;cellular response to growth factor stimulus;cellular response to organic substance;cellular response to stimulus;developmental process;muscle cell differentiation;negative regulation of biological process;negative regulation of catenin import into nucleus;negative regu…	actin binding;beta-tubulin binding;binding;cytoskeletal protein binding;protein binding;tubulin binding	cell part;cytoplasmic part;cytoskeletal part;endoplasmic reticulum;envelope;integral to membrane;intracellular membrane-bounded organelle;intracellular organelle;intracellular organelle part;intracellular part;intrinsic to membrane;macromolecular complex;membrane;membrane part;membrane-bounded organelle;microtubule;nuclear envelope;nuclear inner membrane;nuclear lamina;nuclear membrane;nuclear ou…
Q811L7;Q8C2Q7;O35737	Heterogeneous nuclear ribonucleoprotein H;Heterogeneous nuclear ribonucleoprotein H, N-terminally processed	Hnrnph1	6	6	5	6	1	20.5	113.61	0.84022	1.1431	0.89998	6.5992	8.649	9.3057	8	9	9	0.92672	1.1869	0.8224	5.6306	8.3211	12.091	8	9	9	1.0791	1.0161	0.91987	9.8056	17.071	10.771	8	9	9	biological regulation;cellular macromolecule metabolic process;cellular metabolic process;cellular nitrogen compound metabolic process;cellular process;macromolecule metabolic process;metabolic process;mRNA metabolic process;mRNA processing;nitrogen compound metabolic process;nucleic acid metabolic process;nucleobase-containing compound metabolic process;primary metabolic process;regulation of bi…	binding;nucleic acid binding;nucleotide binding;RNA binding	catalytic step 2 spliceosome;cell part;intracellular organelle part;intracellular part;macromolecular complex;membrane;nuclear part;nucleoplasm;organelle part;ribonucleoprotein complex;spliceosomal complex;viral nucleocapsid;virion part
P08249;A0A0G2JF23;A0A0G2JGY4	Malate dehydrogenase, mitochondrial	Mdh2	6	2	6	5	6	24.9	19.76	0.18224	4.7615	4.2246	4.7253	5.1328	10.2	2	6	4	0.26932	3.0933	1.5386	0.10552	8.6708	16.191	2	6	4	1.4366	0.65504	0.34893	0.10754	4.0899	12.731	2	6	4	acetyl-CoA catabolic process;acetyl-CoA metabolic process;carbohydrate metabolic process;carboxylic acid metabolic process;catabolic process;cellular catabolic process;cellular ketone metabolic process;cellular macromolecule metabolic process;cellular metabolic process;cellular nitrogen compound metabolic process;cellular process;cellular protein metabolic process;coenzyme catabolic process;coenz…	catalytic activity;L-malate dehydrogenase activity;malate dehydrogenase (NADP+) activity;malate dehydrogenase activity;oxidoreductase activity;oxidoreductase activity, acting on CH-OH group of donors;oxidoreductase activity, acting on the CH-OH group of donors, NAD or NADP as acceptor	cell part;cytoplasmic part;extracellular membrane-bounded organelle;extracellular organelle;extracellular region part;extracellular vesicular exosome;intracellular membrane-bounded organelle;intracellular organelle;intracellular organelle lumen;intracellular organelle part;intracellular part;membrane;membrane-bounded organelle;membrane-bounded vesicle;membrane-enclosed lumen;mitochondrial inner m…
P14115	60S ribosomal protein L27a	Rpl27a	6	5	5	5	6	32.4	24.767	0.81013	0.52933	0.82149	10.301	22.075	12.376	6	5	5	0.63188	1.3043	0.476	19.457	7.7618	17.818	6	5	5	0.8329	2.2536	0.59269	23.802	30.573	6.7158	6	5	5	biosynthetic process;cellular biosynthetic process;cellular macromolecule biosynthetic process;cellular macromolecule metabolic process;cellular metabolic process;cellular process;cellular protein metabolic process;macromolecule biosynthetic process;macromolecule metabolic process;metabolic process;primary metabolic process;protein metabolic process;translation	structural constituent of ribosome;structural molecule activity	cell part;cytosolic large ribosomal subunit;intracellular organelle part;intracellular part;large ribosomal subunit;macromolecular complex;membrane;organelle part;ribonucleoprotein complex
Q8C253;P16110	Galectin;Galectin-3	Lgals3	6	4	5	5	6	24.6	14.122	0.28768	3.3993	1.6309	7.9669	11.788	8.1524	7	8	10	0.42375	2.8002	0.8629	13.15	15.796	23.061	7	8	10	1.697	0.8251	0.50861	14.5	14.589	19.596	7	8	10	anatomical structure development;biological regulation;cell chemotaxis;cell differentiation;cell migration;cell motility;cellular component movement;cellular component organization;cellular component organization at cellular level;cellular component organization or biogenesis;cellular component organization or biogenesis at cellular level;cellular developmental process;cellular macromolecule meta…	binding;carbohydrate binding;chemoattractant activity;extracellular matrix binding;IgE binding;immunoglobulin binding;laminin binding;protein binding;protein complex binding	cell part;cell surface;cytoplasm;cytoplasmic part;external side of plasma membrane;extracellular matrix;extracellular membrane-bounded organelle;extracellular organelle;extracellular region part;extracellular space;extracellular vesicular exosome;immunological synapse;intracellular membrane-bounded organelle;intracellular organelle;intracellular organelle part;intracellular part;macromolecular co…
Q3KQM4;Q80XR5;P26369	Splicing factor U2AF 65 kDa subunit	U2af2	6	4	4	3	6	22.1	25.185	0.69716	0.6412	0.92754	29.915	21.176	7.4241	4	4	3	0.68789	1.1644	0.58843	19.804	20.292	10.823	4	4	3	0.95754	1.7968	0.66012	33.012	12.793	4.5663	4	4	3	biological regulation;cellular macromolecule metabolic process;cellular metabolic process;cellular nitrogen compound metabolic process;cellular process;macromolecule metabolic process;metabolic process;mRNA metabolic process;mRNA processing;negative regulation of biological process;negative regulation of cellular metabolic process;negative regulation of cellular process;negative regulation of mac…	binding;C2H2 zinc finger domain binding;enzyme binding;nucleotide binding;protein binding;protein domain specific binding	cell part;intracellular organelle part;intracellular part;macromolecular complex;nuclear body;nuclear part;nuclear speck;nucleoplasm;nucleoplasm part;organelle part;protein complex;Prp19 complex;ribonucleoprotein complex;spliceosomal complex;viral nucleocapsid;virion part
Q5BLK0;P35979;F8VQK7	60S ribosomal protein L12	Rpl12	6	6	6	6	6	54.5	77.564	0.66821	0.59909	0.83188	7.3972	6.6802	5.7249	7	6	7	0.62549	1.3096	0.46942	15.081	7.5175	16.399	7	6	7	0.90905	2.1466	0.54974	9.1626	14.552	18.683	7	6	7	biosynthetic process;cellular biosynthetic process;cellular macromolecule biosynthetic process;cellular macromolecule metabolic process;cellular metabolic process;cellular process;cellular protein metabolic process;macromolecule biosynthetic process;macromolecule metabolic process;metabolic process;primary metabolic process;protein metabolic process;translation	binding;nucleic acid binding;RNA binding;structural constituent of ribosome;structural molecule activity	cell part;cytoplasmic part;intracellular non-membrane-bounded organelle;intracellular organelle;intracellular part;macromolecular complex;non-membrane-bounded organelle;organelle;ribonucleoprotein complex;ribosome
Q3UL22;P42932;H3BL49;H3BJB6;H3BLL1;H3BKG2	T-complex protein 1 subunit theta	Cct8	6	5	6	6	6	12.6	21.516	0.51348	1.5167	1.8679	5.4055	28.365	14.747	6	5	6	0.60729	1.5937	0.81373	5.0739	25.869	8.7807	6	5	6	1.0886	1.0302	0.42501	5.4763	11.303	17.489	6	5	6	binding of sperm to zona pellucida;cell recognition;cell-cell recognition;cellular component assembly;cellular component assembly at cellular level;cellular component organization;cellular component organization at cellular level;cellular component organization or biogenesis;cellular component organization or biogenesis at cellular level;cellular macromolecule metabolic process;cellular metabolic…	adenyl nucleotide binding;adenyl ribonucleotide binding;ATP binding;binding;nucleotide binding;purine nucleotide binding;purine ribonucleoside triphosphate binding;purine ribonucleotide binding;ribonucleotide binding	aggresome;cell body;cell part;centrosome;chaperonin-containing T-complex;cytoplasm;cytoplasmic part;cytoskeletal part;cytoskeleton;cytosol;cytosolic part;extracellular membrane-bounded organelle;extracellular organelle;extracellular region part;extracellular vesicular exosome;inclusion body;intermediate filament cytoskeleton;intracellular non-membrane-bounded organelle;intracellular organelle;int…
Q5RKN9;P47753;A0A0G2JE27	F-actin-capping protein subunit alpha-1	Capza1	6	6	5	5	4	33.2	12.587	0.56685	0.41481	0.82324	13.795	14.148	7.3501	4	4	5	0.16168	1.1343	0.21448	25.236	10.14	26.989	4	4	5	0.32968	2.8202	0.24133	27.876	17.314	19.731	4	4	5	actin filament capping;barbed-end actin filament capping;biological regulation;cellular component organization;cellular component organization or biogenesis;negative regulation of actin filament depolymerization;negative regulation of actin filament polymerization;negative regulation of biological process;negative regulation of cellular component organization;negative regulation of cellular proce…		brush border;cell cortex part;cell junction;cell part;cell projection;cell-cell junction;cortical cytoskeleton;cytoplasmic part;cytoskeletal part;cytoskeleton;extracellular membrane-bounded organelle;extracellular organelle;extracellular region part;extracellular vesicular exosome;F-actin capping protein complex;intracellular non-membrane-bounded organelle;intracellular organelle;intracellular or…
Q5DQJ3;P47754;D6RCW7;A0A0N4SVM0	F-actin-capping protein subunit alpha-2	Capza2	6	5	5	5	4	32.9	26.763	0.53626	0.36699	0.73595	19.672	20.289	16.102	5	6	7	0.19564	1.0117	0.18429	31.33	19.484	20.162	5	6	7	0.29289	2.7762	0.2578	20.414	8.3572	19.559	5	6	7	actin filament capping;barbed-end actin filament capping;biological regulation;cellular component organization;cellular component organization or biogenesis;negative regulation of actin filament depolymerization;negative regulation of actin filament polymerization;negative regulation of biological process;negative regulation of cellular component organization;negative regulation of cellular proce…		brush border;cell cortex part;cell part;cell projection;cortical cytoskeleton;cytoplasmic part;cytoskeletal part;cytoskeleton;extracellular membrane-bounded organelle;extracellular organelle;extracellular region part;extracellular vesicular exosome;F-actin capping protein complex;intracellular non-membrane-bounded organelle;intracellular organelle;intracellular organelle part;intracellular part;m…
Q4V9T8;P48024;Q9CXU9;J3QN87;J3QPZ8	Eukaryotic translation initiation factor 1;Eukaryotic translation initiation factor 1b	Eif1;Eif1b	6	4	6	4	6	76.1	49.064	0.78241	0.33189	0.9106	15.563	14.173	4.0826	4	6	4	0.28382	1.3374	0.306	17.554	14.347	35.648	4	6	4	0.34262	4.1276	0.32005	37.231	20.103	18.726	4	6	4	biological regulation;dosage compensation;dosage compensation, by inactivation of X chromosome;regulation of biological process;regulation of gene expression;regulation of gene expression, epigenetic;regulation of macromolecule metabolic process;regulation of metabolic process	binding;nucleic acid binding;RNA binding;translation factor activity, nucleic acid binding;translation initiation factor activity
Q545T0;P55097	Cathepsin K	Ctsk	6	5	4	6	6	19.8	24.413	0.64061	0.4662	0.91067	9.6809	18.577	4.8115	7	5	8	0.37459	1.0374	0.37937	43.667	19.775	37.259	7	5	8	0.65041	2.103	0.39211	42.646	14.192	38.041	7	5	8	anatomical structure homeostasis;biological regulation;bone resorption;collagen catabolic process;collagen metabolic process;homeostatic process;intramembranous ossification;macromolecule metabolic process;metabolic process;multicellular organismal catabolic process;multicellular organismal macromolecule metabolic process;multicellular organismal metabolic process;multicellular organismal process…	binding;catalytic activity;collagen binding;cysteine-type endopeptidase activity;cysteine-type peptidase activity;endopeptidase activity;fibronectin binding;glycoprotein binding;hydrolase activity;peptidase activity;peptidase activity, acting on L-amino acid peptides;protein binding;proteoglycan binding	cell part;cytoplasmic part;extracellular region part;extracellular space;intracellular membrane-bounded organelle;intracellular organelle;intracellular part;lysosome;lytic vacuole;membrane-bounded organelle;organelle;vacuole
P59999;Q3TX55;E9PWA7	Actin-related protein 2/3 complex subunit 4	Arpc4	6	6	5	5	6	31	17.135	0.6151	1.5604	1.145	17.498	8.0489	2.9989	6	6	5	0.55276	1.056	0.57432	23.933	1.8277	18.499	6	6	5	0.98763	0.68158	0.51777	36.132	12.25	20.582	6	6	5	actin cytoskeleton organization;actin filament organization;actin filament polymerization;actin filament-based process;actin nucleation;actin polymerization or depolymerization;Arp2/3 complex-mediated actin nucleation;biological regulation;cellular component assembly;cellular component assembly at cellular level;cellular component organization;cellular component organization at cellular level;cel…	binding;enzyme binding;protein binding;structural constituent of cytoskeleton;structural molecule activity	Arp2/3 protein complex;cell part;cell projection;cytoplasm;cytoskeletal part;extracellular membrane-bounded organelle;extracellular organelle;extracellular region part;extracellular vesicular exosome;intracellular organelle part;intracellular part;macromolecular complex;membrane-bounded organelle;membrane-bounded vesicle;organelle;organelle part;protein complex;vesicle
P62204;Q3UKW2;Q9D6P8	Calmodulin;Calmodulin-like protein 3	Calm1;Calml3	6	3	6	5	6	40.9	63.62	0.81715	0.73691	0.93954	1.7975	23.675	5.7987	4	8	7	0.63049	1.6426	0.33349	10.695	3.7524	32.716	4	8	7	0.76525	2.2393	0.37507	17.873	30.589	29.513	4	8	7	anatomical structure development;biological regulation;detection of calcium ion;detection of chemical stimulus;detection of stimulus;developmental process;positive regulation of biological process;positive regulation of catalytic activity;positive regulation of cellular metabolic process;positive regulation of cellular process;positive regulation of cellular protein metabolic process;positive reg…	binding;calcium ion binding;cation binding;enzyme activator activity;enzyme regulator activity;ion binding;metal ion binding;phosphatase activator activity;phosphatase regulator activity;protein phosphatase activator activity;protein phosphatase regulator activity	calcium channel complex;cation channel complex;cell part;centrosome;contractile fiber part;cytoplasmic part;cytoskeletal part;cytosol;extracellular membrane-bounded organelle;extracellular organelle;extracellular region part;extracellular vesicular exosome;intracellular membrane-bounded organelle;intracellular non-membrane-bounded organelle;intracellular organelle;intracellular organelle part;int…
Q5SS40;P62259;D6REF3;F6WA09	14-3-3 protein epsilon	Ywhae	6	3	6	5	4	28.2	23.496	0.8294	1.5625	1.4609	69.472	39.771	16.681	2	5	3	0.46197	1.587	0.89276	2.8744	37.081	87.038	2	5	3	0.59594	0.85485	0.72709	77.38	40.083	86.964	2	5	3	anatomical structure development;biological regulation;cell migration;cell motility;cellular chemical homeostasis;cellular component movement;cellular homeostasis;cellular ion homeostasis;cellular process;cerebral cortex development;chemical homeostasis;developmental process;establishment of localization;establishment of localization in cell;establishment of protein localization;hippocampus devel…	amine binding;amino acid binding;antigen binding;binding;carboxylic acid binding;catalytic activity;channel regulator activity;enzyme binding;histone deacetylase binding;ion channel binding;MHC class II protein complex binding;MHC protein complex binding;monooxygenase activity;oxidoreductase activity;phosphoprotein binding;phosphoserine binding;potassium channel regulator activity;protein binding…	adherens junction;anchoring junction;axon;cell junction;cell part;cell projection;cell-substrate adherens junction;cell-substrate junction;cytoplasmic membrane-bounded vesicle;cytoplasmic part;cytoplasmic vesicle;cytoplasmic vesicle membrane;cytoplasmic vesicle part;cytoskeletal part;cytosol;extracellular membrane-bounded organelle;extracellular organelle;extracellular region part;extracellular v…
P62983;A0A0A6YW67;E9Q9J0;Q66JP1;E9Q4P0;E9Q5F6;E9QNP0;Q5SX22;P62984;P0CG49;P0CG50;J3QK04;D3YYZ2	Ubiquitin-40S ribosomal protein S27a;Ubiquitin;40S ribosomal protein S27a;Ubiquitin-60S ribosomal protein L40;Ubiquitin;60S ribosomal protein L40;Polyubiquitin-B;Ubiquitin;Polyubiquitin-C;Ubiquitin;Ubiquitin-related 1;Ubiquitin-related 2	Rps27a;Gm8797;Uba52;Kxd1;Ubc;Ubb;Gm7808	6	4	5	4	6	46.2	34.211	0.69311	1.1681	0.98523	6.8206	6.5129	5.5824	6	6	6	0.86984	1.4185	0.77918	34.599	6.6444	33.99	6	6	6	1.2633	1.1231	0.76771	36.877	16.821	26.025	6	6	6	adipose tissue development;anatomical structure development;anatomical structure morphogenesis;biological regulation;biosynthetic process;cell cycle phase;cell cycle process;cell development;cell part morphogenesis;cell projection morphogenesis;cell projection organization;cellular biosynthetic process;cellular chemical homeostasis;cellular component morphogenesis;cellular component movement;cell…	binding;cation binding;enzyme binding;ion binding;metal ion binding;protease binding;protein binding;structural constituent of ribosome;structural molecule activity	cell body;cell part;cell projection;cytoplasm;cytoplasmic part;cytosol;cytosolic small ribosomal subunit;extracellular membrane-bounded organelle;extracellular organelle;extracellular region part;extracellular vesicular exosome;intracellular membrane-bounded organelle;intracellular non-membrane-bounded organelle;intracellular organelle;intracellular organelle part;intracellular part;macromolecula…
P63101;D3YXN6;D3YXF4	14-3-3 protein zeta/delta	Ywhaz	6	2	6	3	4	30.2	36.445	NaN	1.6104	NaN	NaN	22.708	NaN	1	5	1	NaN	1.4064	NaN	NaN	21.879	NaN	1	5	1	NaN	0.98152	NaN	NaN	8.1262	NaN	1	5	1	amine transport;biological regulation;cellular component assembly;cellular component assembly at cellular level;cellular component organization;cellular component organization at cellular level;cellular component organization or biogenesis;cellular component organization or biogenesis at cellular level;cellular process;establishment of Golgi localization;establishment of localization;establishmen…	binding;enzyme binding;identical protein binding;kinase binding;protein binding;protein domain specific binding;protein kinase binding;transcription factor binding	adherens junction;anchoring junction;blood microparticle;cell junction;cell leading edge;cell part;cell-substrate adherens junction;cell-substrate junction;cytoplasmic membrane-bounded vesicle;cytoplasmic part;cytoplasmic vesicle;cytoplasmic vesicle membrane;cytoplasmic vesicle part;cytoskeletal part;cytosol;extracellular membrane-bounded organelle;extracellular organelle;extracellular region par…
Q5M9K7;P63325;Q3UW83	40S ribosomal protein S10	Rps10	6	6	5	5	6	38.2	47.476	0.80093	0.44722	0.88083	7.0942	11.09	8.6705	9	8	9	0.52305	1.3319	0.4523	18.81	9.1757	24.526	9	8	9	0.66977	2.9505	0.49794	12.805	20.45	16.613	9	8	9	cellular component assembly;cellular component assembly at cellular level;cellular component organization;cellular component organization at cellular level;cellular component organization or biogenesis;cellular component organization or biogenesis at cellular level;cellular macromolecular complex assembly;cellular macromolecular complex subunit organization;cellular process;macromolecular complex…	structural constituent of ribosome;structural molecule activity	adherens junction;anchoring junction;cell junction;cell part;cell-substrate adherens junction;cell-substrate junction;cytoplasm;cytosolic small ribosomal subunit;extracellular membrane-bounded organelle;extracellular organelle;extracellular region part;extracellular vesicular exosome;focal adhesion;intracellular non-membrane-bounded organelle;intracellular organelle;intracellular organelle part;i…
Q4VAG4;P67984	60S ribosomal protein L22	Rpl22	6	4	3	5	5	57.8	20.67	0.83959	0.59335	0.81964	3.7531	3.4144	5.1121	4	2	4	0.69586	1.3558	0.52507	20.862	0.76725	19.941	4	2	4	0.86542	2.242	0.57296	17.787	0.24712	31.373	4	2	4	alpha-beta T cell activation;alpha-beta T cell differentiation;biosynthetic process;cell activation;cell differentiation;cellular biosynthetic process;cellular developmental process;cellular macromolecule biosynthetic process;cellular macromolecule metabolic process;cellular metabolic process;cellular process;cellular protein metabolic process;developmental process;immune system process;leukocyte…	binding;carbohydrate binding;glycosaminoglycan binding;heparin binding;pattern binding;polysaccharide binding;structural constituent of ribosome;structural molecule activity	adherens junction;anchoring junction;cell junction;cell part;cell-substrate adherens junction;cell-substrate junction;cytoplasm;cytoplasmic part;cytosolic large ribosomal subunit;extracellular membrane-bounded organelle;extracellular organelle;extracellular region part;extracellular vesicular exosome;focal adhesion;intracellular membrane-bounded organelle;intracellular non-membrane-bounded organe…
Q3TIV5	Zinc finger CCCH domain-containing protein 15	Zc3h15	6	4	4	4	6	20.7	23.365	0.85531	0.89634	1.0011	17.454	30.293	12.252	4	4	3	0.96402	1.4314	0.70667	9.0806	25.302	16.65	4	4	3	1.0981	2.0428	0.6581	14.955	57.858	26.123	4	4	3	biological regulation;cell surface receptor linked signaling pathway;cellular process;cellular response to chemical stimulus;cellular response to cytokine stimulus;cellular response to organic substance;cellular response to stimulus;cytokine-mediated signaling pathway;regulation of biological process;regulation of cellular process;response to chemical stimulus;response to cytokine stimulus;respon…	binding;cation binding;ion binding;metal ion binding	cell part;cytoplasm;intracellular non-membrane-bounded organelle;intracellular organelle;intracellular organelle part;intracellular part;non-membrane-bounded organelle;nuclear part;nucleolus;organelle;organelle part
Q3UIR3	E3 ubiquitin-protein ligase DTX3L	Dtx3l	6	3	3	1	6	11	25.155	1.0097	0.95852	NaN	4.5942	46.032	NaN	4	3	1	1.3667	2.3577	NaN	16.304	19.69	NaN	4	3	1	1.4421	1.9601	NaN	12.282	32.423	NaN	4	3	1	cellular component organization;cellular component organization at cellular level;cellular component organization or biogenesis;cellular component organization or biogenesis at cellular level;cellular macromolecule metabolic process;cellular metabolic process;cellular nitrogen compound metabolic process;cellular process;cellular protein metabolic process;cellular response to stimulus;cellular res…	acid-amino acid ligase activity;binding;catalytic activity;cation binding;histone binding;ion binding;ligase activity;ligase activity, forming carbon-nitrogen bonds;metal ion binding;protein binding;small conjugating protein ligase activity;transition metal ion binding;ubiquitin-protein ligase activity;zinc ion binding	cell part;cytoplasm;intracellular membrane-bounded organelle;intracellular organelle;intracellular organelle part;intracellular part;membrane-bounded organelle;nuclear part;nucleoplasm;nucleus;organelle;organelle part
Q61233	Plastin-2	Lcp1	6	4	5	4	6	12.4	20.216	0.37838	2.9949	2.6352	12.403	25.555	15.346	4	6	4	0.43137	2.1478	1.2393	13.997	10.342	10.171	4	6	4	0.9507	0.82491	0.39848	7.9215	13.504	9.5369	4	6	4	actin cytoskeleton organization;actin filament bundle assembly;actin filament organization;actin filament-based process;anatomical structure morphogenesis;biological regulation;cell activation;cell activation involved in immune response;cell migration;cell motility;cellular component assembly;cellular component assembly at cellular level;cellular component disassembly;cellular component disassemb…	actin binding;actin filament binding;binding;calcium ion binding;cation binding;cytoskeletal protein binding;identical protein binding;ion binding;metal ion binding;protein binding	actin cytoskeleton;actin filament;actin filament bundle;actomyosin;adherens junction;anchoring junction;cell junction;cell part;cell projection;cell projection membrane;cell projection part;cell-substrate adherens junction;cell-substrate junction;cytoplasm;cytoplasmic part;cytoskeletal part;cytoskeleton;cytosol;extracellular membrane-bounded organelle;extracellular organelle;extracellular region …
Q8BJL0;D3Z0J8;D3YUX5	SWI/SNF-related matrix-associated actin-dependent regulator of chromatin subfamily A-like protein 1	Smarcal1	6	4	5	2	6	8.5	33.637	0.80237	0.52426	0.97312	7.831	9.6299	6.1584	4	5	2	0.65716	1.333	0.41224	8.8297	4.4992	24.856	4	5	2	0.86725	2.495	0.39579	15.871	22.947	33.602	4	5	2	biological regulation;cellular component organization;cellular component organization at cellular level;cellular component organization or biogenesis;cellular component organization or biogenesis at cellular level;cellular macromolecule metabolic process;cellular metabolic process;cellular nitrogen compound metabolic process;cellular process;cellular response to stimulus;cellular response to stre…	adenyl nucleotide binding;adenyl ribonucleotide binding;ATP binding;ATPase activity;ATPase activity, coupled;binding;catalytic activity;DNA binding;DNA-dependent ATPase activity;helicase activity;hydrolase activity;hydrolase activity, acting on acid anhydrides;hydrolase activity, acting on acid anhydrides, in phosphorus-containing anhydrides;nucleic acid binding;nucleoside-triphosphatase activity…	cell part;chromosomal part;DNA replication factor A complex;intracellular membrane-bounded organelle;intracellular organelle;intracellular organelle part;intracellular part;macromolecular complex;membrane-bounded organelle;nuclear chromosome part;nuclear part;nucleoplasm;nucleus;organelle;organelle part;protein complex;site of double-strand break
Q8BP67;F6RSK3	60S ribosomal protein L24	Rpl24	6	3	6	6	6	31.8	19.622	0.79096	0.54161	0.78342	12.599	20.681	16.001	3	6	7	0.6604	1.4354	0.49277	18.595	14.772	29.745	3	6	7	0.80219	2.6086	0.64978	7.7775	14.976	17.327	3	6	7	anatomical structure development;axon guidance;biological regulation;biosynthetic process;cell cycle checkpoint;cell cycle process;cellular biosynthetic process;cellular component assembly;cellular component assembly at cellular level;cellular component organization;cellular component organization at cellular level;cellular component organization or biogenesis;cellular component organization or b…	structural constituent of ribosome;structural molecule activity	cell part;cytosolic large ribosomal subunit;extracellular membrane-bounded organelle;extracellular organelle;extracellular region part;extracellular vesicular exosome;intracellular organelle part;intracellular part;large ribosomal subunit;macromolecular complex;membrane;membrane-bounded organelle;membrane-bounded vesicle;organelle;organelle part;ribonucleoprotein complex;vesicle
Q8K268	ATP-binding cassette sub-family F member 3	Abcf3	6	5	3	2	6	11.8	18.518	0.76711	0.97908	1.1192	29.62	30.488	3.161	4	3	2	0.76982	1.2462	0.88969	31.19	10.791	22.571	4	3	2	0.97196	1.0736	0.87421	10.292	17.42	12.328	4	3	2	defense response;defense response to virus;immune effector process;immune system process;multi-organism process;response to biotic stimulus;response to other organism;response to stimulus;response to stress;response to virus	adenyl nucleotide binding;adenyl ribonucleotide binding;ATP binding;ATPase activity;binding;catalytic activity;hydrolase activity;hydrolase activity, acting on acid anhydrides;hydrolase activity, acting on acid anhydrides, in phosphorus-containing anhydrides;nucleoside-triphosphatase activity;nucleotide binding;purine nucleotide binding;purine ribonucleoside triphosphate binding;purine ribonucleo…	cell part;membrane
A0A087WPL5;E9QNN1;O70133;A0A0R4J2C3;Q3UR42	ATP-dependent RNA helicase A	Dhx9	5	3	4	2	5	4	14.107	0.75338	0.85843	0.80069	2.4523	26.41	23.655	2	4	2	0.895	1.1019	0.93202	9.2695	19.156	7.6134	2	4	2	1.2064	1.3059	1.1165	16.663	17.316	28.534	2	4	2	biological regulation;cell differentiation;cellular developmental process;cellular macromolecule metabolic process;cellular metabolic process;cellular nitrogen compound metabolic process;cellular process;cellular response to heat;cellular response to stimulus;cellular response to stress;circadian rhythm;CRD-mediated mRNA stabilization;developmental process;macromolecule metabolic process;metaboli…	adenyl nucleotide binding;adenyl ribonucleotide binding;ATP binding;ATPase activity;ATPase activity, coupled;ATP-dependent helicase activity;ATP-dependent RNA helicase activity;binding;catalytic activity;DNA binding;helicase activity;hydrolase activity;hydrolase activity, acting on acid anhydrides;hydrolase activity, acting on acid anhydrides, in phosphorus-containing anhydrides;nucleic acid bind…	cell part;centrosome;CRD-mediated mRNA stability complex;cytoplasm;cytoplasmic part;cytoskeletal part;intracellular membrane-bounded organelle;intracellular non-membrane-bounded organelle;intracellular organelle;intracellular organelle part;intracellular part;macromolecular complex;membrane;membrane-bounded organelle;microtubule organizing center;non-membrane-bounded organelle;nuclear part;nucleo…
A0A0A0MQM0;P63242;Q8BGY2;J3QPS8	Eukaryotic translation initiation factor 5A;Eukaryotic translation initiation factor 5A-1;Eukaryotic translation initiation factor 5A-2	Eif5a;Eif5a2	5	2	5	4	5	36.2	14.218	0.54512	1.3408	1.3727	3.8305	17.282	7.7871	2	6	5	0.66914	1.8108	0.88375	2.6634	14.416	7.4546	2	6	5	1.2726	1.3584	0.60927	6.9391	15.391	24.796	2	6	5	aging;apoptosis;biological regulation;cell death;cellular process;death;developmental process;establishment of localization;establishment of localization in cell;establishment of protein localization;establishment of RNA localization;intracellular protein transport;intracellular transport;mRNA export from nucleus;mRNA transport;negative regulation of apoptosis;negative regulation of biological pr…	binding;nucleic acid binding;protein binding;protein N-terminus binding;ribonucleoprotein binding;ribosome binding;RNA binding;snRNA binding;translation elongation factor activity;translation factor activity, nucleic acid binding;U6 snRNA binding	annulate lamellae;cell body;cell part;cell projection;cytoplasm;cytoplasmic part;dendrite;endoplasmic reticulum membrane;endoplasmic reticulum part;extracellular membrane-bounded organelle;extracellular organelle;extracellular region part;extracellular vesicular exosome;intracellular membrane-bounded organelle;intracellular organelle;intracellular organelle part;intracellular part;macromolecular …
A0A0G2JDW7;Q6ZWU9;A0A0G2JG29;A0A0G2JEX7	40S ribosomal protein S27	Rps27	5	5	5	5	3	41.5	15.628	0.66125	0.41861	0.7616	21.699	2.5256	3.967	7	8	7	0.49105	1.326	0.39468	21.565	6.898	32.611	7	8	7	0.67046	3.0937	0.53531	24.566	13.611	27.863	7	8	7	biosynthetic process;cellular biosynthetic process;cellular macromolecule biosynthetic process;cellular macromolecule metabolic process;cellular metabolic process;cellular process;cellular protein metabolic process;macromolecule biosynthetic process;macromolecule metabolic process;metabolic process;primary metabolic process;protein metabolic process;translation	binding;cation binding;ion binding;metal ion binding;structural constituent of ribosome;structural molecule activity	cell part;cytosolic small ribosomal subunit;intracellular membrane-bounded organelle;intracellular organelle;intracellular organelle part;intracellular part;macromolecular complex;membrane-bounded organelle;nucleus;organelle;organelle part;ribonucleoprotein complex;small ribosomal subunit
A0A0G2JG95;Q8BX10	Serine/threonine-protein phosphatase PGAM5, mitochondrial	Pgam5	5	5	5	4	5	25.7	13.512	0.80746	0.48721	0.82157	15.145	14.549	5.7694	5	5	4	0.5962	1.2005	0.42702	14.329	9.3167	13.604	5	5	4	0.84305	2.5649	0.50339	11.623	9.4954	11.46	5	5	4	biological regulation;cell death;cellular localization;cellular macromolecule localization;cellular metabolic process;cellular process;cellular protein localization;cellular response to stimulus;death;dephosphorylation;intracellular signal transduction;localization;macromolecule localization;metabolic process;necroptosis;necrotic cell death;phosphate-containing compound metabolic process;phosphor…	binding;catalytic activity;enzyme activator activity;enzyme regulator activity;GTPase activator activity;GTPase regulator activity;hydrolase activity;hydrolase activity, acting on ester bonds;molecular transducer activity;nucleoside-triphosphatase regulator activity;phosphatase activity;phosphoprotein phosphatase activity;phosphoric ester hydrolase activity;protein binding;protein complex binding…	cell part;cytoplasmic part;integral to membrane;intracellular membrane-bounded organelle;intracellular organelle;intracellular organelle part;intracellular part;intrinsic to membrane;membrane;membrane part;membrane-bounded organelle;mitochondrial membrane;mitochondrial outer membrane;mitochondrial part;mitochondrion;organelle;organelle membrane;organelle outer membrane;organelle part;outer membra…
A2ACG7;Q9DBG6	Dolichyl-diphosphooligosaccharide--protein glycosyltransferase subunit 2	Rpn2	5	2	3	2	5	15.4	22.962	0.52412	1.0722	1.3447	24.595	35.807	27.455	2	4	2	0.53401	1.4683	0.82405	50.391	12.715	32.666	2	4	2	1.2841	1.0631	0.51018	9.2703	27.524	0.17755	2	4	2	aging;carbohydrate metabolic process;cellular carbohydrate metabolic process;cellular macromolecule metabolic process;cellular metabolic process;cellular process;cellular protein metabolic process;developmental process;glycosylation;macromolecule glycosylation;macromolecule metabolic process;macromolecule modification;metabolic process;primary metabolic process;protein glycosylation;protein metab…	binding;catalytic activity;ribonucleoprotein binding;ribosome binding;transferase activity;transferase activity, transferring glycosyl groups	autophagic vacuole membrane;cell part;cytoplasmic part;endoplasmic reticulum;endoplasmic reticulum part;integral to membrane;intracellular membrane-bounded organelle;intracellular organelle;intracellular organelle part;intracellular part;intrinsic to membrane;macromolecular complex;membrane;membrane part;membrane-bounded organelle;nucleus;oligosaccharyltransferase complex;organelle;organelle memb…
A2AMW0;P47757;F7CAZ6;A0A0A0MQI9;F6YHZ8	F-actin-capping protein subunit beta	Capzb	5	4	5	4	5	18.1	29.216	0.59137	0.40264	0.81276	3.9144	12.03	9.4294	6	6	7	0.21	1.0338	0.1823	41.004	7.3622	28.381	6	6	7	0.40193	2.6251	0.24839	22.301	14.943	30.388	6	6	7	actin cytoskeleton organization;actin filament capping;actin filament-based process;anatomical structure development;anatomical structure morphogenesis;barbed-end actin filament capping;biological regulation;cell development;cell morphogenesis;cell projection assembly;cell projection organization;cellular component assembly;cellular component assembly at cellular level;cellular component morphoge…	beta-tubulin binding;binding;cytoskeletal protein binding;protein binding;tubulin binding	actin filament;brush border;cell cortex part;cell junction;cell part;cell projection;cell-cell contact zone;cell-cell junction;contractile fiber part;cortical cytoskeleton;cytoplasmic part;cytoskeletal calyx;cytoskeletal part;cytoskeleton;extracellular membrane-bounded organelle;extracellular organelle;extracellular region part;extracellular vesicular exosome;F-actin capping protein complex;inter…
E9Q986;D3Z7H6;E9Q906;E9Q907;E9Q905;E9Q8Z4;E9Q8Z9;D3Z2H2;E9Q903;E9Q901;E9Q904;G3X9V2;E9Q8Z5;E9Q8Z6;E9Q8Z8;P30999;D3Z2H7	Catenin delta-1	Ctnnd1	5	1	5	1	5	7.5	10.447	NaN	0.84098	NaN	NaN	18.825	NaN	1	5	1	NaN	1.5894	NaN	NaN	29.969	NaN	1	5	1	NaN	1.7652	NaN	NaN	20.491	NaN	1	5	1	anatomical structure morphogenesis;biological adhesion;biological regulation;biosynthetic process;cell adhesion;cell differentiation;cell differentiation involved in salivary gland development;cell surface receptor linked signaling pathway;cell-cell adhesion;cellular biosynthetic process;cellular developmental process;cellular macromolecule biosynthetic process;cellular macromolecule metabolic pr…	binding;cadherin binding;cell adhesion molecule binding;enzyme binding;phosphatase binding;protein binding;protein domain specific binding;protein phosphatase binding;receptor binding	adherens junction;anchoring junction;cell junction;cell part;cell projection;cell-cell adherens junction;cell-cell junction;cytoplasm;cytoplasmic part;cytosol;extracellular membrane-bounded organelle;extracellular organelle;extracellular region part;extracellular vesicular exosome;intracellular membrane-bounded organelle;intracellular organelle;intracellular part;lamellipodium;membrane;membrane-b…
D3Z3D2;Q9CQ49	Nuclear cap-binding protein subunit 2	Ncbp2	5	2	4	5	5	37.9	17.216	1.0675	0.77044	1.0292	6.0163	7.94	14.213	3	6	6	0.77751	1.0875	0.76019	24.928	14.658	28.247	3	6	6	0.81487	1.4096	0.70931	21.704	23.634	32.015	3	6	6	biological regulation;catabolic process;cellular catabolic process;cellular macromolecule catabolic process;cellular macromolecule metabolic process;cellular metabolic process;cellular nitrogen compound metabolic process;cellular process;establishment of localization;establishment of localization in cell;establishment of RNA localization;gene silencing;gene silencing by RNA;intracellular transpor…	binding;nucleic acid binding;nucleotide binding;RNA 7-methylguanosine cap binding;RNA binding;RNA cap binding	cell part;cytoplasm;intracellular membrane-bounded organelle;intracellular organelle;intracellular organelle part;intracellular part;macromolecular complex;membrane-bounded organelle;mRNA cap binding complex;nuclear cap binding complex;nuclear part;nucleoplasm;nucleus;organelle;organelle part;protein complex;RNA cap binding complex
E9PYL9;Q9CXW4;A2BH06;E9PZB3	60S ribosomal protein L11	Gm10036;Rpl11	5	3	4	5	5	30.9	44.81	0.67925	0.64041	0.83417	87.056	85.806	13.279	3	5	6	0.63076	1.3403	0.50613	14.747	8.1471	18.237	3	5	6	0.81818	2.0674	0.59442	75.041	94.721	16.14	3	5	6	biosynthetic process;cellular biosynthetic process;cellular component biogenesis;cellular component biogenesis at cellular level;cellular component organization or biogenesis;cellular component organization or biogenesis at cellular level;cellular localization;cellular macromolecule biosynthetic process;cellular macromolecule localization;cellular macromolecule metabolic process;cellular metaboli…	binding;nucleic acid binding;RNA binding;rRNA binding;structural constituent of ribosome;structural molecule activity	cell part;cytoplasm;cytoplasmic part;cytosolic large ribosomal subunit;extracellular membrane-bounded organelle;extracellular organelle;extracellular region part;extracellular vesicular exosome;intracellular non-membrane-bounded organelle;intracellular organelle;intracellular organelle part;intracellular part;large ribosomal subunit;macromolecular complex;membrane;membrane-bounded organelle;membr…
F6QCI0;Q8BQ46		Taf15	5	5	5	5	3	26.2	12.756	0.85583	0.93287	0.96114	20.652	10.952	16.063	3	3	3	0.90012	0.8607	1.1131	20.525	18.594	43.557	3	3	3	1.1132	1.1441	1.0154	21.792	32.971	16.672	3	3	3		binding;cation binding;ion binding;metal ion binding;nucleotide binding;transition metal ion binding;zinc ion binding	cell part;cytoplasm;intracellular membrane-bounded organelle;intracellular organelle;intracellular organelle part;intracellular part;membrane-bounded organelle;nuclear part;nucleoplasm;nucleus;organelle;organelle part
F7B5B5;Q8VHM5;A2AW41		Hnrnpr	5	5	2	3	2	10.5	3.0208	0.65258	NaN	NaN	39.238	NaN	NaN	2	0	0	0.93287	NaN	NaN	9.244	NaN	NaN	2	0	0	1.4295	NaN	NaN	31.194	NaN	NaN	2	0	0		binding;nucleotide binding	catalytic step 2 spliceosome;cell part;intracellular membrane-bounded organelle;intracellular organelle;intracellular organelle part;intracellular part;macromolecular complex;membrane-bounded organelle;nuclear part;nucleoplasm;nucleus;organelle;organelle part;ribonucleoprotein complex;spliceosomal complex;viral nucleocapsid;virion part
G3UX26;Q60930;D3YZT5;D3YUN8	Voltage-dependent anion-selective channel protein 2	Vdac2	5	1	1	5	5	22.3	11.163	NaN	NaN	1.2763	NaN	NaN	11.586	1	1	6	NaN	NaN	1.1966	NaN	NaN	20.468	1	1	6	NaN	NaN	1.0114	NaN	NaN	6.4007	1	1	6	biological regulation;negative regulation of biological process;negative regulation of cellular component organization;negative regulation of cellular process;negative regulation of protein complex assembly;negative regulation of protein polymerization;regulation of biological process;regulation of cellular component biogenesis;regulation of cellular component organization;regulation of cellular …	anion channel activity;anion transmembrane transporter activity;binding;channel activity;gated channel activity;ion channel activity;ion transmembrane transporter activity;nucleotide binding;passive transmembrane transporter activity;porin activity;substrate-specific channel activity;substrate-specific transmembrane transporter activity;substrate-specific transporter activity;transmembrane transp…	cell part;cytoplasmic part;extracellular membrane-bounded organelle;extracellular organelle;extracellular region part;extracellular vesicular exosome;integral to membrane;intracellular membrane-bounded organelle;intracellular non-membrane-bounded organelle;intracellular organelle;intracellular organelle part;intracellular part;intrinsic to membrane;macromolecular complex;membrane;membrane part;me…
G5E839;Q564F4;P80315	T-complex protein 1 subunit delta	Cct4	5	3	3	4	5	12.6	16.333	0.48926	1.7001	1.6107	0.34393	10.232	19.916	3	4	5	0.53044	1.8606	0.85421	4.3385	17.026	23.961	3	4	5	1.0345	1.0555	0.46621	4.9	13.693	21.536	3	4	5	binding of sperm to zona pellucida;cell recognition;cell-cell recognition;cellular macromolecule metabolic process;cellular metabolic process;cellular process;cellular process involved in reproduction;cellular protein metabolic process;macromolecule metabolic process;metabolic process;primary metabolic process;protein folding;protein metabolic process;reproductive process;sperm-egg recognition	adenyl nucleotide binding;adenyl ribonucleotide binding;ATP binding;binding;nucleotide binding;purine nucleotide binding;purine ribonucleoside triphosphate binding;purine ribonucleotide binding;ribonucleotide binding	cell body;cell part;centrosome;chaperonin-containing T-complex;cytoplasm;cytoplasmic membrane-bounded vesicle;cytoplasmic part;cytoplasmic vesicle;cytoskeletal part;cytosolic part;extracellular membrane-bounded organelle;extracellular organelle;extracellular region part;extracellular vesicular exosome;intracellular membrane-bounded organelle;intracellular non-membrane-bounded organelle;intracellu…
MNVVP2			5	3	4	2	5	36.1	13.541	0.33633	6.0186	NaN	28.046	95.194	NaN	3	5	1	3.5163	0.39037	NaN	109.82	71.71	NaN	3	5	1	36.085	0.039717	NaN	96.77	146.05	NaN	3	5	1
Q6ZWX1;O55142	60S ribosomal protein L35a	Rpl35a	5	2	4	3	5	30	9.4255	0.65998	0.65767	0.80234	6.9643	2.9044	5.0597	3	4	4	0.62903	1.3644	0.5098	3.858	10.975	9.4669	3	4	4	0.98152	2.2751	0.64131	14.507	14.838	6.829	3	4	4	biosynthetic process;cellular biosynthetic process;cellular component biogenesis;cellular component biogenesis at cellular level;cellular component organization or biogenesis;cellular component organization or biogenesis at cellular level;cellular macromolecule biosynthetic process;cellular macromolecule metabolic process;cellular metabolic process;cellular nitrogen compound metabolic process;cel…	structural constituent of ribosome;structural molecule activity	cell part;cytoplasmic part;cytosolic large ribosomal subunit;extracellular membrane-bounded organelle;extracellular organelle;extracellular region part;extracellular vesicular exosome;intracellular membrane-bounded organelle;intracellular organelle;intracellular organelle part;intracellular part;large ribosomal subunit;macromolecular complex;membrane;membrane-bounded organelle;membrane-bounded ve…
P03975	IgE-binding protein	Iap	5	4	3	4	5	12.2	19.566	0.86744	1.2293	0.93818	26.703	63.229	84.37	4	4	5	0.75501	2.2571	0.45871	34.624	40.717	75.644	4	4	5	0.88965	1.7073	0.45827	17.939	28.957	22.153	4	4	5	cellular macromolecule metabolic process;cellular metabolic process;cellular nitrogen compound metabolic process;cellular process;DNA integration;DNA metabolic process;macromolecule metabolic process;metabolic process;nitrogen compound metabolic process;nucleic acid metabolic process;nucleobase-containing compound metabolic process;primary metabolic process;viral reproduction	binding;nucleic acid binding
Q5NBZ3;P32233	Developmentally-regulated GTP-binding protein 1	Drg1	5	4	4	3	5	18.5	20.848	0.83714	0.67086	0.67638	15.864	8.3694	4.379	4	4	3	0.84554	1.3896	0.56228	13.272	10.59	15.64	4	4	3	0.96248	1.9295	0.93193	13.186	8.8066	10.223	4	4	3		binding;GTP binding;guanyl nucleotide binding;guanyl ribonucleotide binding;identical protein binding;nucleotide binding;protein binding;purine nucleotide binding;purine ribonucleoside triphosphate binding;purine ribonucleotide binding;ribonucleotide binding	cell part;cytoplasm;intracellular part;macromolecular complex;membrane;polysome;ribonucleoprotein complex
P40142	Transketolase	Tkt	5	4	4	3	5	14.8	20.256	0.26019	5.0708	4.51	13.013	36.058	30.719	4	5	3	0.30922	3.662	1.5988	19.977	36.416	34.497	4	5	3	1.1532	0.84817	0.34081	27.492	5.6195	6.8064	4	5	3	alcohol metabolic process;aldehyde biosynthetic process;biological regulation;biosynthetic process;carbohydrate metabolic process;cellular aldehyde metabolic process;cellular biosynthetic process;cellular carbohydrate metabolic process;cellular metabolic process;cellular process;glyceraldehyde-3-phosphate biosynthetic process;glyceraldehyde-3-phosphate metabolic process;metabolic process;monosacc…	binding;catalytic activity;cation binding;cofactor binding;identical protein binding;ion binding;metal ion binding;protein binding;protein dimerization activity;protein homodimerization activity;transferase activity;transferase activity, transferring aldehyde or ketonic groups;transketolase activity	cell part;extracellular membrane-bounded organelle;extracellular organelle;extracellular region part;extracellular vesicular exosome;intracellular membrane-bounded organelle;intracellular organelle;intracellular organelle part;intracellular part;membrane-bounded organelle;membrane-bounded vesicle;myelin sheath;nuclear part;nucleoplasm;nucleus;organelle;organelle part;vesicle
P48036;A0A0G2JGQ0	Annexin A5	Anxa5	5	1	5	1	5	17.6	10.51	NaN	4.8646	NaN	NaN	39.221	NaN	1	5	1	NaN	2.8786	NaN	NaN	21.238	NaN	1	5	1	NaN	0.63007	NaN	NaN	13.849	NaN	1	5	1	biological regulation;blood coagulation;coagulation;hemostasis;multicellular organismal process;negative regulation of biological process;negative regulation of coagulation;negative regulation of multicellular organismal process;regulation of biological process;regulation of biological quality;regulation of body fluid levels;regulation of coagulation;regulation of multicellular organismal process…	binding;calcium ion binding;calcium-dependent phospholipid binding;cation binding;ion binding;lipid binding;metal ion binding;phospholipid binding	adherens junction;anchoring junction;blood microparticle;cell junction;cell part;cell-substrate adherens junction;cell-substrate junction;endothelial microparticle;external side of plasma membrane;extracellular membrane-bounded organelle;extracellular organelle;extracellular region part;extracellular vesicular exosome;focal adhesion;intracellular;membrane;membrane part;membrane-bounded organelle;…
Q3ULT2;P57780;E9Q2W9	Alpha-actinin-4	Actn4	5	2	2	5	1	7.8	3.7213	NaN	NaN	NaN	NaN	NaN	NaN	0	0	1	NaN	NaN	NaN	NaN	NaN	NaN	0	0	1	NaN	NaN	NaN	NaN	NaN	NaN	0	0	1	actin cytoskeleton organization;actin filament bundle assembly;actin filament organization;actin filament-based process;biological regulation;cell junction assembly;cell junction organization;cell-cell junction assembly;cell-cell junction organization;cellular component assembly;cellular component assembly at cellular level;cellular component organization;cellular component organization at cellul…	actin binding;actin filament binding;binding;calcium ion binding;cation binding;cytoskeletal protein binding;hormone receptor binding;identical protein binding;ion binding;ligand-dependent nuclear receptor transcription coactivator activity;metal ion binding;nuclear hormone receptor binding;nucleoside binding;protein binding;protein binding transcription factor activity;protein dimerization activ…	actin filament bundle;actomyosin;adherens junction;anchoring junction;brush border;cell cortex part;cell junction;cell part;cell projection;cell-cell junction;cell-substrate adherens junction;cell-substrate junction;contractile fiber part;cortical cytoskeleton;cytoplasm;cytoplasmic part;cytoskeletal part;cytoskeleton;extracellular membrane-bounded organelle;extracellular organelle;extracellular r…
P60335	Poly(rC)-binding protein 1	Pcbp1	5	5	5	5	3	20.8	13.886	0.65137	0.94737	0.88949	5.5074	9.74	13.036	3	3	3	0.76778	1.165	0.75844	5.1797	4.7823	20.8	3	3	3	1.2574	1.2595	0.89655	12.313	16.117	18.373	3	3	3	biological regulation;cellular macromolecule metabolic process;cellular metabolic process;cellular nitrogen compound metabolic process;cellular process;macromolecule metabolic process;metabolic process;mRNA metabolic process;mRNA processing;nitrogen compound metabolic process;nucleic acid metabolic process;nucleobase-containing compound metabolic process;positive regulation of biological process;…	binding;DNA binding;nucleic acid binding;RNA binding;single-stranded DNA binding;structure-specific DNA binding;translation activator activity;translation regulator activity;translation regulator activity, nucleic acid binding	cell part;cytoplasm;extracellular membrane-bounded organelle;extracellular organelle;extracellular region part;extracellular vesicular exosome;intracellular membrane-bounded organelle;intracellular organelle;intracellular organelle part;intracellular part;macromolecular complex;membrane;membrane-bounded organelle;membrane-bounded vesicle;nuclear part;nucleoplasm;organelle;organelle part;ribonucle…
Q5SW83;P61161	Actin-related protein 2	Actr2	5	3	4	3	5	15.7	17.56	0.58193	1.1521	1.2595	23.278	27.895	23.984	4	5	4	0.51733	0.96537	0.6096	18.794	27.865	14.893	4	5	4	0.90238	0.76761	0.57082	17.105	19.997	5.6504	4	5	4	actin cytoskeleton organization;actin filament organization;actin filament-based process;actin nucleation;anatomical structure formation involved in morphogenesis;Arp2/3 complex-mediated actin nucleation;asymmetric cell division;biological regulation;cell cycle;cell cycle cytokinesis;cell cycle process;cell division;cell projection assembly;cell projection organization;cellular component assembly…	adenyl nucleotide binding;adenyl ribonucleotide binding;ATP binding;binding;nucleotide binding;purine nucleotide binding;purine ribonucleoside triphosphate binding;purine ribonucleotide binding;ribonucleotide binding;structural constituent of cytoskeleton;structural molecule activity	actin cap;adherens junction;anchoring junction;Arp2/3 protein complex;cell cortex;cell cortex part;cell junction;cell part;cell projection;cell-substrate adherens junction;cell-substrate junction;cytoplasm;cytoplasmic part;cytoskeletal part;extracellular membrane-bounded organelle;extracellular organelle;extracellular region part;extracellular vesicular exosome;focal adhesion;intracellular organe…
P62830;A2A6F8	60S ribosomal protein L23	Rpl23	5	4	3	5	5	40	13.399	0.72666	0.55293	0.81616	16.832	14.556	5.7343	4	4	5	0.58889	1.206	0.45944	19.91	12.132	14.603	4	4	5	0.78945	2.4179	0.61806	9.0136	13.621	7.7989	4	4	5	biosynthetic process;cellular biosynthetic process;cellular macromolecule biosynthetic process;cellular macromolecule metabolic process;cellular metabolic process;cellular process;cellular protein metabolic process;macromolecule biosynthetic process;macromolecule metabolic process;metabolic process;primary metabolic process;protein metabolic process;translation	structural constituent of ribosome;structural molecule activity	adherens junction;anchoring junction;cell junction;cell part;cell-substrate adherens junction;cell-substrate junction;cytoplasm;cytoplasmic part;cytosolic large ribosomal subunit;cytosolic part;cytosolic ribosome;extracellular membrane-bounded organelle;extracellular organelle;extracellular region part;extracellular vesicular exosome;focal adhesion;intracellular non-membrane-bounded organelle;int…
Q58EA6;P62852	40S ribosomal protein S25	Rps25	5	5	4	4	5	25.6	23.25	0.68097	0.39969	0.84477	12.624	14.465	5.2729	5	5	4	0.50197	1.3059	0.44496	24.403	5.9056	20.784	5	5	4	0.74219	3.3384	0.53345	10.418	16.811	20.074	5	5	4	cellular component assembly;cellular component assembly at cellular level;cellular component organization;cellular component organization at cellular level;cellular component organization or biogenesis;cellular component organization or biogenesis at cellular level;cellular macromolecular complex assembly;cellular macromolecular complex subunit organization;cellular process;macromolecular complex…	structural constituent of ribosome;structural molecule activity	cell part;cytoplasm;cytoplasmic part;cytosolic small ribosomal subunit;extracellular membrane-bounded organelle;extracellular organelle;extracellular region part;extracellular vesicular exosome;intracellular membrane-bounded organelle;intracellular non-membrane-bounded organelle;intracellular organelle;intracellular organelle part;intracellular part;macromolecular complex;membrane-bounded organel…
Q58DZ3;P62889	60S ribosomal protein L30	Rpl30	5	4	4	5	5	58.3	33.798	0.74626	0.64147	0.86348	8.5156	5.4244	8.1834	6	7	9	0.5771	1.3231	0.48018	27.942	12.565	13.21	6	7	9	0.76594	1.9869	0.55707	18.416	14.4	14.869	6	7	9	biosynthetic process;cellular biosynthetic process;cellular macromolecule biosynthetic process;cellular macromolecule metabolic process;cellular metabolic process;cellular process;cellular protein metabolic process;macromolecule biosynthetic process;macromolecule metabolic process;metabolic process;primary metabolic process;protein metabolic process;translation	structural constituent of ribosome;structural molecule activity	adherens junction;anchoring junction;cell junction;cell part;cell-substrate adherens junction;cell-substrate junction;cytoplasm;cytosolic large ribosomal subunit;extracellular membrane-bounded organelle;extracellular organelle;extracellular region part;extracellular vesicular exosome;focal adhesion;intracellular membrane-bounded organelle;intracellular organelle;intracellular organelle part;intra…
Q5M9K9;P62900;A0A0A6YX26;A0A0A6YXL3	60S ribosomal protein L31	Rpl31	5	5	4	4	5	40	26.141	0.74617	0.57261	0.80446	7.7295	5.3293	4.3267	4	4	4	0.60528	1.3212	0.46574	15.981	8.8469	11.99	4	4	4	0.7361	2.2483	0.58899	20.788	10.108	14.611	4	4	4	biosynthetic process;cellular biosynthetic process;cellular macromolecule biosynthetic process;cellular macromolecule metabolic process;cellular metabolic process;cellular process;cellular protein metabolic process;macromolecule biosynthetic process;macromolecule metabolic process;metabolic process;primary metabolic process;protein metabolic process;translation	structural constituent of ribosome;structural molecule activity	adherens junction;anchoring junction;cell junction;cell part;cell-substrate adherens junction;cell-substrate junction;cytosolic large ribosomal subunit;extracellular membrane-bounded organelle;extracellular organelle;extracellular region part;extracellular vesicular exosome;focal adhesion;intracellular organelle part;intracellular part;large ribosomal subunit;macromolecular complex;membrane;membr…
P62911;P17932	60S ribosomal protein L32	Rpl32	5	2	4	5	5	36.3	32.876	0.53543	0.549	0.79014	35.693	20.539	4.404	3	4	7	0.6189	1.4132	0.51953	3.7196	10.658	10.335	3	4	7	1.1559	2.6641	0.63471	25.572	8.3268	3.8903	3	4	7	biosynthetic process;cellular biosynthetic process;cellular macromolecule biosynthetic process;cellular macromolecule metabolic process;cellular metabolic process;cellular process;cellular protein metabolic process;macromolecule biosynthetic process;macromolecule metabolic process;metabolic process;primary metabolic process;protein metabolic process;translation	structural constituent of ribosome;structural molecule activity	cell part;centrosome;cytoplasmic part;cytoskeletal part;cytosolic large ribosomal subunit;intracellular non-membrane-bounded organelle;intracellular organelle;intracellular organelle part;intracellular part;large ribosomal subunit;macromolecular complex;membrane;microtubule organizing center;non-membrane-bounded organelle;organelle;organelle part;ribonucleoprotein complex;ribosome
P70333	Heterogeneous nuclear ribonucleoprotein H2	Hnrnph2	5	4	4	4	1	17.6	4.0522	NaN	NaN	NaN	NaN	NaN	NaN	0	1	0	NaN	NaN	NaN	NaN	NaN	NaN	0	1	0	NaN	NaN	NaN	NaN	NaN	NaN	0	1	0		binding;nucleotide binding	cell part;intracellular organelle part;intracellular part;macromolecular complex;membrane;nuclear part;nucleoplasm;organelle part;ribonucleoprotein complex
P84104;A2A4X6	Serine/arginine-rich splicing factor 3	Srsf3;Gm12355	5	3	5	3	4	28.7	11.338	0.94993	0.8657	0.84957	9.6107	13.483	12.577	3	4	3	0.75168	1.1144	0.59894	12.2	12.145	23.317	3	4	3	0.79609	1.2698	0.81176	11.385	18.183	16.147	3	4	3	biological regulation;cell surface receptor linked signaling pathway;cellular macromolecule metabolic process;cellular metabolic process;cellular nitrogen compound metabolic process;cellular process;cellular response to chemical stimulus;cellular response to endogenous stimulus;cellular response to hormone stimulus;cellular response to insulin stimulus;cellular response to organic substance;cellu…	binding;enzyme binding;nucleic acid binding;nucleotide binding;phospholipase binding;protein binding;RNA binding	cell part;cytoplasm;intracellular organelle part;intracellular part;nuclear body;nuclear part;nuclear speck;nucleoplasm part;organelle part
P97379;A0A0J9YUY8;A0A0J9YTQ8	Ras GTPase-activating protein-binding protein 2	G3bp2	5	4	3	4	4	17	13.187	0.75342	0.75571	0.72608	11.822	13.072	5.7417	5	2	4	0.90029	1.5317	0.62155	6.4743	14.005	22.788	5	2	4	1.1126	1.973	0.92126	19.292	4.9389	17.077	5	2	4	biological regulation;cellular process;cellular response to stimulus;establishment of localization;establishment of RNA localization;intracellular signal transduction;mRNA transport;nucleic acid transport;nucleobase-containing compound transport;regulation of biological process;regulation of cellular process;response to stimulus;RNA transport;signal transduction;small GTPase mediated signal trans…	binding;nucleotide binding	cell part;cytoplasm;intracellular part
Q3TML0;Q922R8	Protein disulfide-isomerase A6	Pdia6	5	4	3	4	5	15.3	33.737	0.54324	1.9807	2.0881	17.236	33.266	17.818	5	4	7	0.60355	1.6903	1.0294	22.384	27.698	35.886	5	4	7	1.4338	0.83562	0.45817	22.069	8.9348	34.686	5	4	7	apoptotic cell clearance;biological adhesion;biological regulation;cell activation;cell adhesion;cell redox homeostasis;cell-cell adhesion;cellular component organization;cellular component organization or biogenesis;cellular homeostasis;cellular macromolecule metabolic process;cellular membrane organization;cellular metabolic process;cellular process;cellular protein metabolic process;cellular r…	catalytic activity;intramolecular oxidoreductase activity;intramolecular oxidoreductase activity, interconverting keto- and enol-groups;intramolecular oxidoreductase activity, transposing S-S bonds;isomerase activity;protein disulfide isomerase activity	cell part;cytoplasmic membrane-bounded vesicle;cytoplasmic part;cytoplasmic vesicle;endoplasmic reticulum;endoplasmic reticulum chaperone complex;endoplasmic reticulum lumen;endoplasmic reticulum part;endoplasmic reticulum-Golgi intermediate compartment;extracellular membrane-bounded organelle;extracellular organelle;extracellular region part;extracellular vesicular exosome;intracellular membrane…
Q3U7Z6;Q9DBJ1;Q5NCI4;O70250	Phosphoglycerate mutase 1	Pgam1	5	3	5	4	5	21.7	20.996	0.20533	4.6505	4.8554	18.202	8.1484	15.056	3	7	5	0.30446	2.9174	1.6142	75.287	29.221	10.148	3	7	5	1.3547	0.64721	0.34125	82.887	25.316	15.23	3	7	5	alcohol biosynthetic process;alcohol catabolic process;alcohol metabolic process;biological regulation;biosynthetic process;carbohydrate biosynthetic process;carbohydrate catabolic process;carbohydrate metabolic process;catabolic process;cellular biosynthetic process;cellular carbohydrate biosynthetic process;cellular carbohydrate catabolic process;cellular carbohydrate metabolic process;cellular…	2,3-bisphosphoglycerate-dependent phosphoglycerate mutase activity;binding;bisphosphoglycerate 2-phosphatase activity;bisphosphoglycerate mutase activity;bisphosphoglycerate phosphatase activity;catalytic activity;cofactor binding;enzyme binding;hydrolase activity;hydrolase activity, acting on ester bonds;intramolecular transferase activity;intramolecular transferase activity, phosphotransferases…	cell part;cytoplasm;cytoplasmic part;cytosol;extracellular membrane-bounded organelle;extracellular organelle;extracellular region part;extracellular vesicular exosome;intracellular membrane-bounded organelle;intracellular organelle;intracellular part;membrane;membrane-bounded organelle;membrane-bounded vesicle;myelin sheath;nucleus;organelle;vesicle
Q4FJR7;Q60872;Q3UTA4;Q3TQZ4;M0QWL1;J3QQ02;J3QPI8;J3QP87;Q8BX20;Q3UT53;J3QMW5;D3Z367;J3QPQ5	Eukaryotic translation initiation factor 1A	Eif1a;Gm8300;Gm2016;Gm21936;Gm2056;Gm6803;Gm2035	5	4	5	4	1	36.1	3.6883	NaN	NaN	NaN	NaN	NaN	NaN	0	1	0	NaN	NaN	NaN	NaN	NaN	NaN	0	1	0	NaN	NaN	NaN	NaN	NaN	NaN	0	1	0		binding;nucleic acid binding;RNA binding;translation factor activity, nucleic acid binding;translation initiation factor activity
Q4FZK2;Q9D8N0	Elongation factor 1-gamma	Eef1g	5	3	5	4	5	13	14.309	0.33842	3.1957	2.8381	13.414	16.307	26.349	3	7	4	0.50432	2.8673	1.2823	7.5531	10.277	25.585	3	7	4	1.4504	1.0019	0.44956	22.728	12.022	8.3396	3	7	4	multi-organism process;response to biotic stimulus;response to other organism;response to stimulus;response to virus	binding;nucleic acid binding;RNA binding;translation elongation factor activity;translation factor activity, nucleic acid binding	cell part;cytoplasm;extracellular membrane-bounded organelle;extracellular organelle;extracellular region part;extracellular vesicular exosome;intracellular membrane-bounded organelle;intracellular organelle;intracellular part;membrane;membrane-bounded organelle;membrane-bounded vesicle;nucleus;organelle;vesicle
Q60737;A2ANR6;Q6NSS6	Casein kinase II subunit alpha	Csnk2a1	5	4	4	3	5	20.2	11.393	0.77755	0.88654	0.97228	12.045	9.2609	10.984	4	4	3	0.4589	1.2407	0.41211	31.858	11.388	11.146	4	4	3	0.60146	1.3604	0.46848	12.183	13.058	32.376	4	4	3	biological regulation;biosynthetic process;cell cycle checkpoint;cell surface receptor linked signaling pathway;cellular biosynthetic process;cellular macromolecule biosynthetic process;cellular macromolecule metabolic process;cellular metabolic process;cellular nitrogen compound metabolic process;cellular process;cellular response to stimulus;macromolecule biosynthetic process;macromolecule meta…	adenyl nucleotide binding;adenyl ribonucleotide binding;ATP binding;binding;catalytic activity;kinase activity;nucleotide binding;phosphotransferase activity, alcohol group as acceptor;protein kinase activity;protein serine/threonine kinase activity;purine nucleotide binding;purine ribonucleoside triphosphate binding;purine ribonucleotide binding;ribonucleotide binding;transferase activity;transf…
Q61753;F6ZSB7	D-3-phosphoglycerate dehydrogenase	Phgdh	5	2	5	5	5	11.3	22.249	0.37451	2.4261	2.7526	6.9543	20.5	12.804	2	5	5	0.47605	2.445	1.117	24.705	16.36	27.13	2	5	5	1.2695	0.95679	0.47536	36.006	7.531	13.355	2	5	5	amine biosynthetic process;amine metabolic process;anatomical structure development;aspartate family amino acid metabolic process;biological regulation;biosynthetic process;carboxylic acid biosynthetic process;carboxylic acid metabolic process;cell cycle arrest;cell cycle process;cell development;cell differentiation;cell projection organization;cellular amine metabolic process;cellular amino aci…	binding;catalytic activity;coenzyme binding;cofactor binding;NAD binding;nucleotide binding;oxidoreductase activity;oxidoreductase activity, acting on CH-OH group of donors;oxidoreductase activity, acting on the CH-OH group of donors, NAD or NADP as acceptor;phosphoglycerate dehydrogenase activity	cell part;extracellular membrane-bounded organelle;extracellular organelle;extracellular region part;extracellular vesicular exosome;membrane-bounded organelle;membrane-bounded vesicle;myelin sheath;organelle;vesicle
Q80X50;A0A0H2UH17;A0A0G2JDV6;A0A0G2JE24;A0A0G2JDT1;A0A0G2JGD0;A0A0G2JG47;A0A0G2JFN7	Ubiquitin-associated protein 2-like	Ubap2l	5	4	5	5	5	6	22.643	0.82331	0.83794	0.95511	7.358	14.138	12.615	4	5	5	0.86261	1.9344	0.60336	15.016	11.114	13.175	4	5	5	1.0283	2.1673	0.7044	25.479	10.53	24.89	4	5	5	binding of sperm to zona pellucida;cell recognition;cell-cell recognition;cellular process;cellular process involved in reproduction;reproductive process;sperm-egg recognition		Ada2/Gcn5/Ada3 transcription activator complex;cell part;histone acetyltransferase complex;intracellular organelle part;intracellular part;macromolecular complex;nuclear part;nucleoplasm part;organelle part;PcG protein complex;protein complex
Q8BMJ3;J3QNT6	Eukaryotic translation initiation factor 1A, X-chromosomal	Eif1ax;Gm5039	5	4	5	4	1	36.1	51.402	0.79885	0.33065	0.84627	7.743	15.088	5.6394	5	6	4	0.36992	1.2918	0.35925	13.042	9.847	21.729	5	6	4	0.4824	4.1197	0.4544	17.194	19.599	9.25	5	6	4		binding;nucleic acid binding;RNA binding;translation factor activity, nucleic acid binding;translation initiation factor activity
Q8BVA0;Q99P91	Transmembrane glycoprotein NMB	Gpnmb	5	3	4	3	5	9.9	25.121	0.60761	0.83899	1.0303	12.789	6.5149	13.153	4	7	7	0.47027	1.0868	0.51035	9.3755	11.499	14.691	4	7	7	0.77778	1.352	0.47053	19.311	11.834	16.981	4	7	7	anatomical structure development;biological adhesion;biological regulation;biomineral tissue development;bone mineralization;cell adhesion;cell differentiation;cellular developmental process;cellular process;developmental process;negative regulation of biological process;negative regulation of cytokine production;negative regulation of multicellular organismal process;negative regulation of tumor…	binding;carbohydrate binding;glycosaminoglycan binding;heparin binding;integrin binding;pattern binding;polysaccharide binding;protein binding;protein complex binding;receptor binding	cell part;cytoplasmic membrane-bounded vesicle;cytoplasmic part;cytoplasmic vesicle;cytoplasmic vesicle membrane;cytoplasmic vesicle part;endomembrane system;integral to membrane;integral to plasma membrane;intracellular membrane-bounded organelle;intracellular organelle;intracellular organelle part;intracellular part;intrinsic to membrane;intrinsic to plasma membrane;melanosome;membrane;membrane…
Q8R2K3;Q9CYR0;D3Z3Y3	Single-stranded DNA-binding protein;Single-stranded DNA-binding protein, mitochondrial	Ssbp1	5	2	2	3	5	45.3	21.883	0.60178	0.94394	0.78219	10.684	21.543	22.969	2	2	4	0.54372	1.1168	0.36449	3.2898	8.9787	40.046	2	2	4	0.7805	1.2614	0.392	13.84	15.758	54.767	2	2	4	anatomical structure morphogenesis;biological regulation;biosynthetic process;cell part morphogenesis;cellular biosynthetic process;cellular component morphogenesis;cellular component organization;cellular component organization at cellular level;cellular component organization or biogenesis;cellular component organization or biogenesis at cellular level;cellular developmental process;cellular ma…	binding;chromatin binding;DNA binding;nucleic acid binding;single-stranded DNA binding;structure-specific DNA binding	cell part;cytoplasmic part;extracellular membrane-bounded organelle;extracellular organelle;extracellular region part;extracellular vesicular exosome;intracellular membrane-bounded organelle;intracellular non-membrane-bounded organelle;intracellular organelle;intracellular organelle part;intracellular part;membrane-bounded organelle;membrane-bounded vesicle;mitochondrial nucleoid;mitochondrial pa…
Q8R326;F7D909	Paraspeckle component 1	Pspc1	5	2	5	3	5	12	12.295	0.92447	0.96422	1.0977	1.2226	26.291	32.476	2	5	3	1.0367	1.5635	0.89121	19.528	16.563	43.092	2	5	3	1.0707	1.7181	0.91388	14.509	27.628	25.986	2	5	3	biological regulation;biosynthetic process;cellular biosynthetic process;cellular macromolecule biosynthetic process;cellular macromolecule metabolic process;cellular metabolic process;cellular nitrogen compound metabolic process;cellular process;macromolecule biosynthetic process;macromolecule metabolic process;metabolic process;negative regulation of biological process;negative regulation of bi…	binding;core promoter binding;DNA binding;nucleic acid binding;nucleotide binding;regulatory region DNA binding;regulatory region nucleic acid binding;RNA binding;transcription regulatory region DNA binding	cell part;cytoplasm;intracellular non-membrane-bounded organelle;intracellular organelle;intracellular organelle part;intracellular part;non-membrane-bounded organelle;nuclear body;nuclear matrix;nuclear part;nuclear speck;nucleolus;nucleoplasm;nucleoplasm part;organelle;organelle part;paraspeckles
Q91YT7;A2AWN8;P59326;E9PW90	YTH domain-containing family protein 2;YTH domain-containing family protein 1	Ythdf2;Ythdf1	5	3	4	2	3	9.5	11.066	0.75601	0.63665	0.81234	8.9896	35.628	9.9484	3	4	2	0.83637	1.4432	0.79339	13.543	12.774	5.2215	3	4	2	1.0422	2.4687	0.95861	7.6151	24.929	7.0288	3	4	2	biological regulation;cellular macromolecule metabolic process;cellular metabolic process;cellular nitrogen compound metabolic process;cellular process;macromolecule metabolic process;metabolic process;mRNA metabolic process;nitrogen compound metabolic process;nucleic acid metabolic process;nucleobase-containing compound metabolic process;posttranscriptional regulation of gene expression;primary …		cell part;cytoplasmic mRNA processing body;cytoplasmic part;intracellular non-membrane-bounded organelle;intracellular organelle;intracellular part;macromolecular complex;non-membrane-bounded organelle;organelle;ribonucleoprotein complex;RNA granule
Q922Q8	Leucine-rich repeat-containing protein 59	Lrrc59	5	4	4	5	5	28	26.415	0.79893	0.88804	0.90964	4.4723	8.463	3.3856	3	4	5	0.60957	1.4676	0.61993	4.218	5.5375	7.936	3	4	5	0.68412	1.6658	0.73854	14.737	10.072	13.448	3	4	5			cell part;cytoplasmic part;endoplasmic reticulum;endoplasmic reticulum membrane;endoplasmic reticulum part;envelope;integral to membrane;intracellular membrane-bounded organelle;intracellular non-membrane-bounded organelle;intracellular organelle;intracellular organelle part;intracellular part;intrinsic to membrane;membrane;membrane part;membrane-bounded organelle;mitochondrial nucleoid;mitochond…
Q9CX86	Heterogeneous nuclear ribonucleoprotein A0	Hnrnpa0	5	5	4	3	5	23.9	24.582	0.73141	0.94359	0.73902	9.034	8.5311	4.6545	8	6	4	1.0147	0.97421	0.75936	5.9818	10.721	13.699	8	6	4	1.3835	1.0572	1.0663	12.99	14.378	11.404	8	6	4	3'-UTR-mediated mRNA stabilization;biological regulation;cellular macromolecule metabolic process;cellular metabolic process;cellular nitrogen compound metabolic process;cellular process;defense response;inflammatory response;macromolecule metabolic process;metabolic process;mRNA metabolic process;mRNA stabilization;nitrogen compound metabolic process;nucleic acid metabolic process;nucleobase-con…	AU-rich element binding;binding;enzyme binding;kinase binding;nucleic acid binding;nucleotide binding;protein binding;protein kinase binding;RNA binding	cell part;intracellular organelle part;intracellular part;macromolecular complex;nuclear part;nucleoplasm;organelle part;ribonucleoprotein complex
Q9CZN7	Serine hydroxymethyltransferase	Shmt2	5	2	5	4	5	13.7	32.518	0.29761	2.5638	2.69	17.027	25.359	18.62	2	6	4	0.41351	3.457	0.95262	2.6981	31.814	26.379	2	6	4	1.4322	1.2285	0.36239	25.059	25.656	13.525	2	6	4	amine biosynthetic process;amine metabolic process;biological regulation;biosynthetic process;carboxylic acid biosynthetic process;carboxylic acid metabolic process;cellular amine metabolic process;cellular amino acid biosynthetic process;cellular amino acid metabolic process;cellular aromatic compound metabolic process;cellular biosynthetic process;cellular component assembly;cellular component …	aldehyde-lyase activity;amine binding;amino acid binding;binding;carbon-carbon lyase activity;carboxylic acid binding;catalytic activity;chromatin binding;cofactor binding;glycine hydroxymethyltransferase activity;hydroxymethyl-, formyl- and related transferase activity;L-allo-threonine aldolase activity;lyase activity;pyridoxal phosphate binding;threonine aldolase activity;transferase activity;t…	cell part;cytoplasmic part;cytoskeleton;extracellular membrane-bounded organelle;extracellular organelle;extracellular region part;extracellular vesicular exosome;intracellular membrane-bounded organelle;intracellular non-membrane-bounded organelle;intracellular organelle;intracellular organelle lumen;intracellular organelle part;intracellular part;membrane;membrane-bounded organelle;membrane-bou…
Q9DBR7;Q8BG95	Protein phosphatase 1 regulatory subunit 12A	Ppp1r12a	5	1	2	5	5	5.3	13.334	NaN	0.66739	0.94737	NaN	11.683	8.2157	1	2	6	NaN	1.3881	0.26844	NaN	1.9129	24.551	1	2	6	NaN	2.2363	0.28185	NaN	16.524	20.751	1	2	6	biological regulation;cell cycle phase;cell cycle process;cellular component organization;cellular component organization at cellular level;cellular component organization or biogenesis;cellular component organization or biogenesis at cellular level;cellular macromolecule metabolic process;cellular metabolic process;cellular process;cellular protein metabolic process;cellular response to stimulus…	14-3-3 protein binding;binding;enzyme binding;enzyme inhibitor activity;enzyme regulator activity;kinase binding;phosphatase regulator activity;protein binding;protein kinase binding	actin cytoskeleton;adherens junction;anchoring junction;cell junction;cell part;cell-substrate adherens junction;cell-substrate junction;centrosome;chromosomal part;contractile fiber;cytoplasm;cytoplasmic part;cytoskeletal part;cytoskeleton;focal adhesion;intracellular non-membrane-bounded organelle;intracellular organelle;intracellular organelle part;intracellular part;kinetochore;macromolecular…
Q9DCD0	6-phosphogluconate dehydrogenase, decarboxylating	Pgd	5	2	4	4	5	13.5	35.715	0.40493	4.2213	4.0078	26.27	18.325	8.784	2	4	4	0.42423	2.402	1.6134	24.074	31.781	15.835	2	4	4	1.0477	0.71256	0.41153	46.49	3.2042	24.146	2	4	4	alcohol biosynthetic process;alcohol catabolic process;alcohol metabolic process;aldonic acid metabolic process;biosynthetic process;carbohydrate biosynthetic process;carbohydrate catabolic process;carbohydrate metabolic process;carboxylic acid metabolic process;catabolic process;cellular biosynthetic process;cellular carbohydrate biosynthetic process;cellular carbohydrate catabolic process;cellu…	binding;catalytic activity;coenzyme binding;cofactor binding;NADP binding;nucleotide binding;oxidoreductase activity;oxidoreductase activity, acting on CH-OH group of donors;oxidoreductase activity, acting on the CH-OH group of donors, NAD or NADP as acceptor;phosphogluconate dehydrogenase (decarboxylating) activity	cell part;cytoplasm;extracellular membrane-bounded organelle;extracellular organelle;extracellular region part;extracellular vesicular exosome;intracellular membrane-bounded organelle;intracellular organelle;intracellular part;membrane-bounded organelle;membrane-bounded vesicle;nucleus;organelle;vesicle
Q9Z2X1;J3QM80;J3QMT0	Heterogeneous nuclear ribonucleoprotein F;Heterogeneous nuclear ribonucleoprotein F, N-terminally processed	Hnrnpf	5	4	5	5	3	17.1	34.983	0.85471	1.0398	0.94129	16.707	5.2738	5.7688	4	5	4	0.84052	1.2188	0.71381	1.4159	6.0627	18.42	4	5	4	1.091	1.2283	0.7726	0.43639	10.28	30.074	4	5	4	biological regulation;cellular macromolecule metabolic process;cellular metabolic process;cellular nitrogen compound metabolic process;cellular process;macromolecule metabolic process;metabolic process;mRNA metabolic process;mRNA processing;nitrogen compound metabolic process;nucleic acid metabolic process;nucleobase-containing compound metabolic process;primary metabolic process;regulation of bi…	binding;nucleic acid binding;nucleotide binding;RNA binding;single-stranded RNA binding	catalytic step 2 spliceosome;cell part;intracellular organelle part;intracellular part;macromolecular complex;membrane;nuclear part;nucleoplasm;organelle part;ribonucleoprotein complex;spliceosomal complex
A0A077S2U6;P08905	Lysozyme;Lysozyme C-2	Lyz2	4	2	3	2	2	37.8	21.37	0.48176	1.9712	2.2788	63.962	12.188	0.05718	2	4	2	0.28178	1.322	0.63401	51.071	12.324	13.646	2	4	2	0.63498	0.66177	0.27822	11.083	4.83	13.639	2	4	2	cell death;cellular process;cytolysis;death;defense response;defense response to bacterium;defense response to Gram-negative bacterium;defense response to Gram-positive bacterium;multi-organism process;response to bacterium;response to biotic stimulus;response to other organism;response to stimulus;response to stress	binding;catalytic activity;hydrolase activity;hydrolase activity, acting on glycosyl bonds;hydrolase activity, hydrolyzing O-glycosyl compounds;identical protein binding;lysozyme activity;protein binding	extracellular membrane-bounded organelle;extracellular organelle;extracellular region part;extracellular space;extracellular vesicular exosome;membrane-bounded organelle;membrane-bounded vesicle;organelle;vesicle
A0A0G2JEU1;Q544B1;P47738;A0A0G2JF60;A0A0G2JFQ0	Aldehyde dehydrogenase, mitochondrial	Aldh2	4	1	2	3	4	12.1	15.286	NaN	2.3775	2.9799	NaN	51.864	9.9461	1	2	3	NaN	2.2678	1.1515	NaN	22.499	9.0345	1	2	3	NaN	0.97706	0.35932	NaN	26.663	16.96	1	2	3	alcohol catabolic process;alcohol metabolic process;catabolic process;ethanol catabolic process;ethanol metabolic process;metabolic process;primary alcohol catabolic process;primary alcohol metabolic process;small molecule catabolic process;small molecule metabolic process	aldehyde dehydrogenase (NAD) activity;catalytic activity;oxidoreductase activity;oxidoreductase activity, acting on the aldehyde or oxo group of donors;oxidoreductase activity, acting on the aldehyde or oxo group of donors, NAD or NADP as acceptor	cell part;cytoplasmic part;extracellular membrane-bounded organelle;extracellular organelle;extracellular region part;extracellular vesicular exosome;intracellular membrane-bounded organelle;intracellular organelle;intracellular organelle lumen;intracellular organelle part;intracellular part;membrane-bounded organelle;membrane-bounded vesicle;membrane-enclosed lumen;mitochondrial matrix;mitochond…
[truncated: 188 more rows]
